# Supplementary material for: Data relating to maternal fish consumption, methylmercury exposure, and early child neurodevelopment in the traditional living of Western Amazonians
Source: Data Brief. 2019 Jun 19;25:104153. doi: 10.1016/j.dib.2019.104153 (PMC6610680; doi:10.1016/j.dib.2019.104153)
Supplement: Supplementary file 1 [file mmc1.xlsx]

## Sheet: Sheet1
ID	eat fish	MDI 6M	PDI 6M	MDI 24M	PDI 24M	Age at walking	Age at talking	HgRN	HgM	HgT 6m	HgM6m	HgT2y	HgM2y	HgT5y	HgM5y	Fluid Reasoning	Knowledge	Quantitative reasoning	Visual-Spatial Processing	Working Memory	NVIQ	VIQ	FSIQ	WHZ	HAZ	WAZ	BAZ	HCZ	BMI	WHZ_6M	HAZ_6M	WAZ_6M	BAZ_6M	HCZ_6M	BMI_6M	WHZ_24M	HAZ_24M	WAZ_24M	BAZ_24M	HCZ_24M	BMI_24M	WHZ_60M	HAZ_60M	WAZ_60M	BAZ_60M	HCZ_60M	BMI_60M
Child001	yes	60	100	60	85	15	12	0.64	1.08	0.72	0.97	1.91	3.71	2.05	4.02	62	70	80	86	56	78	69	73	-2.11	1.71	0.12	-1.3	0.87	11.8	-2.59	1.43	-1.15	-2.67	-1.69	13.3	2.57	0.86	2.37	2.64	0.58	19.9	0.24	0.1	0.28	0.3	-0.3	15.7
Child002	yes	95	102	90	110	11	12	3.89	5.68	1.89	3.82	2.94	3.55	2.98	3.64	103	105	110	92	100	100	110	105	-1.27	-0.56	-1.12	-1.46	-0.44	11.7	0.27	0.87	0.63	0.18	0.54	17.6	1.86	0.32	1.54	1.88	-0.33	18.7	0.98	1.13	1.46	1.17	0.84	16.9
Child003	yes	85	100	100	100	10	11	3.41	8.38	3.32	8.1	1.47	9.65	2.88	8.94	66	73	107	77	99	89	84	86	-0.44	0.23	-0.04	-0.36	-1.24	12.9	0.25	-0.3	-0.04	0.18	0.54	17.6	-2.7	0.19	-1.71	-2.86	-0.48	13	0.07	0.29	0.3	0.17	0.71	15.4
Child004	yes	80	102	80	82	18	12	0.82	1.08	0.74	0.98	1.61	6.93	1.66	6.63	80	104	86	74	68	82	86	84	-0.67	0.65	0.17	-0.38	0.35	12.9	0.65	0.63	0.79	0.56	-0.28	18.2	0.74	0.06	0.59	0.79	-0.63	17.1	0.62	-0.56	0.1	0.67	-0.63	16.1
Child005	yes	110	100	110	92	12	12	0.53	1.17	0.84	1.03	3.23	10.7	3.29	5.65	62	89	109	97	93	90	95	92	0.23	-0.82	-0.46	-0.17	-0.21	13.2	-1.98	0.17	-1.4	-2.04	-0.28	14.7	-2.09	-0.08	-1.45	-2.17	-0.77	13.6	0.79	0.76	1.09	0.95	0.44	16.5
Child006	yes	95	100	95	105	18	11	3	7.2	3.62	6	0.21	4	0.93	4.11	80	106	94	84	93	91	97	94	0.22	-0.17	0.05	0.07	0.02	13.4	-0.16	0.11	-0.11	-0.25	0.61	16.5	1.1	0.24	0.98	1.17	-0.13	17.4	0.59	0.37	0.68	0.67	0.62	16.3
Child007	yes	100	70	90	60	12	16	4.47	7.2	3.65	6.01	1.67	6.6	1.83	7.16	97	93	85	107	96	100	98	99	-1.86	1.71	0.26	-1.07	1.71	12	-1.98	0.73	-1.09	-2.05	-0.16	14.1	-0.67	0.11	-0.35	-0.67	-0.06	14.8	-0.1	-0.41	-0.28	-0.09	-0.44	15.1
Child008	yes	80	102	80	110	10	13	0.86	1.09	0.79	1	0.69	6.51	0.61	6.88	78	80	86	90	99	86	92	89	-1.98	-0.71	-1.62	-2.18	0.44	10.9	-1.58	1.87	-0.23	-1.73	0.61	14.5	-0.04	-0.04	0.01	0	0.3	15.7	0.05	-0.13	0	0.08	-0.09	15.4
Child009	yes	80	92	90	75	18	18	0.57	1.18	0.84	1.04	1.05	4.62	1.2	3.92	73	94	110	102	60	87	94	90	-0.56	-0.17	-0.43	-0.68	-0.82	12.5	-1.58	1.87	-0.23	-1.73	0.61	14.5	1.42	-0.2	0.98	1.53	0.44	18	-1.06	-0.62	-1.03	-1.03	-0.58	13.8
Child010	yes	70	100	80	100	12	13	insufficient sample	7.17	3.59	5.99	1.47	6.8	1.79	6.89	90	73	100	93	110	91	101	96	-0.69	0.9	0.33	-0.36	0.02	12.9	-0.51	1.43	0.33	-0.64	1.38	16	3.88	-0.26	2.69	4.05	0.58	22.6	0.47	0.14	0.45	0.52	0.33	16.1
Child011	yes	110	100	90	110	18	20	0.63	1.11	0.8	1	1.75	8.77	2.07	7.71	77	69	100	83	107	87	93	90	-1.27	-0.56	-1.12	-1.46	-1.24	11.7	-1.88	0.63	-1.08	-1.95	-0.28	14.8	2.14	-0.66	1.24	2.28	-0.04	19.3	0.84	0.13	0.71	0.93	-0.09	16.5
Child012	yes	80	92	70	80	20	16	2.18	4.15	1.57	4.2	0.909	5.95	1.82	7.82	77	93	109	108	89	105	93	99	0.58	1.44	1.6	1.12	0.87	14.8	-1.78	1.43	-0.58	-1.89	-0.16	14.3	-0.68	-0.13	-0.5	-0.67	0.87	14.8	-0.65	0.06	-0.31	-0.57	0.19	14.5
Child013	yes	70	82	90	62	13	12	1.82	4.02	1.59	3.56	1.05	9.59	family not found	family not found	family not found	family not found	family not found	family not found	family not found	family not found	family not found	family not found	-0.48	-0.56	-0.67	-0.73	-1.24	12.5	-1.45	1.43	-0.35	-1.56	0.61	14.7	-0.81	-0.38	-0.73	-0.78	0.94	14.7	family not found	family not found	family not found	family not found	family not found	family not found
Child014	no	110	100	110	92	12	10	0.92	1.15	0.83	1.03	1.19	4.55	1.17	3.24	78	79	86	86	98	85	91	88	-0.1	-0.3	-0.24	-0.27	0.74	13.1	-1.33	-0.3	-1.2	-1.39	-0.28	15.5	-2.82	-0.47	-2.16	-2.94	0.4	12.9	0.56	-1.12	-0.31	0.6	-0.9	16
Child015	yes	100	100	100	92	12	12	0.64	1.2	0.84	1.04	4.67	6.01	4.76	6.36	101	66	90	72	99	86	92	89	-1.03	-1.09	-1.38	-1.45	-0.44	11.7	-1.39	-0.11	-1.14	-1.45	-0.28	15.4	3.46	-0.44	2.35	3.56	0.55	21.6	0.45	-0.45	0.06	0.51	-0.76	15.9
Child016	yes	100	102	100	80	12	10	2.27	6.43	2.6	6.16	4.51	8.12	4.48	7.53	85	96	105	84	79	90	97	93	-0.87	0.37	-0.21	-0.76	2.22	12.4	-0.81	1.43	0.11	-0.94	1.38	15.5	-0.75	0.08	-0.42	-0.75	1.44	14.7	0.95	0.22	0.81	0.99	-0.09	16.9
Child017	yes	100	102	90	100	12	12	2.7	4.03	1.77	3.64	2.27	4.19	2.52	4.25	105	69	95	69	65	81	84	82	-0.62	-0.03	-0.35	-0.64	-0.44	12.6	-1.79	-0.77	-1.8	-1.85	-1.1	14.9	-1.05	-0.3	-0.87	-1.04	0.18	14.8	0.64	-0.1	0.41	0.71	-0.23	16.2
Child018	yes	110	100	80	110	16	18	0.68	1.2	0.85	1.04	3.852	15	4.06	10.79	61	67	83	81	98	78	83	80	-1.27	1.82	0.77	-0.35	-0.05	13	-0.77	0.63	-0.28	-0.85	-1.1	16.2	-1.11	-0.24	-0.87	-1.1	0.55	14.7	1.01	0.03	0.75	1.08	-0.36	16.7
Child019	yes	95	100	90	100	13	11	insufficient sample	3.96	1.67	3.59	3.366	6.79	3.43	6.11	70	97	98	71	57	82	77	79	-0.86	0.9	0.22	-0.52	1.29	12.7	-0.64	0.11	-0.46	-0.73	1.38	15.8	0.38	0.27	0.49	0.42	0.94	16.3	-0.21	-0.66	-0.52	-0.22	-0.72	15
Child020	yes	95	100	95	100	14	12	0.72	1.216	0.86	0.92	4.55	6.64	4.6	5.72	81	67	65	87	64	77	69	73	-0.88	-1.51	-1.59	-1.46	-0.32	11.6	0.77	-1.21	-0.23	0.62	-0.16	17.9	0.14	0.33	0.35	0.18	1.44	15.9	0.27	-0.03	0.21	0.3	-0.3	15.7
Child021	yes	60	100	85	110	12	12	0.57	1.216	0.86	0.92	2.214	3.01	2.18	2.93	61	65	95	90	46	72	89	80	-0.99	1.55	0.72	-0.23	-1.24	13.1	-1.38	-1.23	-1.8	-1.47	-0.28	15.4	3.32	-0.04	2.46	3.38	0.55	21.3	1.33	0.18	1.06	1.41	0.31	17.3
Child022	no	110	100	70	100	12	11	0.73	1.26	0.87	0.92	1.055	2.31	1	1.27	85	83	85	66	103	90	83	86	0.41	0.9	1.03	0.7	0.02	14.2	-2.26	1.87	-0.71	-2.39	2.14	13.7	-2.69	0.46	-1.57	-2.88	1.16	12.5	-1.27	-0.55	-1.12	-1.24	-0.93	13.6
Child023	yes	80	102	55	95	12	20	3.29	5.42	3.22	4.6	3.98	5.15	4.04	5.37	49	65	53	87	58	59	68	63	-0.84	0.76	0.15	-0.49	-0.44	12.8	-2.05	1.1	-0.95	-2.13	-0.28	14.6	2.33	0.09	1.78	2.38	0.25	19.5	1.91	0.33	1.55	1.99	0.18	18.3
Child024	yes	90	72	85	60	10	12	0.64	1.32	0.92	0.94	1.505	8.58	1.45	6.62	57	73	69	93	79	74	76	75	1.07	1.45	1.92	1.57	0.74	15.6	2.16	-2.17	0.24	2.02	-1.1	20.5	-0.01	0.15	0.1	0.01	0.11	16	0.55	0.48	0.75	0.67	0.58	16.1
Child025	yes	80	100	110	105	12	12	0.85	1.22	0.92	0.95	1.3175	7.51	1.39	7.08	97	72	51	107	92	84	91	87	1.43	0.37	1.28	1.5	-1.67	15.3	-0.8	0.55	-0.33	-0.89	1.38	15.6	1.44	0.64	1.45	1.5	0.73	17.9	0.56	1.02	1.08	0.75	-0.51	16.5
Child026	yes	70	55	80	95	12	12	0.53	1.23	0.92	0.96	1.43	6.44	1.51	5.32	69	69	90	90	114	95	83	89	-1.11	-0.03	-0.63	-1.09	0.35	12.1	0.84	-2.64	-1.14	0.59	-1.1	18.2	-1.65	0.28	-0.95	-1.73	-0.19	14.1	-1.18	-0.08	-0.74	-1.12	-0.49	13.8
Child027	yes	90	100	80	100	12	13	3.51	5.52	3.41	5	1.205	5.37	1.49	5.64	63	67	86	68	72	74	69	71	-1.62	1.29	0.13	-0.93	-2.03	12.3	-2.51	1.1	-1.27	-2.58	-0.28	14.1	2.61	0.35	2.12	2.62	-0.33	19.9	0.04	0.2	0.22	0.13	-0.63	15.4
Child028	yes	75	100	70	105	11	12	0.9	2.6	0.94	3	1.13	4.3	1.33	3.59	68	79	100	80	87	83	88	85	0.16	0.37	0.43	0.22	3.41	13.6	0.32	-1.21	-0.57	0.16	0.61	17.2	2.53	0.83	2.32	2.6	0.3	19.8	1.11	1.06	1.45	1.28	0.33	17.4
Child029	yes	110	100	90	92	16	13	3.58	5.56	3.47	5.04	0.905	2.91	1.23	3.91	100	81	102	64	74	90	83	86	0.08	1.44	1.26	0.63	-0.82	14.1	-0.53	-0.33	-0.65	-0.63	1.38	16	1.79	0.89	1.82	1.84	0.51	18.5	0.28	0.62	0.65	0.41	-0.09	15.9
Child030	yes	90	80	110	55	14	14	1.37	4.8	0.93	3.43	1.28	4.83	1.45	5.39	86	83	72	92	75	79	85	82	0.83	1.55	1.86	1.4	-2.82	15.3	-1.61	-0.3	-1.4	-1.66	-0.28	15.1	-2.09	0.55	-1.12	-2.25	-0.04	13.6	0.89	0.61	1.06	1.03	-0.29	16.7
Child031	yes	95	92	90	72	12	11	1.44	4.81	0.98	3.44	1.355	3.07	1.81	3.97	77	73	103	96	73	90	83	86	-0.94	1.17	0.39	-0.47	0.87	12.7	2.43	-1.65	0.79	2.32	0.22	20.9	-2.16	1.01	-0.89	-2.34	0.94	13	-1.58	0.18	-0.81	-1.46	-0.3	13.3
Child032	yes	100	100	110	100	12	12	3.27	5.4	3.2	4.63	2.59	6.11	2.64	5.7	92	96	85	99	86	100	87	93	-0.1	0.23	0.17	-0.05	0.74	13.3	-2.06	0.63	-1.2	-2.13	-0.28	14.6	2.09	0.68	1.9	2.07	0.4	19	0.77	0.37	0.82	0.88	0.04	16.4
Child033	yes	110	82	110	62	16	13	0.96	4.84	1.08	3.74	3.39	5.95	3.41	5.55	62	71	100	74	76	77	82	79	0.86	0.5	0.98	0.95	-0.44	14.7	-0.15	-0.3	-0.35	-0.23	-1.1	17	0.71	0.74	0.92	0.67	0.55	16.9	0.62	0.13	0.56	0.71	0.38	16.2
Child034	yes	90	70	95	70	13	10	0.98	4.84	1.13	3.89	0.98	2.43	1.1	1.99	70	75	100	80	110	92	88	90	-1.73	1.29	0.07	-1.02	-0.44	12.2	0.32	-2.64	-1.53	0.06	-0.28	17.4	2.64	0.81	2.37	2.59	0.11	19.9	0.81	0.11	0.67	0.9	0.71	16.5
Child035	yes	100	102	100	70	12	11	1.33	4.86	1.18	4.04	1.21	4.27	1.38	4.05	57	64	87	84	92	75	80	77	-0.09	-0.03	-0.04	-0.16	-1.24	13.2	-2.06	0.63	-1.2	-2.13	0.54	14.6	-0.85	0.87	-0.11	-0.97	-0.33	14.9	0.78	0.31	0.78	0.88	1.04	16.4
Child036	yes	80	102	80	110	11	11	1	4.94	1.23	4.19	2.13	5.31	2.1	5.05	74	92	95	67	71	79	85	82	-2.73	2.14	0.09	-1.65	0.02	11.4	0.26	1.43	0.9	0.14	1.38	17.1	-1.99	1.32	-0.61	-2.2	0.01	13.1	-0.63	-0.26	-0.52	-0.59	-0.65	14.4
Child037	yes	88	92	70	72	12	12	2.56	6.7	2.89	5.92	3.07	6.2856	3.14	6.62	82	99	73	88	87	86	92	89	-0.53	0.1	-0.21	-0.55	0.87	12.7	-0.53	-0.33	-0.65	-0.63	0.61	16	-3.53	1.39	-1.66	-3.85	0.08	11.6	-0.9	-0.7	-0.99	-0.89	-0.86	14
Child038	yes	110	82	110	62	11	11	1.36	4.82	1.33	4.49	2.32	2.022	2.47	2.39	93	75	89	85	63	86	79	82	-0.55	0.37	-0.01	-0.46	1.71	12.8	-1.13	0.99	-0.35	-1.23	1.38	15.1	2.05	1.45	2.27	2.06	0.15	18.8	-0.12	-0.39	-0.28	-0.11	-0.37	15.1
Child039	yes	100	82	110	110	11	12	1.03	4.9	1.38	4.64	1.73	4.338	1.8	4.53	73	89	101	105	82	90	95	92	-0.98	0.23	-0.35	-0.85	0.9	12.4	-3.23	0.63	-2.01	-3.26	-1.1	13.3	-0.92	0.97	-0.11	-1.06	-0.55	14.8	-0.57	-0.75	-0.79	-0.51	-0.76	14.5
Child040	yes	70	102	70	110	12	15	1.34	4.98	1.43	3.96	1	3.2016	1.26	3.01	68	100	65	95	88	82	91	86	-1.33	-0.19	-0.87	-1.36	-1.24	11.8	0.51	-0.77	-0.13	0.43	-0.28	18	2.49	0.87	2.29	2.43	-0.48	19.6	0.6	1.21	1.26	0.8	-0.56	16.3
Child041	yes	88	100	60	95	16	10	1.15	5.06	1.48	3.99	1.49	2.03	1.63	2.11	70	55	89	80	80	72	79	75	-0.45	0.5	0.17	-0.26	0.35	13.1	-1.38	-1.23	-1.8	-1.47	0.54	15.4	-0.27	0.78	0.25	-0.34	-0.41	15.6	-0.18	0.59	0.34	-0.06	0.11	15.1
Child042	no	70	82	80	60	11	11	0.64	1.13	0.82	1.01	1.97	4.69	2.03	3.96	80	72	90	80	96	91	81	86	-0.83	1.02	0.37	-0.36	0.35	12.9	-1.24	-0.3	-1.14	-1.3	-1.1	15.6	0.1	0.68	0.45	0.05	-0.33	16.1	1.53	0.18	1.2	1.61	-0.16	17.6
Child043	yes	70	92	60	72	10	12	1.4	4.67	1.52	4.08	2.73667	3.43	2.89	3.71	85	77	107	99	72	87	95	91	-0.66	-1.24	-1.27	-1.16	-0.82	12	-2.09	1.87	-0.58	-2.22	0.61	13.9	2.68	1.94	2.95	2.67	-0.42	20	0.53	-0.07	0.35	0.55	0.12	16.1
Child044	yes	90	107	80	110	11	15	1.29	4.41	1.55	4.14	2	2.45	2.19	2.71	73	109	99	88	114	96	103	99	0.67	2.51	2.59	1.72	0.02	15.6	-1.45	1.43	-0.35	-1.56	0.61	14.7	-0.14	0.83	0.42	-0.16	-0.56	15.5	-0.74	-0.53	-0.77	-0.71	-0.86	14.3
Child045	yes	80	107	70	110	11	15	1.74	5.84	2.13	4.6	2.60333	3.43	2.72	3.88	102	91	80	104	98	95	101	98	-0.48	0.23	-0.06	-0.4	0.35	12.9	-1.61	0.63	-0.89	-1.69	0.54	15.1	0.59	-1.02	-0.11	0.75	-0.19	17	-0.67	-0.04	-0.39	-0.6	0.04	14.4
Child046	yes	85	100	80	100	13	10	3.59	7.06	3.53	5.92	3.06	5.25	3.17	5.46	63	67	86	68	75	70	80	75	-0.84	-0.71	-0.98	-1.13	-0.4	12	-1.26	1.87	0	-1.41	1.38	14.9	3.27	0.7	2.78	3.36	0.23	21.3	0.98	0.24	0.84	1.02	-1.14	16.9
Child047	yes	62	80	55	93	12	11	1.5	3.96	1.6	3.55	2.2	0.91	2.34	0.82	73	63	72	69	65	61	75	68	-0.53	0.1	-0.21	-0.55	0.87	12.7	-1.77	1.43	-0.57	-1.87	-0.16	14.3	-1.6	0.46	-0.81	-1.69	0.23	13.7	-0.8	-0.41	-0.72	-0.77	-0.72	14.2
Child048	no	90	100	90	100	12	12	0.59	0.86	1.33	1.18	1.66	2.17	1.55	1.83	62	107	104	79	69	84	91	87	-1.07	0.9	0.09	-0.71	0.02	12.5	0.18	-0.33	-0.11	0.09	1.38	17	-0.4	-0.88	-0.73	-0.32	0.23	15.3	-0.75	-0.85	-0.99	-0.74	-1.14	14.2
Child049	yes	80	92	90	72	11	12	2.38	4	1.6	3	2.04	5.11	2.25	4.3	61	77	77	96	75	75	80	77	-1.68	0.5	-0.54	-1.37	0.35	11.8	-2.17	0.17	-1.53	-2.22	0.13	14.5	-2.3	-0.44	-1.8	-2.37	-0.55	13.4	-0.66	-0.66	-0.79	-0.59	-0.43	14.4
Child050	yes	70	107	60	100	11	14	2.1	4.49	1.62	3.99	2.432	4.41	2.6	4.5	82	81	69	59	78	74	70	72	-0.62	-1.24	-1.25	-1.11	0.87	12	-0.17	0.73	0.22	-0.26	1.38	16.5	-0.3	-0.35	-0.35	-0.24	-0.13	15.4	-0.87	-0.45	-0.79	-0.83	-0.51	14.1
Child051	yes	80	102	80	70	12	12	1.82	4.84	1.63	4	1.97	3.71	1.99	3.45	87	97	95	99	102	92	104	98	-1.58	-1.78	-2.17	-2.21	-0.4	10.8	0.05	1.87	0.95	-0.11	0.61	16.7	-0.02	-0.07	0.01	0.03	-0.85	15.7	-0.7	-0.26	-0.56	-0.65	0.4	14.4
Child052	yes	75	92	90	72	12	10	1.94	3.98	1.6	3.62	2.081	5.9	2.12	5.74	94	87	86	72	96	92	89	90	0.22	0.23	0.37	0.25	-0.44	13.7	1.26	-0.11	0.84	1.19	0.54	19.2	-2.21	-0.7	-1.89	-2.25	-0.19	13.6	0.12	-0.56	-0.22	0.18	-0.69	15.4
Child053	yes	110	82	110	62	13	13	insufficient sample	5.54	1.65	4.66	2.15	8.09	2.22	8.44	85	62	70	84	50	70	88	79	-1.39	0.9	-0.1	-1.01	0.02	12.1	0.6	0.07	0.43	0.52	-0.16	17.7	1.17	-1	0.35	1.34	0.3	17.6	-0.71	0.22	-0.24	-0.6	-0.16	14.4
Child054	yes	80	100	100	100	12	12	insufficient sample	7.2	2.66	5.71	4.06	10.28	4.11	10.51	66	112	104	92	80	89	97	93	-1.09	1.55	0.66	-0.32	0.35	13	-1.79	0.63	-1.01	-1.86	-1.1	14.9	-1.32	-0.7	-1.28	-1.29	-1.21	14.5	0.44	-0.32	0.14	0.51	-0.96	15.9
Child055	yes	80	100	110	92	15	13	2.49	6.68	2.83	6.05	4.92	5.16	5.44	5.3	90	77	80	88	93	86	92	89	-0.73	1.44	0.73	-0.15	0.44	13.1	0.11	-0.33	-0.17	0.01	0.61	16.9	-0.12	-0.44	-0.27	-0.05	-0.13	15.6	-1.3	-0.01	-0.77	-1.21	0.12	13.6
Child056	yes	90	102	95	95	13	20	2.22	3.96	1.68	3.6	2.45	7.38	2.54	7.29	94	100	84	76	80	91	86	88	-0.03	-0.03	0.01	-0.09	-0.44	13.3	-1.89	0.4	-1.2	-1.95	-0.28	14.8	1.77	2.25	2.4	1.52	-0.63	18.1	1.44	-0.08	0.96	1.49	-0.56	17.4
Child057	yes	110	102	110	80	13	17	2.89	5.96	1.69	3.6	2.01	6.64	2.14	6.85	104	72	93	89	80	95	86	90	-1.19	2.4	1.24	-0.13	0.87	13.2	-1.45	1.43	-0.35	-1.56	0.61	14.7	-2	0.08	-1.31	-2.1	-0.2	13.3	-1.26	-0.3	-0.94	-1.2	-0.44	13.6
Child058	yes	85	100	110	100	10	12	1.55	3.98	1.7	3.62	2.783	4.42	2.87	4.08	79	65	78	75	80	72	81	76	-0.73	-0.4	-0.7	-0.9	-0.44	12.3	0.92	-0.3	0.46	0.85	-0.28	18.6	0.3	0.94	0.72	0.22	0.55	16.3	2.03	0.16	1.52	2.09	-0.16	18.4
Child059	yes	110	97	100	77	18	15	2.37	6.52	2.7	6.23	3.55	7.032	3.65	7.25	70	53	57	67	99	63	75	69	-0.99	1.44	0.57	-0.4	-0.4	12.8	-1.12	1.43	-0.11	-1.25	1.38	15.1	-2.64	1.01	-1.22	-2.87	0.58	12.5	-1.67	-0.89	-1.61	-1.64	-0.72	13.1
Child060	yes	70	100	80	110	12	16	1.2	4.93	1.53	4.02	2.44	5.936	2.63	6.01	48	96	95	91	73	80	84	82	0.29	2.61	2.44	1.44	-0.44	15.4	-2.35	0.63	-1.4	-2.4	-0.28	14.3	-0.59	-0.73	-0.79	-0.51	-0.77	15.4	0.69	-0.1	0.45	0.77	0.24	16.3
Child061	yes	70	100	90	110	12	16	2.15	3.99	1.73	3.63	3.46	4.84	3.59	4.79	74	77	93	83	81	78	85	81	-1.6	1.22	0.03	-1.06	-0.82	12.1	-2.6	1.21	-1.27	-2.67	1.38	13.3	0	1.01	0.61	-0.03	1.3	15.7	-0.35	0.29	0.03	-0.25	-0.3	14.9
Child062	yes	110	92	110	80	14	18	2.65	4	1.75	3.63	3.1	3.744	3.11	4.31	65	81	85	99	74	81	85	83	-3.56	2.24	-0.32	-2.37	-0.82	10.7	-1.04	1.43	-0.06	-1.17	-0.16	15.2	-1.14	-0.38	-0.97	-1.14	-0.85	14.3	-1.52	-0.6	-1.31	-1.48	-1	13.3
Child063	yes	110	100	110	80	18	12	1.29	4.28	1.55	4.17	2.5	2.648	2.78	2.43	58	69	93	71	98	78	83	80	-0.44	1.71	1.15	0.26	-0.82	13.6	-0.7	0.73	-0.17	-0.8	0.61	15.7	-0.66	2.87	1.04	-0.94	-0.13	14.5	-0.36	-0.15	-0.28	-0.32	0.4	14.8
Child064	yes	95	102	110	105	16	14	2.25	4.04	1.79	3.67	2.94	1.552	3.05	1.83	85	73	88	93	75	83	90	86	-0.57	-1.78	-1.62	-1.28	-1.67	11.8	-0.36	0.99	0.22	-0.46	1.38	16.2	0.49	2.25	1.56	0.37	-0.13	16.2	-0.1	0.37	0.24	0.01	0.97	15.3
Child065	yes	85	100	90	100	16	14	1.42	4.04	1.81	3.7	3.59	4.99	3.71	4.56	96	105	95	96	76	102	90	96	-0.95	-0.17	-0.66	-1.04	0.44	12.1	-2.48	1.43	-1.07	-2.56	-0.16	13.5	-0.04	0.58	0.35	-0.04	0.58	15.6	-0.94	0.27	-0.35	-0.82	1.53	14.1
Child066	yes	70	100	90	55	15	12	2.15	4.06	1.83	3.73	3.15	5.428	3.28	5.23	64	60	62	71	60	62	70	66	-1.33	0.37	-0.47	-1.18	-1.67	11.9	-1.22	0.77	-0.52	-1.31	1.38	15	1.05	0.86	1.28	1.08	1.01	17.2	-0.45	-0.62	-0.64	-0.44	-0.79	14.6
Child067	yes	95	100	110	92	14	16	2.73	4.07	1.85	3.76	4.07	5.866	3.97	5.47	85	58	57	90	78	73	76	74	-0.95	-0.56	-0.94	-1.16	0.35	12	-0.28	-0.3	-0.44	-0.36	0.13	16.8	-3.04	0.78	-1.62	-3.29	-0.26	12.6	0.38	0.54	0.67	0.5	0.44	15.9
Child068	yes	85	92	90	72	20	14	0.99	1.22	0.91	0.93	3.76	5.7	3.89	4.93	57	80	90	92	99	91	82	86	0.87	0.9	1.34	1.16	-0.82	14.8	-1.43	1.43	-0.33	-1.55	-0.16	14.7	0.13	-0.26	0.01	0.2	0.58	16	-0.85	-0.95	-1.12	-0.85	-1.35	14.1
Child069	yes	110	82	110	62	17	12	1.2	4.8	1.52	4.05	1.87	3.34	2.34	3.85	90	86	84	81	88	85	92	88	-0.52	0.5	0.13	-0.32	-0.44	13	-1.12	-0.11	-0.95	-1.19	0.54	15.7	0.41	-0.66	-0.04	0.53	-0.04	16.7	0.4	-0.97	-0.31	0.45	-0.96	15.8
Child070	yes	110	92	110	72	12	10	1.5	5.7	1.91	3.95	2.24	3.98	2.16	3.85	69	73	75	75	75	72	79	75	-0.83	0.23	-0.26	-0.72	-0.44	12.5	-2.14	1.1	-1.01	-2.22	-1.1	14.5	0.95	-0.6	0.38	1.07	0.11	17.5	-1.6	-0.79	-1.46	-1.54	-1.03	13.4
Child071	yes	95	100	110	105	16	14	1.01	5.7	1.93	4.08	4.15	6	4.18	5.09	87	100	59	101	100	88	98	93	-0.74	-1.09	-1.22	-1.18	-0.05	12	-1.97	0.63	-1.14	-2.04	0.54	14.7	0.51	-0.53	0.1	0.62	0.25	16.8	0.5	-0.62	-0.02	0.55	-0.83	16
Child072	yes	100	102	100	100	13	20	1.88	5.76	3.09	4.21	3.15	1.74	3.23	1.87	100	107	109	96	75	96	106	101	-0.93	1.02	0.31	-0.45	0.35	12.8	-2.06	0.63	-1.2	-2.13	-1.1	14.6	0.06	-0.47	-0.19	0.15	0.4	16.2	-0.28	-0.23	-0.26	-0.2	-0.63	14.9
Child073	yes	95	102	85	82	12	16	1.7	5.83	2.25	4.34	2.89	6.93	2.91	6.85	82	69	83	84	100	91	83	87	-0.52	-0.56	-0.7	-0.77	-0.84	12.5	-1.97	0.63	-1.14	-2.04	-0.28	14.7	-0.39	-0.44	-0.48	-0.33	0.55	15.6	-0.41	0.16	-0.1	-0.33	-0.16	14.8
Child074	yes	110	100	90	80	13	12	3.67	5.83	2.19	4.47	3	3.16	3.12	2.99	106	102	101	75	56	88	95	91	-0.2	-1.24	-1.01	-0.72	-0.82	12.4	-1.12	1.43	-0.11	-1.25	1.38	15.1	-0.54	0.08	-0.27	-0.53	1.44	15	-0.71	-0.49	-0.72	-0.69	-0.65	14.3
Child075	yes	110	100	110	100	15	12	1.78	4.88	1.28	4.34	3.2	0.49	3.37	0.55	53	69	61	90	96	76	72	74	-2.84	2.24	0.12	-1.7	0.02	11.4	-1.66	1.43	-0.5	-1.77	-0.16	14.4	-1.02	0.15	-0.57	-1.04	0.94	14.4	-1.22	-0.74	-1.22	-1.19	-0.23	13.6
Child076	yes	70	100	80	92	14	12	3.1	5.88	2.07	4.73	3.134	4.47	3.18	3.96	52	70	90	80	79	74	77	75	0.16	2.51	2.23	1.21	0.02	14.9	-0.65	0.55	-0.23	-0.74	0.61	15.8	-1.51	0.21	-0.89	-1.58	1.3	13.8	-0.6	-0.11	-0.39	-0.54	0.33	14.5
Child077	yes	110	100	110	105	12	15	3.05	5.91	2.01	4.86	3.03	3.01	3.16	2.95	90	100	86	92	107	95	101	98	-2.33	1.17	-0.43	-1.74	0.87	11.3	-0.55	0.73	-0.06	-0.64	1.38	16	-2.04	0.27	-1.22	-2.15	0.94	13.2	-1.61	-0.87	-1.56	-1.58	0.19	13.2
Child078	yes	95	80	110	100	11	11	2.77	5.92	1.95	4.99	1.66	4.9	1.72	4.19	77	64	69	77	100	74	85	79	-0.75	-0.17	-0.54	-0.86	0.87	12.3	-0.24	0.11	-0.17	-0.33	0.61	16.4	-1.73	0.33	-0.97	-1.82	1.44	13.5	-0.84	-0.83	-1.03	-0.83	-0.09	14.1
Child079	yes	95	100	100	105	15	16	2.86	5.99	1.89	5.12	2.87	3.29	2.89	3.92	68	65	79	65	80	71	91	81	-0.02	-0.17	-0.1	-0.16	0.87	13.1	-0.66	0.99	0	-0.76	1.38	15.8	-1.44	0.39	-0.73	-1.51	1.3	13.9	-0.76	-0.58	-0.81	-0.74	0.05	14.2
Child080	yes	110	102	110	100	12	16	insufficient sample	5.99	2.83	5.25	3.645	8.07	3.73	8.35	88	72	81	81	100	90	83	86	-1.71	1.02	-0.14	-1.14	-0.84	12	-1.13	-0.77	-1.33	-1.2	-1.1	15.7	-1.56	0.02	-1.04	-1.6	0.4	14.2	0.25	-0.75	-0.26	0.31	-0.63	15.6
Child081	yes	80	100	70	95	16	10	2.92	6	1.95	5.38	2.348	6.47	2.62	6.6	69	75	108	91	75	91	84	87	-1.22	0.63	-0.21	-0.97	-1.67	12.2	-1.77	1.43	-0.57	-1.87	0.61	14.3	-0.89	0.52	-0.27	-0.93	1.01	14.5	0.21	-0.47	-0.12	0.2	0.26	15.6
Child082	yes	80	102	90	110	16	12	2.26	6	2.07	5.51	3.52333	7.46	3.58	6.87	84	72	77	83	100	81	91	86	-1.78	1.39	0.13	-1.01	-0.44	12.2	-1.97	0.63	-1.14	-2.04	-1.1	14.7	-0.97	0.15	-0.56	-0.99	0.11	14.9	-0.19	-0.58	-0.43	-0.13	-0.43	15
Child083	yes	65	100	70	105	14	18	3.27	6	2.19	5.64	4.22	4.8	4.43	4.69	98	78	97	89	100	98	92	95	-1.21	0.9	0.01	-0.85	0.02	12.3	0.32	0.55	0.49	0.23	0.61	17.3	-0.48	0.64	0.08	-0.5	0.73	15	0.86	-0.18	0.48	0.84	0.55	16.6
Child084	yes	110	102	110	100	12	16	2.02	6.07	2.31	5.77	3.00333	3.27	3.09	3.05	85	63	92	75	101	80	91	85	-1.21	0.37	-0.41	-1.08	-0.82	12	-1.64	0.99	-0.71	-1.73	-0.93	14.5	-0.23	0.7	0.29	-0.25	0.58	15.4	0.49	0.52	0.71	0.6	0.83	16.2
Child085	yes	100	100	100	100	13	10	2.89	6.17	2.43	5.9	3.26667	9.12	3.35	8.23	97	84	94	68	87	91	86	88	-0.69	0.9	0.33	-0.36	-1.67	12.9	-0.55	0.73	-0.06	-0.64	2.14	16	0	0.77	0.49	0	0.44	15.7	0.42	0.03	0.35	0.46	1.11	16
Child086	yes	100	100	95	92	12	10	2.49	6.38	2.55	6.03	2.87	4.63667	2.93	4.28	95	104	102	103	81	103	97	100	-1.27	-0.56	-1.12	-1.46	-1.24	11.7	-2.94	0.63	-1.8	-2.97	-0.28	13.7	-0.62	0.42	-0.19	-0.66	-0.48	15.2	0.32	-0.73	-0.2	0.38	-0.23	15.7
Child087	yes	110	100	110	92	13	17	0.65	5.38	3.18	4.66	3.68667	10.56	3.77	8.08	73	63	72	69	87	75	70	72	-0.69	0.37	-0.1	-0.59	-0.82	12.6	-1.13	0.99	-0.35	-1.23	-0.16	15.1	-0.66	0.89	0.08	-0.72	0.51	14.8	-0.07	-0.09	-0.05	-0.03	0.69	15.2
Child088	yes	60	100	70	110	13	16	2.51	4.37	1.62	3.57	2.34	5.95	2.58	5.28	83	90	73	100	73	84	91	87	-1.7	0.1	-0.89	-1.63	-0.4	11.4	-0.95	-0.33	-0.96	-1.05	0.61	15.4	-1.01	0.95	-0.13	-1.1	0.73	14.3	-0.61	-0.22	-0.47	-0.56	0.4	14.5
Child089	yes	70	100	60	100	13	17	3.36	5.08	3.14	4.99	3.43	4.31333	3.53	4.45	81	66	96	79	89	85	81	83	-0.12	0.5	0.37	0.05	-0.44	13.5	-1.42	-0.3	-1.27	-1.48	-0.28	15.4	-1.78	0.61	-0.87	-1.92	0.18	13.9	-0.1	-0.41	-0.26	-0.03	-0.03	15.1
Child090	yes	90	102	90	100	16	12	2.57	6.6	2.8	6.11	4.83	9.42	5	6.8	88	83	70	90	59	78	85	81	-0.67	-0.71	-0.89	-0.98	0.02	12.2	-0.21	-0.33	-0.41	-0.31	1.38	16.4	-1.75	1.08	-0.57	-1.9	1.16	13.4	-0.61	-0.34	-0.56	-0.57	-0.16	14.5
Child091	yes	110	100	90	105	14	18	2.64	1.2	0.84	1.04	1.24	4.19	1.32	4.03	76	70	65	83	86	76	81	78	-1.38	-0.03	-0.78	-1.34	0.35	11.8	-2.49	1.1	-1.26	-2.56	-0.28	14.1	-1.88	0.74	-0.87	-2.04	0.55	13.8	0.36	-0.23	0.15	0.43	-0.49	15.8
Child092	yes	110	70	110	70	12	11	insufficient sample	6.69	2.86	5.99	5.67	7.65	5.96	7.71	82	81	79	89	64	79	86	82	-0.89	1.44	0.63	-0.3	-0.4	12.9	-1.13	0.99	-0.35	-1.23	0.61	15.1	-1.2	1.2	-0.13	-1.32	0.87	14.1	-0.48	0.01	-0.24	-0.41	-0.72	14.7
Child093	yes	70	100	80	110	14	13	2.83	7.7	3.26	6.91	3.99	5.2	4.02	5.29	90	90	80	80	76	83	91	87	-0.69	0.37	-0.1	-0.59	0.44	12.6	0.48	-0.33	0.11	0.39	1.38	17.5	-0.94	1.26	0.08	-1.05	0.44	14.4	-0.16	0.16	0.06	-0.08	-0.58	15.2
Child094	yes	88	80	70	95	13	11	2.71	6.76	2.92	5.87	2.21333	3.84833	2.36	3.47	74	81	71	66	100	86	75	80	-1.03	-1.78	-1.88	-1.71	0.87	11.3	-1.48	1.87	-0.16	-1.63	-0.16	14.6	-0.69	1.32	0.29	-0.79	0.01	14.7	0.46	-0.05	0.31	0.48	-0.93	16
Child095	yes	100	72	80	55	12	15	2.76	4.96	2.98	4.9	3.18	4.29333	3.25	3.77	72	80	82	87	99	90	81	85	0.45	-1.78	-1.03	-0.3	-1.25	12.9	-1.05	0.99	-0.29	-1.15	0.61	15.2	-0.54	1.39	0.42	-0.64	0.08	14.9	0.51	0.31	0.58	0.58	-1	16.2
Child096	yes	60	74	90	55	12	12	2.8	4.98	3.01	3.99	2.75	3.66333	2.78	3.16	104	108	105	76	68	98	93	95	-1.56	-0.17	-1.01	-1.61	0.02	11.5	-1.75	1.87	-0.35	-1.89	-0.16	14.3	-0.4	1.45	0.55	-0.5	0.15	15.1	0.34	0.67	0.71	0.47	0.33	16
Child097	yes	60	100	80	95	20	14	0.87	5	1.08	4.27	1.3	2.9	1.54	2.87	104	87	97	101	60	91	97	94	-0.51	-2.31	-2.01	-1.47	1.29	11.6	0.54	-0.77	-0.11	0.43	0.61	17.6	-0.15	1.35	0.68	-0.22	0.23	15.4	0.83	-0.2	0.45	0.81	0.97	16.6
Child098	yes	95	100	110	100	18	16	3.13	5.03	3.07	4.39	3.77	4.62831	3.98	4.6	91	90	78	76	101	87	93	90	-0.28	-2.15	-1.75	-1.17	0.02	11.9	0.03	-0.33	-0.23	-0.07	-0.16	16.8	0.09	1.26	0.8	0.05	0.3	15.7	0.5	-0.3	0.17	0.49	1.6	16
Child099	yes	85	70	55	60	14	17	0.74	5.04	3.1	4.6	4.20833	6.35667	4.34	6.97	110	88	100	90	108	107	97	102	-1.01	2.24	1.22	-0.03	0.87	13.3	0.05	1.87	0.95	-0.11	2.14	16.7	0.33	1.17	0.92	0.31	0.37	16.1	-0.32	-0.55	-0.52	-0.31	0.26	14.8
Child100	yes	70	100	80	100	18	15	3.09	5.06	3.12	4.79	4.83	6.13111	4.88	6.04	100	103	98	80	89	94	100	97	-0.83	1.02	0.37	-0.36	1.53	12.9	0.62	-1.23	-0.34	0.52	-1.1	18.1	-1.25	0.68	-0.48	-1.36	-0.33	14.5	0.73	-0.06	0.5	0.8	-0.56	16.3
Child101	yes	110	100	110	70	10	12	0.43	1.23	0.92	0.97	1.33	2.9	1.46	2.15	106	109	97	99	78	103	99	101	-1.21	0.9	0.01	-0.85	1.29	12.3	-1.38	0.99	-0.52	-1.48	-1.69	14.8	1.28	-0.23	0.86	1.39	0.15	17.7	-0.12	-0.62	-0.43	-0.13	-0.37	15.1
Child102	yes	110	100	110	110	14	18	3.87	5.09	3.16	4.96	4.27333	3.58667	4.32	3.75	110	105	112	90	87	100	109	104	-1.19	-0.03	-0.67	-1.16	0.35	12	-0.85	0.63	-0.34	-0.93	0.54	16.1	-0.85	0.28	-0.41	-0.88	-0.92	15	0.63	0.54	0.84	0.76	0.31	16.3
Child103	yes	80	92	70	85	12	17	0.25	1.22	0.9	0.93	0.98	1.51	1.28	1.56	100	90	92	101	82	99	93	96	-2.68	2.78	0.63	-1.31	-0.82	11.8	-0.56	0.11	-0.41	-0.65	0.61	16	2.19	-0.38	1.45	2.33	-0.13	19.3	-0.85	-0.43	-0.77	-0.81	-0.3	14.1
Child104	yes	63	100	85	100	16	18	insufficient sample	5.13	3.14	4.9	4.89	6.84	5.22	6.76	94	87	70	98	88	93	86	89	-0.73	1.44	0.73	-0.15	0.02	13.1	-0.4	0.11	-0.29	-0.49	-0.16	16.2	0.09	1.01	0.68	0.07	-0.28	15.8	-1.05	-0.76	-1.12	-1.03	0.05	13.8
Child105	yes	88	100	110	100	16	14	1.49	8.46	3.38	6.8	3.053	7.63	3.93	7.99	52	67	67	75	103	77	70	73	-1.53	1.02	-0.04	-0.98	-0.84	12.2	-2.14	1.1	-1.01	-2.22	-1.1	14.5	1.64	-0.44	0.98	1.75	-0.55	18.5	0.52	1.15	1.16	0.7	0.78	16.2
Child106	yes	80	100	110	100	13	20	1.25	5.23	3.1	4.78	4.025	6.62	4.18	6.44	109	102	100	106	90	109	101	105	-0.8	0.5	-0.04	-0.57	0.74	12.7	-3.5	0.63	-2.21	-3.52	-0.69	13	2.68	-0.86	1.54	2.83	-1.73	20.3	1.22	0.89	1.47	1.39	1.18	17.2
Child107	yes	105	100	110	100	13	13	3.3	5.27	3.12	4.75	3.42167	5.536	3.47	4.49	90	78	104	100	70	96	87	91	0.01	-1.09	-0.78	-0.47	1.61	12.8	2.18	-2.64	-0.09	1.97	-0.28	20.4	-0.78	0.78	-0.11	-0.88	-1.73	15	1.48	1.06	1.76	1.66	0.84	17.7
Child108	yes	80	100	70	95	14	18	1.6	5.32	3.14	4.7	2.081	4.349	2.15	4.02	100	81	107	99	50	93	86	89	-0.1	-0.3	-0.24	-0.27	0.35	13.1	-1.57	-0.11	-1.27	-1.63	-1.1	15.2	0.36	-0.73	-0.11	0.49	-1.88	16.6	1.72	1.23	2.03	1.92	1.04	18.1
Child109	yes	95	102	110	105	13	16	3.4	4.84	1.03	3.59	2.405	3.75	2.53	3.64	98	96	101	90	108	98	105	101	-1.06	2.51	1.41	0.04	-0.82	13.4	0.61	-1.21	-0.35	0.47	0.61	17.6	0.09	1.01	0.68	0.07	-1.06	15.8	-0.78	-0.24	-0.6	-0.73	-0.02	14.2
Child110	yes	75	82	80	62	12	16	0.65	4.54	1.55	4.11	2.729	5.71	2.8	5.2	98	89	115	101	100	100	108	104	-1.96	0.9	-0.43	-1.53	-0.82	11.5	-1.31	-0.33	-1.22	-1.4	-0.16	14.9	-0.26	0.24	0.01	-0.24	-0.92	15.4	-1.32	-0.93	-1.41	-1.3	-1.07	13.5
Child111	yes	70	100	90	110	11	15	insufficient sample	7.32	3.24	6.88	3.053	7.84	3.81	8.13	101	106	100	100	99	110	100	105	-1.25	1.55	0.56	-0.46	0.35	12.8	-3.94	1.1	-2.29	-3.96	-1.1	12.6	1.4	-1.48	0.25	1.66	-1.73	18.3	0.54	0.98	1.07	0.71	0.91	16.2
Child112	yes	80	102	110	75	16	14	2.13	3.98	1.71	3.62	3.377	5.57	3.35	4.66	107	110	105	100	75	99	107	103	-0.46	1.55	1.04	0.24	-0.76	13.7	-3.16	1.1	-1.72	-3.21	-1.1	13.4	0.81	-0.04	0.59	0.88	-1.73	17.2	0.23	0.72	0.69	0.37	0.51	15.7
Child113	yes	85	100	90	92	12	16	3.53	8.12	3.29	7.52	3.701	8.91667	4.44	9.66	108	106	90	73	100	110	90	100	-0.11	-0.56	-0.46	-0.39	-0.44	12.9	-0.46	-1.23	-1.14	-0.56	-1.1	16.6	2.68	-0.86	1.54	2.83	-1.88	20.3	-0.12	0.46	0.29	-0.01	0.64	15.2
Child114	yes	110	100	110	100	13	16	0.64	1.16	0.84	1.03	1.13	2.215	1.25	1.55	93	60	80	78	100	81	86	83	-1.82	3.58	1.78	-0.2	-0.82	13.1	-0.7	-0.33	-0.77	-0.8	0.61	15.7	-0.26	0.24	0.01	-0.24	-1.06	15.4	-1.09	-0.72	-1.12	-1.07	-0.72	13.8
Child115	yes	82	97	70	77	14	18	insufficient sample	8.46	3.35	6.96	3.48	8.02	3.55	6.26	65	70	79	78	59	70	89	79	0.09	-2.1	-1.49	-0.79	1.71	12.4	-1.23	0.55	-0.65	-1.31	1.38	15	-0.48	0.64	0.08	-0.5	-0.92	15	-0.2	-0.79	-0.6	-0.22	-0.3	14.9
Child116	yes	80	100	80	110	12	10	2.66	3.98	1.72	3.63	1.93	4.04	1.96	4.01	108	120	93	102	83	110	100	105	-1.73	1.29	0.07	-1.02	-0.44	12.2	-1.22	-0.77	-1.4	-1.29	-1.1	15.6	0.31	-1.19	-0.41	0.48	-1.88	16.6	-0.49	0.18	-0.13	-0.41	0.11	14.7
Child117	yes	110	100	110	110	18	10	insufficient sample	5.54	3.44	5.03	3.595	4.85	3.57	4.99	109	102	130	120	90	107	113	110	-1.48	0.37	-0.56	-1.33	-1.67	11.8	-0.17	1.87	0.79	-0.33	1.38	16.4	1.85	0.7	1.77	1.92	-0.92	18.6	0.39	-0.64	-0.12	0.35	-0.02	15.8
Child118	yes	80	102	95	95	12	16	0.72	1.15	0.83	1.03	1.23	1.43	1.05	1.39	117	105	107	83	100	101	110	105	-1.88	-1.09	-1.84	-2.24	-2.03	10.9	-0.4	1.1	0.24	-0.51	0.13	16.6	-0.78	0.78	-0.11	-0.88	-1.73	15	-0.96	-0.06	-0.59	-0.9	-0.16	14.1
Child119	yes	90	100	80	100	13	13	2.61	6.96	3.5	5.91	4.17	7.19333	4.29	7.52	90	102	101	100	100	97	105	101	-1.58	0.9	-0.21	-1.18	-0.82	11.9	0.34	0.73	0.6	0.25	-0.16	17.3	0.1	-0.23	0.01	0.17	-0.92	15.9	-1.01	-0.41	-0.85	-0.97	0.26	13.9
Child120	yes	85	100	90	105	12	16	3.26	7.14	3.56	5.99	4.575	3.72333	4.64	4.88	63	87	97	95	110	87	96	91	-0.54	1.17	0.63	-0.1	-0.82	13.2	-1.3	0.99	-0.46	-1.4	0.61	14.9	1.1	0.24	0.98	1.17	-0.92	17.4	-0.29	-0.34	-0.35	-0.26	0.48	14.9
Child121	yes	87	107	90	100	13	17	insufficient sample	5.12	3.15	4.93	4.31	6.86333	4.4	6.5	82	90	80	95	100	88	98	93	-0.44	0.23	-0.04	-0.36	-1.24	12.9	-2.32	1.1	-1.14	-2.4	0.54	14.3	1.33	-0.86	0.52	1.49	-1.88	18.1	-0.12	-0.32	-0.22	-0.05	-0.36	15.1
Child122	no	80	102	80	82	16	18	insufficient sample	1.14	0.82	1.03	1.204	7.91	1.11	4.28	69	85	93	102	100	90	96	93	-1.03	0.9	0.12	-0.68	0.02	12.5	-3	1.87	-1.22	-3.09	-0.16	12.9	1.1	0.24	0.98	1.17	-0.92	17.4	0.3	-0.22	0.1	0.31	-0.16	15.7
Child123	yes	105	100	110	85	13	16	2.35	6.92	2.95	5.81	3.3	4.77	3.4	3.64	124	116	120	110	68	112	106	109	-2.48	1.29	-0.35	-1.68	-0.44	11.4	-3.44	0.17	-2.41	-3.44	0.54	13.1	-0.87	0.32	-0.41	-0.91	-1.88	14.9	0.63	-0.53	0.13	0.69	-0.69	16.1
Child124	yes	95	102	110	105	11	12	3.31	5.34	3.16	4.69	3.74667	5.47	3.82	4.82	88	100	110	90	81	101	93	97	1.74	-0.03	1.13	1.56	0.35	15.6	-2.15	0.87	-1.14	-2.22	-0.28	14.5	-1.37	-1.55	-1.8	-1.24	-0.92	14.6	0.7	-0.1	0.46	0.78	-1.03	16.3
Child125	yes	100	82	100	62	12	18	insufficient sample	4.86	1.64	3.61	2.03	7.64	2.19	7.5	81	97	107	104	104	98	105	101	-2.73	1.71	-0.14	-1.67	0.35	11.4	-1.57	-0.11	-1.27	-1.63	0.13	15.2	1.05	-0.37	0.59	1.16	-0.55	17.6	0.74	0.33	0.77	0.85	-0.03	16.4
Child126	yes	90	102	110	105	12	16	2.44	5.15	3.12	4.84	4.06	3.905	4.04	3.59	90	85	105	95	100	96	101	98	-0.5	3.05	2.23	0.82	0.87	14.4	-1.45	1.43	-0.35	-1.56	-0.16	14.7	0.71	0.3	0.74	0.77	-0.13	16.8	0.82	-0.09	0.52	0.82	0.19	16.6
Child127	yes	90	102	80	70	18	12	insufficient sample	6.44	2.65	6.29	3.35	6.18	3.47	6.35	116	104	120	107	82	105	113	109	-2.16	0.23	-1.01	-1.92	-0.84	11.2	-1.39	-0.11	-1.14	-1.45	-1.1	15.4	-0.45	0.61	0.03	-0.51	0.7	15.4	0.75	0.07	0.61	0.84	0.98	16.4
Child128	yes	110	102	110	100	12	15	0.81	4.08	1.87	3.79	3.65	4.085	3.8	4.15	106	75	105	63	100	90	97	93	-1.72	1.81	0.43	-0.9	-1.67	12.2	-1.49	1.26	-0.46	-1.59	0.61	14.7	-0.36	-0.54	-0.5	-0.29	0.94	15.3	-1.3	-0.6	-1.17	-1.26	-0.79	13.6
Child129	yes	100	102	55	110	14	18	insufficient sample	12.77	6.17	6.79	7.33	1.68	7.82	2.35	103	120	112	119	90	112	108	110	-1.48	2.51	1.15	-0.35	0.02	12.9	-1.26	1.87	0	-1.41	1.38	14.9	2.32	-0.88	1.28	2.5	1.3	19.6	-0.67	-0.47	-0.68	-0.64	-0.16	14.4
Child130	yes	90	100	90	110	16	14	insufficient sample	6.56	2.75	6.17	3.53	6.65833	3.67	5.98	108	132	101	117	76	105	114	109	-0.62	-0.03	-0.35	-0.64	-0.44	12.6	-0.86	-0.11	-0.76	-0.93	-1.1	16.1	1.65	-1.19	0.59	1.86	0.18	18.6	0.21	-0.19	0.08	0.28	0.64	15.6
Child131	yes	95	100	110	100	18	17	insufficient sample	7.3	4.45	6.9	6.31	7.7	6.48	7.98	65	78	102	95	99	87	94	90	-1.03	0.9	0.12	-0.68	-0.82	12.5	-1.45	1.43	-0.35	-1.56	0.61	14.7	1.14	-0.38	0.68	1.26	1.44	17.5	-0.1	-0.34	-0.24	-0.09	0.48	15.1
Child132	yes	110	100	62	110	18	10	insufficient sample	5.82	1.05	5.44	1.4	4.83	1.79	5.09	73	60	61	99	120	80	89	84	-1.22	1.44	0.43	-0.61	-1.67	12.6	-0.83	0.68	-0.29	-0.92	1.38	15.6	1.88	1.29	2.08	1.9	1.3	18.6	0.3	-0.11	0.17	0.32	0.69	15.8
Child133	yes	90	100	100	100	13	16	insufficient sample	8.04	6.15	7.63	4	7.98	4.75	8.15	45	61	45	84	82	63	68	65	-1.24	1.02	0.13	-0.73	-1.24	12.5	-2.51	1.1	-1.27	-2.58	-1.1	14.1	-2.47	-0.86	-2.16	-2.53	0.7	13.3	0.1	0.2	0.26	0.19	1.18	15.4
Child134	yes	110	100	100	105	16	10	insufficient sample	8.78	7.85	8.36	3.16	11.13	4.23	15.22	74	84	106	92	102	100	85	92	-1.93	1.44	0.01	-1.26	0.02	11.8	-1.45	1.43	-0.35	-1.56	0.61	14.7	-0.81	-0.38	-0.73	-0.78	0.94	14.7	1.05	0.27	0.9	1.09	0.9	17.1
Child135	yes	110	100	80	110	16	10	insufficient sample	6.56	2.75	6.17	2.26	5.03	2.34	4.93	96	86	80	80	100	97	86	91	0.39	0.63	0.79	0.56	0.02	14	-2.31	1.43	-0.96	-2.4	0.61	13.7	2.74	1.48	2.78	2.76	1.3	20.1	0.09	0.03	0.14	0.14	0.4	15.5
Child136	yes	90	102	90	110	18	13	2.3	4.08	2	3.44	3.37	4.10667	3.39	4.29	92	95	90	103	95	95	101	98	0.22	-2.31	-1.59	-0.77	-2.52	12.4	-1.68	1.65	-0.41	-1.81	1.38	14.4	1.11	-0.23	0.74	1.21	0.94	17.4	-0.65	-0.62	-0.77	-0.63	-0.09	14.4
Child137	yes	105	100	110	100	11	13	1.555	1.64	1.725	1.81	2.37	2.91	2.46	2.89	89	65	88	71	102	81	89	85	-1.05	-2.57	-2.49	-2.08	-1.71	11	-3.12	0.63	-1.93	-3.14	-1.1	13.5	0.41	0.12	0.38	0.44	-1.88	16.6	-1.15	0.59	-0.3	-1.08	0.71	13.9
Child138	yes	80	100	90	110	16	14	1.805	1.73	1.655	1.58	2.48	4.79	2.62	3.99	61	74	72	79	65	62	79	70	-0.03	-1.67	-1.24	-0.73	-2.66	12.5	-1.7	-0.07	-1.33	-1.76	-0.28	15	-3.24	0.28	-2.02	-3.45	-1.73	12.5	-0.6	0.33	-0.11	-0.51	0.24	14.5
Child139	yes	100	100	60	100	11	13	2.06	1.595	1.13	0.665	2.59	3.67	2.63	3.59	80	60	71	67	98	75	80	77	-1.34	0.5	-0.35	-1.06	0.35	12.1	-0.28	-0.3	-0.44	-0.36	-1.1	16.8	-2.88	0.74	-1.54	-3.13	-1.88	12.8	-1.64	-0.58	-1.35	-1.59	-0.23	13.3
Child140	yes	60	100	70	92	11	16	1.385	2.99	1.56	1.88	2.7	3.88	2.81	3.53	57	84	102	97	105	89	95	92	-2.2	1.6	0.07	-1.27	0.19	11.9	-1.95	0.63	-1.13	-2.02	-0.28	14.7	-0.45	-1.19	-0.95	-0.32	-0.92	15.6	-0.57	-0.3	-0.49	-0.5	-0.69	14.5
Child141	yes	55	65	70	60	18	18	1.08	1.96	0.87	5.6	0.57	5.72	0.47	5.88	70	90	50	50	88	70	84	77	-0.42	-0.39	-0.47	-0.55	-0.53	12.7	-1.7	0.63	-0.95	-1.77	-1.1	15	0.83	-0.71	0.24	0.97	-1.22	17.3	1.07	0.18	0.89	1.16	0.04	16.9
Child142	yes	95	105	95	95	12	18	1.4	3.79	0.63	4.58	0.61	4.48	0.55	4.61	80	80	60	100	74	79	84	81	-0.2	0.99	0.57	0.1	-0.74	13.5	-1.36	1.43	-0.29	-1.48	1.38	14.8	0.55	0.38	0.67	0.6	-0.85	16.5	-0.25	-0.09	-0.16	-0.2	0.4	15
Child143	yes	105	95	95	85	16	12	1.12	3.56	0.78	2.75	0.82	4.21	0.63	4.31	70	90	80	85	104	86	92	89	1.35	0.28	1.18	1.43	1.13	15.2	-1.31	0.11	-0.96	-1.4	0.61	14.9	1.81	-1.29	0.67	2.02	0.58	18.8	-0.45	-1.63	-1.31	-0.47	0.12	14.6
Child144	yes	95	105	105	100	12	15	0.84	2.24	0.67	3.12	0.85	6.96	0.71	7.1	111	87	83	90	104	100	90	95	-1.25	2.67	1.57	0.19	0.91	13.6	-2.16	0.63	-1.27	-2.22	-0.28	14.5	1.4	-1.49	0.24	1.66	-0.92	18.3	0.43	-0.19	0.22	0.5	-0.49	15.9
Child145	yes	95	105	91	85	15	15	0.97	5.1	0.82	3.05	0.92	3.2	0.79	3.66	67	78	89	99	100	93	86	89	0.47	0.28	0.6	0.54	0.79	14	-1.53	1.43	-0.41	-1.64	1.38	14.6	-0.69	1.31	0.28	-0.79	0.01	14.7	-0.65	-0.74	-0.85	-0.64	0.12	14.4
Child146	yes	82	85	105	105	12	12	0.46	1.53	0.68	1.34	0.95	2.82	0.87	2.07	105	110	114	100	95	112	103	107	-0.87	-0.47	-0.96	-1.11	-1.15	12.1	-1.61	0.17	-1.14	-1.67	-0.28	15.1	0.26	-0.22	0.1	0.33	-1.07	16.4	-0.77	-0.92	-1.02	-0.69	-1.03	14.3
Child147	no	95	95	105	105	11	10	0.54	4.32	0.71	2.99	0.96	3.25	0.8	2.35	94	90	98	109	86	110	90	100	-1.6	1.97	0.63	-0.71	1.29	12.5	-0.02	0.73	0.33	-0.12	1.38	16.7	0.33	1.03	0.86	0.32	0.22	16.1	-0.94	-0.93	-1.17	-0.94	-0.37	14
Child148	yes	115	115	55	57	18	20	1.15	2.94	1.23	2.8	0.97	3.24	1.19	3.28	79	70	80	90	105	85	90	87	-0.57	-1.78	-1.62	-1.28	-0.82	11.8	-0.13	-0.33	-0.35	-0.23	-0.16	16.6	0.09	1	0.67	0.07	-0.28	15.8	-0.85	-0.49	-0.81	-0.82	-0.02	14.1
Child149	yes	105	105	105	90	18	14	0.72	3.04	0.58	4.74	0.97	8.2	1.15	9.88	90	89	78	100	90	89	98	93	-1.58	0.9	-0.21	-1.18	1.29	11.9	-1.28	1.43	-0.23	-1.4	-0.16	14.9	1.02	-0.24	0.67	1.13	-0.14	17.3	1.08	0.33	0.96	1.13	0.12	17.1
Child150	yes	85	95	105	90	11	12	0.45	6.59	0.69	3.99	0.97	2.14	1.07	1.85	100	90	103	100	85	100	95	97	0.29	-1.71	-1.05	-0.38	2.66	12.9	-0.24	0.87	0.24	-0.33	-0.28	16.9	-0.18	-0.71	-0.49	-0.08	0.32	15.9	0.59	-0.23	0.3	0.66	-0.63	16.1
Child151	yes	85	95	100	105	13	11	1.05	2.64	0.87	2.51	0.98	4.09	1.13	4.42	90	85	85	100	90	91	95	93	-2.13	1.08	-0.35	-1.52	-0.91	11.5	-0.49	0.55	-0.11	-0.59	0.61	16	1.59	-0.98	0.67	1.76	-0.14	18.3	-0.51	-0.62	-0.68	-0.51	0.4	14.5
Child152	yes	95	105	90	95	12	14	0.85	3.64	1.04	1.98	0.98	2.77	1	2.89	85	80	90	100	102	90	99	94	-1.75	1.53	0.04	-1.13	0.1	12	-1.28	1.43	-0.23	-1.4	0.61	14.9	0.98	0.38	0.98	1.04	0.44	17.2	0.93	0.1	0.71	0.95	-0.37	16.8
Child153	yes	105	105	65	70	10	14	0.74	5.23	0.55	3.25	0.99	3.5	0.87	3.64	67	92	78	75	104	83	90	86	-1.96	2.15	0.6	-0.88	-0.06	12.2	-0.78	0.11	-0.57	-0.87	0.61	15.6	2.7	-0.39	1.82	2.84	1.3	20.3	-0.58	-0.68	-0.77	-0.57	-0.3	14.5
Child154	yes	105	105	90	86	12	11	1.23	7.02	0.71	3.36	0.99	3.75	0.74	3.35	76	70	90	95	89	90	81	85	0.04	-2.76	-2.01	-1.05	-2.12	12.1	-1.04	-0.11	-0.89	-1.1	0.54	15.8	-0.57	-0.22	-0.49	-0.54	-0.92	15.4	0.95	-0.19	0.56	1.01	-0.43	16.6
Child155	yes	115	115	100	100	10	12	0.58	5.04	0.96	4.83	1	4.44	0.61	4.75	108	101	103	100	74	96	104	100	-1.86	1.65	0.22	-1.1	-0.4	12	-1.5	1.87	-0.17	-1.65	0.61	14.6	-0.48	0.63	0.08	-0.5	0.72	15	1.62	0.64	1.51	1.69	1.18	18.2
Child156	yes	85	95	81	95	13	16	0.48	5.28	0.73	3.68	1.02	3.15	0.95	3.32	70	100	95	78	90	93	86	89	-0.32	-0.79	-0.71	-0.62	-0.91	12.5	-0.96	1.43	0	-1.09	1.38	15.3	0.57	-0.7	0.08	0.68	-0.14	16.6	0.14	-0.34	-0.08	0.14	0.4	15.5
Child157	yes	95	95	95	105	12	14	0.91	4.49	1.18	2.96	1.04	3.5	1.11	3.73	108	110	100	92	83	98	105	101	-1.02	-0.3	-0.78	-1.12	0.74	12	-2.33	0.63	-1.39	-2.38	-0.28	14.3	1.8	0.28	1.48	1.83	-0.7	18.6	1	0.09	0.78	1.08	0.31	16.7
Child158	yes	85	85	75	85	13	15	1.4	4.59	0.77	2.94	1.04	4.42	1.03	4.54	97	96	59	66	105	85	91	88	0.3	-1.93	-1.24	-0.5	-0.44	12.8	-1.97	0.58	-1.17	-2.04	-1.13	14.7	-0.78	0.77	-0.12	-0.88	-1.66	15	-0.45	-0.94	-0.83	-0.38	-0.43	14.7
Child159	yes	115	115	105	100	17	12	0.45	1.93	0.87	6.2	1.05	6.31	1.19	6.3	84	106	87	100	107	96	102	99	-1.21	0.99	-0.07	-0.87	2.3	12.3	-0.29	1.43	0.49	-0.42	0.61	16.3	0.1	-0.24	0.01	0.17	1.08	15.9	-0.58	-0.55	-0.68	-0.56	0.05	14.5
Child160	yes	95	95	90	95	13	14	0.66	2	0.87	4.27	1.06	4.55	1.04	4.13	90	99	87	79	71	85	90	87	-1.64	0.37	-0.66	-1.47	0.02	11.6	-1.31	0.55	-0.71	-1.39	-0.93	14.9	1.1	0.23	0.98	1.17	0.01	17.4	1.41	0.94	1.56	1.54	1.46	17.9
Child161	yes	95	105	65	75	13	12	0.79	3.98	0.65	2.05	1.06	4	1.14	4.37	71	66	61	90	104	78	85	81	-2.99	2.33	0.11	-1.61	0.42	11.5	-0.95	-0.11	-0.82	-1.02	1.36	16	1.88	-1.65	0.52	2.17	-0.92	19.1	0.58	0	0.45	0.67	0.11	16.1
Child162	yes	85	95	105	105	11	11	0.88	6.16	0.93	3.95	1.06	3.4	1.09	3.91	99	107	109	112	103	105	113	109	-1.77	1.43	0.03	-1.05	-0.36	12.1	-1.79	-0.77	-1.8	-1.85	-0.28	14.9	0.93	-0.22	0.58	1.02	-0.63	17.4	-0.51	-0.6	-0.65	-0.45	-0.43	14.6
Child163	yes	95	85	105	105	14	13	0.64	2.29	0.55	4.17	1.08	4.16	0.99	3.47	99	102	79	99	96	104	91	97	-0.28	-0.71	-0.66	-0.6	0.87	12.6	-1.13	0.97	-0.36	-1.23	-0.18	15.1	-0.55	0.73	0.08	-0.58	0.15	14.9	1.05	0.27	0.9	1.09	-0.09	17.1
Child164	yes	86	60	77	101	10	13	0.8	4.12	0.79	4.02	1.08	5.78	0.9	5.94	100	96	101	109	72	100	94	97	-1.25	0.46	-0.52	-1.14	0.44	12	-0.89	0.55	-0.41	-0.98	1.38	15.5	1.1	0.23	0.98	1.17	0.15	17.4	1.27	0.73	1.34	1.38	1.46	17.6
Child165	yes	95	105	105	105	21	15	0.44	4.68	1.34	2.54	1.08	3.11	0.94	3	105	100	99	84	65	85	102	93	0.3	-2.05	-1.46	-0.6	-1.94	12.7	0.44	0.63	0.63	0.35	1.36	17.9	1.43	-1.39	0.31	1.66	-1.36	18.3	1.16	-0.02	0.82	1.23	0.78	17
Child166	no	95	105	90	100	16	16	0.66	3.88	0.85	2.2	1.09	5.4	0.92	4.67	105	89	76	105	95	94	100	97	-1.63	1.96	0.7	-0.55	-0.65	12.6	-1.22	0.99	-0.41	-1.31	0.61	15	-1.32	-0.17	-0.98	-1.34	1.3	14.1	1.22	0.2	0.96	1.23	-0.16	17.3
Child167	yes	95	95	80	80	12	12	0.35	6.76	0.84	1.44	1.09	1.69	0.98	1.19	60	72	84	66	76	67	77	72	-1.01	-0.71	-1.01	-1.11	-1.08	11.9	0.03	-0.33	-0.23	-0.07	-0.16	16.8	0.32	-0.39	0.08	0.41	-0.42	16.2	1.26	0.12	0.93	1.26	1.32	17.4
Child168	yes	105	105	95	95	12	12	0.707	10.09	0.89	3.65	1.09	4.08	0.86	4	100	98	102	111	78	103	99	101	-1.21	2.42	1.28	-0.08	1.64	13.2	-1.66	1.87	-0.29	-1.81	-0.16	14.4	0.36	1	0.86	0.35	-0.35	16.2	-0.69	-1.04	-1.08	-0.7	-0.65	14.3
Child169	yes	115	115	95	80	14	13	1.12	3.56	0.78	3.75	1.1	4.5	1.04	4.4	88	77	57	105	95	90	83	86	-1.31	-0.03	-0.74	-1.27	-0.05	11.9	-0.51	0.17	-0.35	-0.59	-1.1	16.5	2.64	-1.65	1.11	2.93	-0.92	20.5	1.2	-0.06	0.82	1.27	0.38	17
Child170	yes	105	105	85	73	14	12	0.86	6.34	0.59	2.87	1.1	2.26	1.1	1.17	79	80	88	68	69	74	83	78	-0.87	0.37	-0.21	-0.76	0.19	12.4	0.39	-0.77	-0.23	0.27	-0.16	17.3	2.49	-0.39	1.66	2.63	0.15	19.9	0.1	-0.03	0.1	0.14	0.19	15.5
Child171	yes	115	95	88	60	13	15	0.44	2.4	0.63	2.79	1.12	3.6	1.25	3.51	48	65	78	77	69	64	78	71	-0.41	0.46	0	-0.34	0.02	12.9	-1.22	0.99	-0.41	-1.31	0.61	15	-0.05	-0.67	-0.35	0.04	0.22	15.7	1.35	-0.07	0.87	1.32	0.76	17.5
Child172	yes	105	105	105	105	12	11	0.96	2.64	1.32	2.6	1.12	1.57	1.22	0.95	111	106	101	118	90	112	103	107	-1.03	2.95	1.83	0.33	3.33	13.7	-1.5	-0.33	-1.35	-1.58	0.99	14.7	2.49	-0.39	1.66	2.63	0.15	19.9	0.96	0.54	1.02	1.05	0.4	17
Child173	yes	95	95	95	105	17	15	1.15	5	0.82	2.9	1.12	1.12	1.15	0.73	90	105	110	100	80	102	98	100	-0.17	-1.88	-1.48	-0.94	-1.55	12.3	-0.51	0.14	-0.36	-0.59	-1.12	16.5	1.65	-1.2	0.58	1.86	-1.22	18.6	-0.47	-0.58	-0.61	-0.4	-0.63	14.7
Child174	yes	115	115	75	90	15	12	0.62	5.88	0.61	3.23	1.13	4.12	-0.78	-1.46	-1.49	-1.34	-0.82	11.7	family not found	family not found	family not found	family not found	-0.78	-1.46	-1.49	-1.34	-0.82	11.7	-0.46	1.87	0.57	-0.63	0.61	16	-0.21	-0.73	-0.5	-0.12	0.44	15.5	family not found	family not found	family not found	family not found	family not found	family not found
Child175	yes	105	105	60	70	12	11	0.25	4.8	0.96	2.84	1.14	3.97	1.11	3.95	90	20	85	100	98	79	83	81	0.57	-1.59	-0.72	0.08	-0.82	13.4	-0.37	-0.33	-0.52	-0.47	-1.69	16.2	0.82	-0.54	0.35	0.93	0.58	17	0.81	0.12	0.65	0.84	0.62	16.6
Child176	yes	55	65	75	80	15	12	1	3.03	0.79	1.83	1.15	3.9	0.97	4.32	94	83	59	71	71	76	80	78	0.07	-0.4	-0.15	0.03	-0.37	13.4	-1.7	0.17	-1.2	-1.76	-1.1	15	0.26	0.05	0.24	0.3	-0.48	16.4	-0.24	-0.53	-0.43	-0.17	-0.16	15
Child177	yes	85	85	90	100	12	12	0.6	3.29	0.75	1.99	1.15	3.96	1.04	3.74	95	78	98	79	78	86	92	89	0.46	1.52	1.66	1.16	0.67	15	-1.42	-0.3	-1.27	-1.48	-0.28	15.4	0.24	-0.05	0.17	0.29	-0.19	16.4	1.06	0.03	0.78	1.14	-0.49	16.8
Child178	yes	95	95	65	75	13	12	0.73	7.78	0.65	3.58	1.15	3.41	0.99	3.37	64	74	71	66	86	72	77	74	-2.69	-0.26	-1.64	-2.55	-0.06	10.4	-1.42	1.87	-0.11	-1.57	0.61	14.7	-1.16	-0.24	-0.9	-1.16	-0.14	14.3	0.95	0.08	0.71	0.97	0.9	16.8
Child179	yes	95	95	100	85	11	13	0.71	3.76	0.79	2.48	1.16	2.65	1.11	2.59	99	78	96	99	72	89	96	92	-0.2	-1.24	-1.01	-0.72	-1.33	12.4	0.03	-0.33	-0.23	-0.07	-0.16	16.8	1.14	0.73	1.27	1.19	0.15	17.4	0.88	-0.05	0.58	0.88	0.69	16.7
Child180	yes	86	115	80	80	12	12	1.01	4.18	0.87	5.79	1.17	6.03	1.03	5.02	69	87	81	88	80	81	86	83	-2.68	1.19	-0.5	-1.82	-0.85	11.2	-0.46	-1.23	-1.14	-0.56	0.54	16.6	2.16	-0.71	1.23	2.31	-1.66	19.4	1.03	-0.1	0.67	1.09	0.51	16.8
Child181	yes	115	115	75	95	15	14	0.59	3.16	0.99	3.63	1.19	4.4	1.09	4.5	78	91	86	81	97	93	86	89	-0.22	-0.6	-0.54	-0.51	-1.67	12.7	0.3	-2.1	-1.22	0.01	-0.16	16.9	0.13	-1.16	-0.5	0.28	0.58	16.1	-0.32	-0.93	-0.77	-0.34	-0.02	14.8
Child182	yes	105	105	90	95	12	12	0.73	2.56	0.92	4.29	1.2	5.5	1.07	5.02	89	88	75	99	72	85	91	88	0.47	0.46	0.57	0.52	0.95	14	-0.02	0.73	0.33	-0.12	1.38	16.7	2.03	-1.13	0.92	2.22	-0.14	19.1	-1.32	-1.37	-1.71	-1.3	0.05	13.5
Child183	yes	55	105	105	105	12	12	1.06	3.9	0.98	2.56	1.2	3.67	1.12	3.32	112	118	107	110	79	103	112	107	-1.96	3.58	1.69	-0.33	0.02	12.9	-0.13	-0.33	-0.35	-0.23	-0.16	16.6	1.88	-1.04	0.86	2.06	-0.28	18.9	-0.35	-0.28	-0.35	-0.32	0.69	14.8
Child184	no	68	85	101	95	14	16	0.68	4.11	1.17	3.69	1.2	4.3	1.09	3.94	92	99	100	79	73	86	95	90	-0.64	-0.3	-0.56	-0.77	-1.24	12.4	-1.79	0.63	-1.01	-1.86	-1.1	14.9	-0.71	-0.31	-0.64	-0.68	-0.56	15.2	-0.56	-1.05	-0.97	-0.48	-0.69	14.6
Child185	no	105	105	95	105	11	12	0.21	7.07	0.7	2.6	1.2	2.36	1.15	1.57	99	97	112	116	83	109	101	105	-2.29	1.97	0.22	-1.34	0.87	11.7	0.12	1.65	0.9	-0.02	0.61	16.9	-0.39	0.14	-0.13	-0.37	0.22	15.2	1.1	0.5	1.08	1.17	1.18	17.2
Child186	yes	95	95	105	95	16	20	0.79	3.12	1.35	5.23	1.21	5.21	1.1	5.37	110	100	102	100	93	99	109	104	-0.04	0.99	0.67	0.25	0.61	13.6	-0.49	0.55	-0.11	-0.59	0.61	16	3.27	-1.16	1.82	3.49	-0.85	21.6	-0.08	-0.72	-0.47	-0.1	-0.58	15.1
Child187	yes	85	85	105	105	15	15	0.96	3.6	0.97	2.9	1.21	3.58	1.12	3.91	89	99	92	100	130	100	110	105	-1.71	0.84	-0.23	-1.11	-0.29	12	-0.51	0.17	-0.35	-0.59	-1.1	16.5	0.08	-1.03	-0.49	0.22	-0.34	16.3	-0.28	-0.23	-0.26	-0.2	-0.29	14.9
Child188	yes	85	95	80	70	14	10	0.66	5.36	0.7	4.86	1.21	3.21	1.19	3.27	64	88	77	66	97	78	86	82	-0.6	-0.7	-0.82	-0.85	-0.37	12.3	-0.9	1.1	-0.13	-1	-0.28	16	0.76	-1.69	-0.34	1.04	-0.56	17.4	0.76	0.11	0.64	0.84	0.51	16.4
Child189	yes	85	85	80	90	11	12	0.53	6.24	0.46	3.83	1.21	3.6	1.18	3.46	93	99	80	79	93	89	96	92	-1.39	0.81	-0.13	-0.99	0.79	12.1	-1.31	0.11	-0.96	-1.4	0.61	14.9	2.19	-0.7	1.27	2.35	-0.35	19.4	-1.23	-1.02	-1.41	-1.21	-0.02	13.6
Child190	yes	95	85	92	100	16	16	1.086	5.04	0.89	1.13	1.22	2.5	1.13	2.44	100	79	99	78	85	97	86	91	-2.19	2.03	0.33	-1.22	0.7	11.9	-1.13	0.99	-0.35	-1.23	-0.16	15.1	1.81	-1.29	0.67	2.02	0.58	18.8	-0.52	-1.42	-1.22	-0.54	-0.3	14.5
Child191	yes	105	105	105	100	11	18	0.61	5.78	0.5	1.67	1.22	3.22	1.15	3.14	99	101	99	102	90	103	99	101	-0.31	1.65	1.08	0.36	0.11	13.9	-1.98	0.17	-1.4	-2.04	-1.1	14.7	1.04	0.9	1.23	0.98	0.32	17.3	-0.92	-1.46	-1.46	-0.81	-0.69	14.2
Child192	yes	95	95	95	95	18	14	0.67	2.24	0.59	2.92	1.23	5.06	1.17	5.85	108	105	108	115	92	104	112	108	-1.19	-0.4	-0.89	-1.09	0.19	12	-2.32	1.1	-1.14	-2.4	0.54	14.3	1.99	-1.69	0.58	2.28	-0.92	19.3	0.68	0.03	0.53	0.76	0.71	16.3
Child193	yes	68	85	84	85	12	12	1.26	4.48	0.81	3.98	1.23	3.68	1.21	3.49	76	59	96	89	73	79	82	80	-2.18	1.85	0.04	-1.37	-0.32	11.7	-0.49	0.55	-0.11	-0.59	1.38	16	0.43	0.54	0.67	0.47	-0.42	16.3	1.02	0.39	0.96	1.08	1.32	17
Child194	yes	105	105	95	95	12	15	1.08	2.69	0.97	3.23	1.24	4.17	1.33	3.68	93	99	101	98	105	99	105	102	-1.32	1.48	0.5	-0.49	-0.65	12.7	-0.81	1.21	0	-0.93	1.38	15.6	0.41	0.69	0.74	0.43	-0.14	16.3	1.02	0.16	0.81	1.04	0.62	17
Child195	yes	105	105	105	105	12	12	0.88	2.96	0.93	3.42	1.24	4	1.29	3.58	99	90	94	98	87	100	93	96	-0.85	2.25	1.45	0.32	0.03	13.8	-2.33	0.63	-1.39	-2.38	-1.1	14.3	-1.88	0.73	-0.88	-2.04	0.54	13.8	0.03	-0.47	-0.22	0.09	0.11	15.3
Child196	yes	105	105	80	95	13	13	0.76	3.37	0.53	3.33	1.24	4.58	1.25	4.69	83	89	88	75	102	93	86	89	-1.92	0.72	-0.48	-1.42	0.71	11.6	-1.14	0.55	-0.58	-1.23	1.38	15.1	0.57	-0.7	0.08	0.68	-0.35	16.6	0.07	-0.01	0.1	0.12	-0.3	15.5
Child197	yes	60	65	55	60	15	12	0.96	8.09	1.33	4.38	1.25	5.68	1.11	5.8	83	66	49	60	93	65	78	71	-2.28	0.51	-0.84	-1.82	0.71	11.1	-1.28	1.43	-0.23	-1.4	0.99	14.9	-0.63	0.57	-0.06	-0.65	0.87	14.9	-0.08	-0.72	-0.47	-0.1	0.33	15.1
Child198	yes	85	75	85	80	13	13	0.66	3.95	0.92	2.93	1.26	2.89	1.51	2.57	85	70	60	80	105	80	86	83	-2.63	0.47	-1.13	-2.32	0.87	10.7	-1.43	1.41	-0.35	-1.55	-0.18	14.7	3.27	-1.16	1.82	3.49	-0.85	21.6	-0.61	-1.69	-1.46	-0.62	-0.02	14.4
Child199	yes	86	85	80	75	14	13	1.14	8.33	0.56	1.95	1.26	1.64	1.27	1.11	87	70	73	64	89	80	77	78	-1.5	1.98	0.83	-0.39	0.27	12.9	-1.7	0.61	-0.96	-1.77	0.52	15	-0.78	0.77	-0.12	-0.88	-1.66	15	-0.99	-1.07	-1.26	-0.91	-1.1	14.1
Child200	yes	95	105	100	105	10	10	0.6	2.56	0.68	1.28	1.27	2.65	1.45	2.77	90	85	98	109	101	97	103	100	-1.58	0.81	-0.24	-1.15	-0.06	11.9	-1.28	1.43	-0.23	-1.4	-0.16	14.9	0.6	-0.27	0.35	0.69	0.44	16.6	0.76	0.12	0.62	0.79	-0.23	16.5
Child201	yes	115	115	85	105	12	14	0.71	3.02	1.08	5.27	1.28	5.57	1.39	5.92	104	109	107	105	68	98	105	101	-2.48	1.52	-0.17	-1.55	-0.14	11.4	-0.94	0.73	-0.35	-1.03	1.38	15.4	0.09	1	0.67	0.07	-0.28	15.8	1.58	0.85	1.61	1.69	1.11	18.2
Child202	yes	95	95	75	85	18	19	0.43	5.12	1.16	1.73	1.28	3.13	1.42	3.58	108	72	68	75	75	80	83	81	-3.47	1.98	-0.28	-2.08	-0.53	11	-1.8	-0.33	-1.55	-1.85	-1.93	14.9	-0.57	-0.22	-0.49	-0.54	-1.07	15.4	1.15	0.05	0.85	1.22	-0.16	17
Child203	no	95	95	75	95	12	16	0.31	2.52	0.65	1.25	1.29	3	1.2	1.93	97	80	81	96	87	88	93	90	-0.34	0.28	0.08	-0.24	1.64	13	-0.55	0.73	-0.06	-0.64	2.14	16	0.32	0.69	0.67	0.34	-0.35	16.1	0.47	-0.39	0.1	0.45	0.55	16
Child204	no	105	105	70	80	13	14	0.88	3.91	0.79	3.07	1.29	5.9	1.13	4.37	66	94	83	63	107	80	91	85	0.49	-0.53	0.04	0.38	-0.31	13.7	-1.31	0.11	-0.96	-1.4	0.61	14.9	-0.33	0.82	0.28	-0.35	0.29	15.2	0.52	-0.01	0.38	0.55	0.76	16.1
Child205	yes	105	105	105	100	15	12	0.96	3.93	0.77	3.9	1.29	4.54	1.33	4.35	97	104	87	99	80	93	100	96	-0.27	-0.48	-0.44	-0.41	0.19	12.9	-0.46	-1.23	-1.14	-0.56	0.54	16.6	1.54	-1.03	0.58	1.72	-0.92	18.4	-0.75	-1.01	-1.07	-0.68	-0.03	14.3
Child206	yes	115	115	95	85	13	14	0.6	3.88	0.5	2.2	1.3	3.85	1.24	3.54	98	109	85	100	81	95	102	98	-1.17	0.93	0.13	-0.65	-0.13	12.6	-1.98	0.17	-1.4	-2.04	-1.1	14.7	1.03	0.28	0.91	1.06	-1.07	17.4	1.44	0.11	1.09	1.52	0.04	17.4
Child207	yes	95	95	105	100	15	12	0.48	5.31	1.21	1.85	1.3	2.34	1.15	2.53	107	112	113	92	90	110	101	105	-2.55	1.79	0	-1.49	1.13	11.5	-1.2	1.43	-0.17	-1.32	0.61	15	0.05	0.45	0.35	0.07	0.58	15.8	0.21	-0.41	-0.08	0.2	-0.37	15.6
Child208	yes	86	95	70	60	13	12	0.68	5.44	0.95	3.84	1.3	3.92	1.06	4.46	75	91	75	53	73	70	77	73	-0.94	1.08	0.35	-0.45	0.79	12.7	-1.47	0.99	-0.58	-1.56	-0.16	14.7	-0.96	-0.89	-1.14	-0.91	-0.14	14.6	-1.26	-1.06	-1.46	-1.24	0.19	13.6
Child209	yes	60	65	90	86	12	11	1.23	7.02	0.71	3.36	1.3	2.82	1.22	3.13	101	89	69	80	87	85	90	87	-1.23	0.91	-0.1	-0.83	0.82	12.4	-1.15	-0.3	-1.08	-1.22	-0.28	15.7	1.64	-0.44	0.98	1.75	-0.92	18.5	1.73	0.18	1.33	1.79	0.38	17.9
Child210	yes	95	95	100	100	17	15	0.58	4.89	1.09	0.97	1.32	2.02	1.25	0.93	90	98	100	68	107	90	99	94	-0.52	0	-0.17	-0.35	-0.73	12.8	-1.75	1.87	-0.35	-1.89	1.38	14.3	2.68	-0.36	1.82	2.82	-0.42	20.3	-0.99	-0.62	-0.99	-0.97	0.76	13.9
Child211	yes	105	105	100	95	12	15	0.57	3.16	0.61	2.76	1.33	2.96	1.4	3.03	95	100	120	90	97	108	99	103	-0.31	-0.35	-0.35	-0.4	0.28	12.8	-0.32	0.09	-0.24	-0.41	-0.18	16.3	0.61	-0.39	0.28	0.7	0.01	16.7	0.48	0.08	0.42	0.52	-0.44	16.1
Child212	no	85	95	77	80	14	11	1.98	7.15	0.87	2.71	1.34	3.12	1.43	2.79	80	64	69	81	101	79	88	83	-0.99	1.61	0.76	-0.25	1.21	13	-1.28	1.43	-0.23	-1.4	2.14	14.9	2.73	-1.04	1.5	2.92	-0.28	20.5	-1.34	-0.91	-1.41	-1.32	0.55	13.5
Child213	yes	85	85	55	75	18	24	1.99	5.12	1.35	2.45	1.35	3.6	1.46	3.42	70	68	60	75	77	78	63	70	0.56	-0.49	0.09	0.49	0.36	14	-1.2	-0.79	-1.4	-1.27	-0.3	15.6	-0.83	0.83	-0.12	-0.94	-0.56	14.9	1.28	0.33	1.13	1.38	0.51	17.2
Child214	yes	55	60	80	70	13	11	0.68	5.44	0.95	3.84	1.35	3.75	1.34	3.52	66	64	75	86	70	72	76	74	-1.93	1.16	-0.12	-1.16	-0.22	11.8	-1.12	1.43	-0.11	-1.25	-0.16	15.1	2.73	-1.04	1.5	2.92	-0.28	20.5	-0.72	-0.87	-0.99	-0.72	-0.23	14.2
Child215	yes	105	105	95	100	14	12	0.65	7.5	0.64	5.03	1.35	6.05	1.37	5.65	102	108	105	104	97	111	102	106	-0.56	-0.17	-0.43	-0.68	0.02	12.5	-1.28	1.43	-0.23	-1.4	-0.16	14.9	2.11	-1.13	0.98	2.31	-0.14	19.3	-1.1	-0.79	-1.17	-1.08	-0.09	13.8
Child216	yes	85	95	73	90	12	11	0.61	2.44	1.13	1.86	1.36	2.84	1.7	2.71	65	56	95	90	83	78	89	83	-0.54	1.17	0.63	-0.1	-0.82	13.2	-0.94	0.73	-0.35	-1.03	1.38	15.4	2.36	0.07	1.82	2.48	-0.92	19.6	0.67	0.1	0.55	0.71	0.12	16.4
Child217	yes	105	105	85	85	21	27	0.94	3.95	0.79	3.57	1.36	5.15	1.31	5.57	64	75	87	75	57	72	88	80	0.04	0.12	0.25	0.22	-0.78	13.6	-1.7	0.17	-1.2	-1.76	-1.1	15	0.59	-1.03	-0.12	0.76	-0.19	17	-1.85	-1.46	-2.04	-1.75	-0.56	13.1
Child218	yes	60	85	95	105	14	14	0.64	5.16	0.9	5.6	1.36	5.4	1.44	5.62	107	116	100	109	63	106	98	102	-0.86	0.63	0.09	-0.46	1.48	12.7	-1.45	1.41	-0.36	-1.56	0.59	14.7	1.49	-0.85	0.67	1.65	1.3	18.1	-0.09	-0.07	-0.05	-0.05	0.48	15.2
Child219	yes	115	115	108	105	16	18	0.99	5.44	0.95	2.24	1.36	2.1	1.28	1.93	90	91	89	99	98	92	100	96	-1.58	0.81	-0.24	-1.15	-0.06	11.9	-0.66	0.75	-0.13	-0.75	1.36	15.8	-0.87	0.35	-0.35	-0.9	0.94	14.6	-0.68	-1.69	-1.51	-0.69	-0.09	14.3
Child220	yes	95	105	105	105	15	13	0.85	5.95	1.47	5.44	1.36	5.78	1.57	5.82	108	113	95	101	93	100	110	105	-2.48	1.15	-0.4	-1.4	-0.47	11.4	-1.02	0.53	-0.51	-1.11	-0.18	15.3	1.74	-1.2	0.67	1.94	-0.85	18.6	-0.5	-0.03	-0.28	-0.43	0.33	14.6
Child221	yes	105	115	75	90	13	15	0.68	5	0.93	1.89	1.38	2.32	1.53	1.69	68	88	80	84	88	81	85	83	-1.53	0.03	-0.73	-1.13	-0.87	11.9	-1.79	0.61	-1.03	-1.86	-0.3	14.9	1.97	-1.65	0.58	2.25	-0.92	19.3	-0.86	-1.2	-1.26	-0.78	-0.16	14.2
Child222	yes	115	115	105	105	13	14	0.73	5.6	0.73	3.79	1.38	4.5	1.36	4.19	101	98	97	96	92	98	102	100	-0.72	-0.17	-0.44	-0.65	0.63	12.4	-0.62	0.73	-0.11	-0.72	1.38	15.8	-0.52	0.69	0.08	-0.55	-0.14	15	0.74	0.03	0.55	0.76	0.33	16.5
Child223	yes	85	105	98	90	12	14	0.97	3.08	0.59	2.06	1.4	5.26	1.19	5.17	100	68	99	90	100	91	99	95	0.1	-0.97	-0.55	-0.19	-0.48	13	-1.5	1.87	-0.17	-1.65	0.61	14.6	1.6	-0.89	0.74	1.77	-0.57	18.3	-0.9	-1.63	-1.61	-0.9	-1.14	14
Child224	yes	115	115	100	90	15	14	0.36	7.02	0.73	6	1.4	4.3	1.25	4.15	100	100	104	108	102	110	102	106	-1.02	-0.48	-0.88	-1.09	-1.41	12	-1.44	0.63	-0.76	-1.51	0.54	15.3	3.39	-1.56	1.72	3.68	-1.07	21.8	1.16	0.09	0.89	1.23	-0.29	17
Child225	yes	105	105	105	100	18	10	0.59	2.35	1.17	5.04	1.41	4.72	1.37	5.07	106	101	99	90	86	104	98	101	-0.87	-0.65	-0.94	-1.07	-0.53	12.1	-2.25	0.63	-1.33	-2.31	-0.28	14.4	1.29	-1.2	0.31	1.49	-1.14	18.1	0.83	0.2	0.75	0.93	0.44	16.5
Child226	yes	105	105	75	83	12	16	1.05	3.17	0.98	2.58	1.41	3.56	1.31	3.61	64	72	80	76	87	77	76	76	-0.9	0.01	-0.46	-0.87	0.62	12.2	-1.77	1.43	-0.57	-1.87	0.61	14.3	-1.44	0.38	-0.74	-1.51	1.3	13.9	0.51	0.06	0.42	0.54	0.69	16.1
Child227	yes	80	85	70	80	11	12	1.1	3.87	0.62	2.35	1.41	5.59	1.49	5.88	69	72	84	79	81	79	76	77	-0.87	0.46	-0.29	-0.79	1.45	12.4	-1.45	1.43	-0.35	-1.56	-0.16	14.7	0.45	-0.54	0.08	0.55	0.22	16.4	1.56	0.58	1.43	1.62	1.25	18
Child228	yes	95	95	105	95	18	15	0.88	3.8	0.99	5.01	1.42	4.95	1.61	4.46	92	107	87	78	109	95	102	98	-2.48	1.38	-0.41	-1.71	-0.36	11.4	-0.69	0.63	-0.22	-0.77	-0.28	16.3	0.09	0.28	0.24	0.1	-0.56	16.1	-0.63	-1.05	-1.02	-0.56	-0.83	14.5
Child229	yes	105	105	65	80	13	14	0.12	3.98	1.19	2.84	1.45	2.99	1.43	3.21	99	77	86	90	101	88	100	94	-3.37	2.6	-0.07	-2.12	0.1	11	-1.31	0.55	-0.71	-1.39	-0.93	14.9	2.06	-1.29	0.86	2.27	-0.35	19.2	-1.24	-1.23	-1.56	-1.22	-0.37	13.6
Child230	yes	86	85	100	90	12	12	0.8	4.61	0.65	3.26	1.45	4.54	1.55	4.74	90	99	88	93	97	93	100	96	-0.34	0.09	-0.01	-0.21	1.48	13	-0.55	0.73	-0.06	-0.64	2.14	16	-0.07	0.48	0.28	-0.06	0.15	15.6	-0.12	0.01	-0.01	-0.06	0.05	15.2
Child231	no	85	95	60	57	16	12	0.86	9.82	0.8	3.08	1.45	3.4	1.67	2.73	55	59	58	54	72	56	65	60	0.49	-0.08	0.15	0.32	0.1	13.7	-1.31	0.11	-0.96	-1.4	0.61	14.9	0.73	-1.04	0.01	0.89	-0.28	16.9	-0.72	-1.29	-1.26	-0.73	-0.93	14.2
Child232	yes	86	85	85	90	12	15	0.72	3.04	0.8	2.74	1.46	3.73	1.91	3.84	77	86	100	90	85	95	84	89	-0.27	-0.48	-0.44	-0.41	0.19	12.9	-1.61	0.17	-1.14	-1.67	-1.1	15.1	-0.46	-0.08	-0.34	-0.43	-0.78	15.5	0.85	0.07	0.67	0.94	0.78	16.5
Child233	yes	95	105	95	105	17	12	1.41	3.28	0.99	4.34	1.46	5.23	1.79	5.52	100	90	98	112	120	112	102	107	-1.22	1.53	0.36	-0.64	0.95	12.6	-0.8	0.11	-0.58	-0.89	0.61	15.6	-1.32	-0.17	-0.98	-1.34	1.3	14.1	-0.94	-0.15	-0.64	-0.88	-0.44	14
Child234	yes	95	105	95	95	17	14	1.68	4.36	0.98	5.33	1.46	4.87	1.67	5	90	95	70	101	86	98	85	91	-2.48	1.51	-0.12	-1.32	0.89	11.6	-1.75	1.87	-0.35	-1.89	1.38	14.3	0.6	-0.27	0.35	0.69	0.44	16.6	-1.11	-0.91	-1.26	-1.1	-0.09	13.8
Child235	yes	95	105	105	105	17	15	0.94	6.61	0.95	4.43	1.46	6.1	2.03	6.24	100	104	107	100	90	107	99	103	-0.94	0.89	0.26	-0.41	0.63	12.7	-0.49	0.55	-0.11	-0.59	1.38	16	0.17	0.29	0.35	0.21	0.22	16	2.28	0.88	2.07	2.34	1.6	19.5
Child236	yes	70	85	105	105	15	16	0.43	3.37	0.99	3.15	1.47	5	1.87	5.46	99	94	90	109	99	104	98	101	-1.16	0.53	-0.15	-0.71	0.11	12.5	-1.79	0.63	-1.01	-1.86	-0.28	14.9	2.08	-0.71	1.17	2.23	-0.85	19.2	0.22	-0.34	-0.02	0.28	-0.49	15.6
Child237	yes	115	115	70	80	16	12	0.88	4.36	1	2.9	1.47	2.25	1.99	1.25	66	80	65	71	104	77	82	79	0	-1.67	-1.12	-0.52	-0.74	12.6	-1.14	0.55	-0.58	-1.23	1.38	15.1	0.41	0.69	0.74	0.43	-0.14	16.3	-1.07	-0.95	-1.26	-1.06	-0.02	13.8
Child238	yes	70	85	80	93	16	12	1.09	6.2	1.3	3.08	1.47	5.05	1.79	5.59	98	79	88	79	108	88	96	92	-1.1	-0.08	-0.61	-1.02	1.13	12	-1.45	1.43	-0.35	-1.56	-0.16	14.7	0.05	0.45	0.35	0.07	-0.14	15.8	0.99	0.14	0.78	1.01	0.62	16.9
Child239	yes	55	85	70	60	12	12	0.43	4.08	1.17	3.08	1.48	3.36	1.95	3.29	65	78	91	64	97	75	87	81	-1.59	1.46	0.33	-0.75	0.27	12.5	-2.05	1.1	-0.95	-2.13	-0.28	14.6	0.29	0.28	0.38	0.3	-1.22	16.4	1.76	0.52	1.58	1.87	0.44	18
Child240	no	85	95	105	105	15	14	0.87	4.64	0.8	2.95	1.48	4.92	1.71	3.83	101	98	86	96	82	90	100	95	-1.81	1.91	0.41	-0.82	-0.36	12.4	-1.39	-0.14	-1.15	-1.45	0.52	15.4	1.62	-1.82	0.24	1.94	-0.19	18.8	0.76	0.11	0.64	0.84	0.31	16.4
Child241	yes	105	105	100	95	11	15	0.81	6.71	0.95	2.07	1.48	3.3	1.75	3.26	96	94	102	100	80	100	95	97	-1.18	-0.44	-0.98	-1.35	-0.82	11.7	-0.96	1.38	-0.03	-1.09	1.34	15.3	-2.73	1.28	-1.14	-3	-0.14	12.4	-0.88	-0.66	-0.94	-0.86	0.12	14.1
Child242	yes	115	115	105	75	18	14	1.62	1.54	1.09	1.32	1.5	2	1.95	1.07	90	100	100	100	90	92	104	98	-1.93	1.44	0.01	-1.26	0.44	11.8	-0.96	1.38	-0.03	-1.09	-0.19	15.3	1.54	0.38	1.39	1.63	-0.21	18.1	-0.72	-1.5	-1.41	-0.73	-0.23	14.2
Child243	yes	105	95	90	80	14	12	1.51	3.2	0.51	1.91	1.5	3.1	1.83	3.21	64	86	79	80	53	72	74	73	-2.23	-0.57	-1.78	-2.43	0.42	10.7	-1.96	1.1	-0.89	-2.05	0.54	14.7	0.21	0.11	0.24	0.24	-0.19	16.3	-0.53	-1.53	-1.26	-0.43	-0.69	14.6
Child244	yes	85	95	105	105	18	16	0.66	3.52	1.12	0.98	1.5	1.87	2.07	0.78	83	89	108	110	89	95	101	98	-0.68	1.85	0.98	0.03	0.1	13.4	-0.29	1.41	0.47	-0.42	0.59	16.3	-0.94	1.25	0.08	-1.05	0.44	14.4	0.65	0.56	0.84	0.75	0.76	16.5
Child245	yes	115	115	65	85	11	19	0.54	4.52	0.99	3.78	1.5	3.89	1.95	4.25	70	82	91	94	92	83	92	87	-0.34	0.27	0.14	-0.09	-1.16	13.1	-1.22	0.99	-0.41	-1.31	0.61	15	0.01	-0.11	0.01	0.06	-0.21	15.8	0.69	0.18	0.62	0.73	0.48	16.4
Child246	yes	85	95	90	100	11	20	1.2	5.24	0.93	3.38	1.5	2.83	1.91	2.99	101	112	100	106	86	99	109	104	-1.63	2.34	0.78	-0.63	0.95	12.6	-1.31	0.55	-0.71	-1.39	-0.93	14.9	0.73	-1.04	0.01	0.89	-0.28	16.9	-1.04	-1.88	-1.86	-1.02	-1.21	13.9
Child247	yes	85	95	75	85	10	12	0.6	5.48	0.65	6.72	1.51	6.1	1.67	5.15	90	81	64	75	78	90	71	80	-2.8	1.01	-0.67	-1.85	-0.69	11.1	-1.79	0.87	-0.89	-1.87	0.54	14.9	1.72	-1.56	0.45	1.99	-1.07	18.9	-0.44	-0.88	-0.79	-0.37	-0.49	14.7
Child248	yes	105	105	100	97	12	13	0.54	5.2	0.92	2.45	1.52	2.42	1.43	2.65	92	99	79	97	104	95	100	97	-0.2	0.72	0.55	0.14	1.56	13.5	-1.04	1.43	-0.06	-1.17	-0.16	15.2	-0.16	0.97	0.48	-0.19	0.29	15.4	0.84	-0.11	0.52	0.84	0.26	16.6
Child249	yes	115	115	59	75	13	15	0.5	4.03	0.91	2.75	1.53	3.29	1.63	3.38	87	58	66	72	101	75	82	78	-1.01	2.15	1.18	-0.02	0.36	13.3	-1.28	1.41	-0.24	-1.4	0.97	14.9	0.32	0.69	0.67	0.34	-0.28	16.1	0.5	-0.2	0.24	0.5	0.55	16.1
Child250	yes	105	105	55	67	10	12	0.39	8.7	0.49	5.18	1.53	5.7	1.83	5.79	67	70	76	68	69	77	62	69	-3.23	2.77	0.15	-1.9	0.1	11.2	0.11	-0.33	-0.17	0.01	0.61	16.9	1.14	1.28	1.55	1.14	1.08	17.3	-1.45	-0.95	-1.51	-1.42	-0.23	13.4
Child251	yes	105	105	70	85	13	12	1.44	4.54	1.15	1.88	1.54	2.47	1.39	2.53	80	65	71	67	107	78	83	80	-1.15	-0.26	-0.8	-1.2	-0.91	11.9	-1.45	1.43	-0.35	-1.56	0.61	14.7	0.35	-0.54	0.01	0.45	0.44	16.3	-0.83	-0.97	-1.12	-0.83	-0.23	14.1
Child252	yes	95	105	55	65	15	11	1.56	5.6	0.8	4.08	1.54	3.01	1.75	3.57	50	10	100	100	95	75	80	77	-0.32	1.8	1.18	0.36	0.95	13.8	-0.81	1.21	0	-0.93	1.38	15.6	0.2	-0.24	0.08	0.27	0.22	16.1	0.71	0.27	0.68	0.76	0.26	16.5
Child253	yes	95	95	105	105	12	12	0.88	6.96	0.9	3.42	1.54	3.73	1.79	3.51	95	89	96	100	97	94	104	99	-0.59	-1.06	-1.01	-0.8	-1.16	12.2	-1.77	1.43	-0.57	-1.87	-0.16	14.3	1.75	-0.64	0.98	1.9	-0.28	18.6	0.67	-0.05	0.45	0.68	0.05	16.4
Child254	yes	85	95	55	70	16	13	0.79	3.29	1.19	2.91	1.56	2.42	1.59	2.59	62	65	56	64	110	70	91	80	0.47	0.09	0.5	0.57	1.05	14	0.39	-0.77	-0.23	0.27	-0.16	17.3	1.26	-0.54	0.67	1.39	-0.42	17.7	-0.66	-1.94	-1.66	-0.65	-1	14.3
Child255	yes	105	105	80	90	12	15	0.9	3.72	0.81	2.42	1.56	2.19	1.55	1.13	95	79	100	80	65	84	91	87	-0.48	-0.65	-0.71	-0.72	-0.53	12.5	-1.08	0.17	-0.76	-1.15	0.54	15.8	0.08	-1.03	-0.49	0.22	-0.34	16.3	-0.53	-1.76	-1.41	-0.41	-1.36	14.7
Child256	yes	105	65	95	105	12	13	0.39	3.92	1.08	2.76	1.56	2.03	1.51	0.81	110	100	100	107	83	107	99	103	-1.93	1.35	-0.02	-1.23	-0.06	11.8	-1.5	-0.33	-1.35	-1.58	0.99	14.7	0.42	1.16	0.98	0.4	-0.14	16.2	-0.88	-1	-1.17	-0.88	0.05	14
Child257	yes	85	85	101	95	14	10	0.66	5.36	0.7	4.86	1.56	4.56	1.47	3.91	101	106	99	97	83	96	104	100	-1.48	-0.56	-1.24	-1.66	-0.44	11.5	-0.2	-1.23	-0.95	-0.3	-0.28	16.9	-0.89	-0.38	-0.8	-0.85	0.69	15	0.69	-0.1	0.45	0.77	-0.43	16.3
Child258	yes	95	95	105	95	12	11	0.817	2.72	1.07	1.21	1.57	1.22	1.87	0.89	95	98	109	100	93	106	98	102	-0.56	-1.62	-1.49	-1.2	-0.82	11.9	-0.37	-0.38	-0.55	-0.47	-1.73	16.2	1.02	-0.24	0.67	1.13	0.08	17.3	0.42	0.03	0.35	0.46	0.05	16
Child259	no	85	95	70	75	12	12	1.12	5.89	0.75	4.25	1.57	3.26	1.91	2.56	58	64	70	76	119	77	88	82	-0.52	0.72	0.35	-0.17	1.81	13.1	-1.3	0.99	-0.46	-1.4	0.61	14.9	1.3	0.51	1.27	1.36	0.44	17.7	-0.14	-0.13	-0.12	-0.1	0.19	15.1
Child260	yes	105	105	60	70	12	18	1.01	4.18	0.87	3.79	1.58	5.45	1.99	5.22	70	59	66	61	98	74	70	72	-0.01	0.46	0.25	0.05	0.52	13.4	-1.28	1.43	-0.23	-1.4	-0.16	14.9	1.23	0.38	1.16	1.3	-0.35	17.6	0.72	0.35	0.75	0.79	0.05	16.5
Child261	yes	80	105	85	95	13	15	0.46	5.2	0.99	1.83	1.58	2.9	2.03	2.85	72	88	77	82	93	82	86	84	-0.92	-0.82	-1.12	-1.25	0.74	11.9	-0.68	-0.79	-1.03	-0.76	-1.12	16.3	0.31	-0.54	-0.04	0.42	-0.92	16.6	-0.72	-0.75	-0.88	-0.65	-1.03	14.4
Child262	yes	80	85	100	100	12	12	0.79	3.86	0.9	4.02	1.59	3.45	1.48	3.64	107	88	69	103	93	91	99	95	0.07	-0.56	-0.35	-0.22	-0.76	13.1	-0.46	-1.28	-1.17	-0.56	-1.13	16.6	1.56	-1.72	0.24	1.86	-1.66	18.6	0.81	0	0.6	0.89	-0.56	16.4
Child263	yes	115	115	105	100	12	13	0.99	5.23	1.55	5.64	1.59	4.66	1.71	4.87	100	109	105	102	105	112	102	107	0	-1.33	-0.91	-0.51	-0.91	12.7	-0.57	0.55	-0.17	-0.66	0.61	15.9	0.01	-0.11	0.01	0.06	-0.21	15.8	0.57	0.1	0.48	0.61	-0.02	16.2
Child264	yes	85	95	83	90	12	12	0.92	2.77	0.82	5.8	1.6	4.5	1.69	4.77	90	95	100	97	117	108	98	103	-1.96	2.15	0.6	-0.88	-0.06	12.2	-1.83	1.87	-0.41	-1.97	0.61	14.2	1.26	-0.54	0.67	1.39	-0.42	17.7	-0.2	-0.2	-0.2	-0.16	-0.09	15
Child265	yes	88	115	100	105	12	13	0.78	4.03	0.84	4.65	1.6	6.2	1.55	6.49	88	95	82	100	101	93	101	97	-0.67	-0.71	-0.89	-0.98	0.02	12.2	-1.45	1.43	-0.35	-1.56	1.38	14.7	2.73	-1.04	1.5	2.92	-0.28	20.5	-0.58	-0.62	-0.72	-0.57	0.26	14.5
Child266	yes	105	105	80	95	14	17	0.71	5.16	0.97	2.39	1.6	3.26	1.76	3.52	88	80	90	96	77	84	91	87	-1.02	-0.2	-0.84	-1.14	0.82	12	0.32	1.1	0.79	0.22	-0.28	17.7	0.42	-1.49	-0.49	0.64	-0.34	16.9	0.92	0.22	0.82	1.01	0.51	16.6
Child267	yes	95	60	83	85	13	17	0.47	11.94	1.12	4.88	1.6	4.5	1.62	4.98	59	64	73	82	120	80	89	84	-3.66	3.49	0.6	-1.83	0.79	11.2	-0.49	0.5	-0.14	-0.59	1.34	16	0.47	-0.7	0.01	0.58	-0.14	16.5	-0.9	-0.7	-0.99	-0.89	-0.3	14
Child268	no	80	85	75	85	20	12	0.65	3.48	1.02	2.87	1.61	2.53	1.83	1.56	70	80	77	86	104	85	88	86	-1.39	0.99	-0.18	-1.04	-1.59	12.1	-0.8	0.04	-0.63	-0.89	0.56	15.6	-0.05	-0.67	-0.35	0.04	0.22	15.7	1.98	0.54	1.67	2.01	1.32	18.8
Child269	yes	95	95	100	105	13	14	0.84	2.24	1.67	3.12	1.62	3.61	1.77	3.35	100	120	90	100	120	105	113	109	-1.66	-1.96	-2.53	-2.47	0.95	10.6	-1.28	1.43	-0.23	-1.4	2.14	14.9	1.92	-0.02	1.44	2.03	1.3	18.8	-0.42	-0.58	-0.6	-0.42	-0.3	14.7
Child270	yes	80	85	60	70	13	15	0.68	5	0.93	1.89	1.62	2.64	1.9	2.62	54	63	72	84	69	60	78	69	-0.69	-1.1	-1.32	-1.19	-1.94	12	-1.52	0.63	-0.82	-1.6	-1.1	15.2	-0.09	-0.15	-0.12	-0.04	-0.56	16	-1.04	-0.88	-1.16	-0.97	-0.83	14
Child271	yes	88	105	105	105	14	12	0.49	3.24	1.25	1	1.64	2.52	1.84	2.5	97	96	95	90	110	96	106	101	0.14	-1.77	-1.12	-0.43	3.18	12.7	0.11	-0.33	-0.17	0.01	0.61	16.9	2.7	-0.39	1.82	2.84	1.3	20.3	-0.63	-0.83	-0.9	-0.63	0.33	14.4
Child272	yes	95	95	100	95	10	12	0.55	4.51	0.87	3.86	1.64	4.58	2.12	4.08	98	102	100	95	89	102	98	100	-2.01	-1.15	-2.12	-2.46	-0.74	10.6	-0.81	1.21	0	-0.93	1.38	15.6	0.42	1.16	0.98	0.4	-0.14	16.2	0.45	0.16	0.45	0.5	0.97	16.1
Child273	yes	115	115	95	83	12	16	1.05	3.17	0.97	2.58	1.65	3.58	1.91	3.06	77	82	87	83	100	86	92	89	-0.48	-2.64	-2.19	-1.43	-3.01	11.6	-2.33	0.61	-1.4	-2.38	-1.12	14.3	-0.79	-0.22	-0.64	-0.77	-1.07	15.1	0.81	0	0.6	0.89	-0.29	16.4
Child274	yes	82	86	65	70	14	12	1.12	3.56	0.78	3.75	1.65	4.58	1.98	4.47	80	82	69	59	115	85	78	81	-0.24	1.19	0.9	0.3	0.27	13.8	-1.61	-0.3	-1.4	-1.66	0.54	15.1	0.83	-0.71	0.24	0.97	-1.66	17.3	-0.48	-0.71	-0.7	-0.41	-0.16	14.7
Child275	yes	105	105	105	105	10	12	0.55	3.46	1.21	3.52	1.68	4.38	1.7	4.57	110	99	104	101	109	112	103	107	0.56	-0.03	0.37	0.46	0.74	14	-1.79	0.63	-1.01	-1.86	0.13	14.9	-1.4	0.86	-0.49	-1.55	-1	14.3	1.03	0	0.75	1.1	0.18	16.8
Child276	yes	85	85	75	85	14	10	0.91	4.49	1.18	2.96	1.68	3.26	1.9	3.47	57	66	79	84	103	74	89	81	-1.9	1.12	-0.3	-1.33	-0.36	11.8	-1.95	0.63	-1.13	-2.02	-1.1	14.7	-1.4	0.86	-0.49	-1.55	-1.29	14.3	-0.44	-1.25	-1.02	-0.35	-0.69	14.7
Child277	yes	115	115	95	105	14	15	0.94	5.36	1.02	2.72	1.68	4.27	1.84	4.52	100	108	110	100	95	110	102	106	-0.56	-0.44	-0.55	-0.62	-0.22	12.5	-1.2	1.43	-0.17	-1.32	1.38	15	0.32	0.69	0.67	0.34	-0.21	16.1	-0.67	-1.86	-1.61	-0.67	0.12	14.3
Child278	yes	55	95	65	57	12	18	1.01	4.18	0.87	3.9	1.69	7.14	1.63	6.06	63	53	55	65	93	73	55	64	-0.54	1.08	0.6	-0.08	-0.91	13.2	-1.28	1.43	-0.23	-1.4	-0.16	14.9	0.33	1.03	0.86	0.32	0.22	16.1	0.05	0.01	0.1	0.1	0.05	15.4
Child279	yes	85	85	90	95	13	11	0.43	4.52	1.16	3.39	1.69	3.45	1.77	3.73	87	81	87	100	65	90	82	86	0.38	-0.05	0.31	0.42	-0.69	13.9	-1.39	-0.11	-1.14	-1.45	0.54	15.4	-0.36	-0.22	-0.34	-0.31	-0.92	15.6	1.28	0.67	1.36	1.41	0.31	17.3
Child280	yes	82	85	90	100	12	12	1.19	6.12	1.24	1.58	1.7	3.7	1.81	3.5	112	104	100	106	96	103	111	107	-0.8	0.5	-0.04	-0.57	1.14	12.7	-1.7	0.17	-1.2	-1.76	-1.1	15	-1	0.47	-0.41	-1.06	-0.26	14.8	-0.39	-1.07	-0.88	-0.31	-0.56	14.8
Child281	yes	105	105	95	80	13	14	1.02	6.32	0.79	2.77	1.71	3.7	1.85	3.17	72	75	92	90	79	81	85	83	-1.91	1.38	-0.1	-1.2	0.97	12	-1.97	0.63	-1.14	-2.04	-0.28	14.7	0.84	-0.22	0.52	0.92	-1.29	17.2	-1.79	-1.35	-1.93	-1.69	-0.49	13.2
Child282	yes	95	86	57	73	16	12	0.8	3.26	0.95	2.63	1.72	3.36	1.75	3.25	60	75	63	77	100	75	81	78	-1.38	-0.03	-0.78	-1.34	-1.24	11.8	-1.07	-0.07	-0.89	-1.14	0.54	15.8	0.95	-0.61	0.38	1.07	0.1	17.5	0.89	-0.3	0.45	0.95	0.71	16.5
Child283	yes	95	95	93	85	12	15	0.94	3.55	0.9	5.43	1.72	6	1.83	6.89	90	63	97	91	105	99	86	92	-2.93	1.8	-0.3	-1.87	0.42	11.3	-1.48	-0.3	-1.31	-1.54	-1.1	15.3	-0.39	-0.44	-0.49	-0.32	0.54	15.6	0.59	-0.41	0.18	0.65	0.18	16.1
Child284	yes	95	95	105	100	12	12	0.68	5.39	1.13	2.93	1.72	2.8	1.71	2.95	100	99	77	86	101	90	100	95	-1.74	2.76	1.26	-0.29	0.63	12.9	-1.28	1.43	-0.23	-1.4	0.61	14.9	0.46	-0.08	0.35	0.53	-0.14	16.4	2.12	0.64	1.82	2.15	1.18	19.1
Child285	yes	115	115	91	95	13	12	0.98	5.4	0.55	3.19	1.72	4.83	1.89	4.68	90	91	76	92	65	83	90	86	-1.6	0.54	-0.46	-1.29	0.79	11.8	-0.62	0.73	-0.11	-0.72	1.38	15.8	2.58	0.07	1.97	2.69	-0.14	20	-0.85	-1.52	-1.51	-0.86	-0.16	14.1
Child286	yes	85	85	80	70	13	16	1.37	6.16	1.27	2.33	1.73	2.5	1.65	2.57	80	76	65	79	69	74	72	73	-1.07	1.91	0.78	-0.31	-0.74	13	-1.5	1.87	-0.17	-1.65	0.61	14.6	0.89	-0.64	0.35	1.01	0.44	17.1	-0.36	-1.29	-1.03	-0.39	-1.35	14.7
Child287	no	82	85	80	76	11	16	0.56	5.22	1.17	3.27	1.74	4.4	1.59	3.47	106	83	76	88	100	88	97	92	-1.21	2.51	1.32	-0.09	0.87	13.2	-0.96	1.43	0	-1.09	-0.16	15.3	1.74	-1.2	0.67	1.94	-0.85	18.6	-0.82	-0.85	-1.03	-0.81	-0.65	14.1
Child288	yes	95	105	90	90	10	12	0.78	4.28	1.07	5.31	1.75	5.42	1.57	5.42	90	82	90	78	104	94	89	91	-0.87	0.37	-0.21	-0.76	0.02	12.4	-1.7	1.38	-0.55	-1.81	-0.19	14.4	-1.37	1	-0.35	-1.49	0.94	13.9	0.76	0.12	0.62	0.79	0.12	16.5
Child289	yes	85	95	90	105	12	16	0.81	6.52	1.34	2.03	1.75	3.5	1.53	3.7	97	96	98	94	95	92	104	98	-1.45	2.77	1.49	0.01	0.35	13.4	-2.33	0.63	-1.39	-2.38	-1.1	14.3	2.59	0.37	2.12	2.6	-0.78	19.9	-0.52	-1.61	-1.31	-0.42	-0.49	14.7
Child290	yes	95	95	70	80	14	12	0.82	3.72	0.81	3.27	1.76	3.58	1.69	3.21	96	89	88	80	81	91	86	88	-2.23	-0.57	-1.78	-2.43	0.42	10.7	-1.97	0.63	-1.14	-2.04	-1.1	14.7	0.31	0.24	0.38	0.33	-0.92	16.4	-0.64	-0.9	-0.93	-0.57	-0.23	14.5
Child291	yes	55	95	100	105	11	12	1.07	3.8	1.11	2.48	1.76	2.49	1.61	2.57	98	80	100	107	98	96	103	99	-0.27	0.33	0.01	-0.21	-1.15	13.1	-0.69	0.63	-0.22	-0.77	-0.28	16.3	0.31	-1.2	-0.41	0.48	-0.92	16.6	2.47	0.26	1.89	2.51	0.04	19.2
Child292	yes	85	95	110	110	11	16	0.86	4.92	0.72	4.3	1.76	4.94	1.73	5.04	98	97	100	103	98	99	106	102	-1.48	0.46	-0.66	-1.36	-0.74	11.8	-1.31	0.48	-0.75	-1.4	-0.98	14.9	-0.43	0.69	0.15	-0.45	-0.14	15.1	-1.29	-0.95	-1.41	-1.27	-0.51	13.5
Child293	yes	95	95	105	105	15	14	0.36	7.02	0.73	6	1.77	6.81	1.65	7.97	107	98	89	76	107	95	104	99	-3	-0.2	-1.9	-2.98	0.11	10.2	-0.95	-0.11	-0.82	-1.02	1.36	16	0.06	-0.48	-0.19	0.15	0.4	16.2	-0.24	-0.66	-0.52	-0.17	-0.29	15
Child294	yes	95	105	90	85	12	15	0.91	4.23	1.05	2.57	1.78	3.49	1.6	3.79	99	92	80	80	108	87	100	93	-1.58	0.9	-0.21	-1.18	0.44	11.9	-1.31	0.11	-0.96	-1.4	0.61	14.9	-1.51	0.2	-0.9	-1.57	1.37	13.8	-0.63	-0.89	-0.94	-0.64	0.62	14.4
Child295	no	105	115	85	90	12	12	1.37	6.25	0.9	1.87	1.79	3.8	1.73	2.2	77	90	74	99	105	89	95	92	-0.2	0.99	0.57	0.1	1.79	13.5	-1.31	0.09	-0.97	-1.4	0.59	14.9	1.1	0.23	0.98	1.17	0.15	17.4	-0.89	-0.45	-0.81	-0.86	0.05	14.1
Child296	yes	95	86	103	97	16	18	0.65	3.24	0.9	2.51	1.8	3.88	1.77	3.98	102	67	103	92	102	93	101	97	-3.23	2.77	0.15	-1.9	0.1	11.2	-1.31	0.09	-0.97	-1.4	0.59	14.9	-0.89	0.51	-0.28	-0.93	1.01	14.5	-0.91	-1.04	-1.22	-0.9	-0.16	14
Child297	yes	58	85	100	105	10	18	0.53	3.68	0.8	3.5	1.8	4.64	1.23	4.71	110	116	100	112	103	114	108	111	-0.34	0.46	0.04	-0.28	0.1	13	-1.61	1.41	-0.48	-1.73	0.59	14.5	1.75	-0.64	0.98	1.9	-0.28	18.6	0.75	0.22	0.68	0.8	0.05	16.5
Child298	yes	105	105	95	100	13	12	0.37	3.9	0.75	2.18	1.8	3.86	1.35	3.71	100	95	98	104	101	106	98	102	-1.04	0.73	-0.18	-0.83	0.1	12.4	-1.53	1.41	-0.42	-1.64	1.36	14.6	0.24	0.07	0.28	0.3	-0.85	16.1	0.82	0.06	0.62	0.84	-0.16	16.6
Child299	yes	85	95	60	85	12	12	1.26	4.48	0.89	4.98	1.8	5.19	1.59	5.22	73	62	78	83	100	79	86	82	-1.06	2.17	1.08	-0.03	-0.36	13.4	-1.4	-0.33	-1.27	-1.47	-0.3	15.4	1.28	0.54	1.23	1.28	-0.92	17.8	-0.24	-0.66	-0.52	-0.17	-0.03	15
Child300	yes	58	65	75	85	12	12	0.35	4.76	0.84	1.44	1.8	1.96	1.41	1.05	56	98	74	78	85	78	84	81	-0.27	0.06	-0.2	-0.32	0.42	13	-1.61	0.14	-1.15	-1.67	-0.3	15.1	1.3	-0.71	0.58	1.44	-0.92	18	0.29	-0.23	0.1	0.36	-0.69	15.7
Child301	yes	95	105	105	105	12	12	0.71	2.21	0.71	2.75	1.81	1.62	1.83	1.03	92	85	90	104	95	93	100	96	-2.06	4.48	2.22	-0.15	2.21	13.2	-0.02	0.73	0.33	-0.12	1.38	16.7	-0.44	-0.05	-0.28	-0.42	0.29	15.1	1.45	0.52	1.31	1.5	0.33	17.8
Child302	yes	115	115	70	90	12	15	0.27	3.3	0.95	2.14	1.81	5.68	1.47	4.76	89	88	75	100	100	89	96	92	-1.85	0.46	-0.87	-1.7	1.37	11.4	-1.28	1.43	-0.23	-1.4	-0.16	14.9	-1.02	0.14	-0.58	-1.04	1.3	14.4	-1.85	-0.72	-1.61	-1.81	0.69	12.9
Child303	yes	95	85	100	100	14	12	0.74	2.59	0.67	2.67	1.82	3.13	1.93	3.45	87	83	100	100	95	99	93	96	-1.8	1.96	0.36	-0.97	0.95	12.2	0.42	0.83	0.7	0.32	0.49	17.4	1.72	-1.16	0.67	1.91	-0.21	18.6	-0.92	-0.89	-1.12	-0.91	0.4	14
Child304	yes	95	105	80	90	12	13	0.37	3.12	0.75	5.45	1.82	6.06	1.59	6.11	86	77	92	100	85	95	88	91	-1.74	2.33	0.81	-0.53	-1.15	12.8	-0.46	-1.23	-1.14	-0.56	-1.1	16.6	0.15	0.6	0.45	0.11	-1.07	16.2	-0.56	-1.27	-1.12	-0.48	-1.16	14.6
Child305	yes	55	95	95	90	14	18	1.04	3.68	0.87	2.6	1.82	4.83	1.95	4.16	93	103	109	90	108	100	108	104	-2.11	1.53	-0.18	-1.46	0.1	11.6	-0.49	0.53	-0.13	-0.59	-0.18	16	-1.2	1.19	-0.13	-1.32	0.87	14.1	0.39	-0.3	0.1	0.38	-0.02	15.9
Child306	no	105	105	80	95	12	15	0.79	3.86	0.9	4.02	1.82	4.29	1.71	3.73	69	75	96	87	57	81	74	77	-1.03	0.99	0.04	-0.7	-0.32	12.5	0.03	-0.33	-0.23	-0.07	-0.16	16.8	0.81	0.04	0.67	0.89	-0.14	16.9	-0.36	-0.95	-0.81	-0.38	-0.44	14.7
Child307	yes	80	85	105	105	10	12	0.95	6.4	1.21	1.8	1.83	2.8	2.09	3.01	99	101	98	109	51	100	85	92	-0.88	0.91	0.11	-0.51	0.82	12.8	0.11	1.1	0.63	0	1.36	17.3	1.83	-0.48	1.11	1.95	0.54	18.8	-0.36	-1.4	-1.07	-0.27	-1.63	14.8
Child308	yes	95	95	110	110	11	12	0.96	3.93	0.73	3.9	1.84	4.22	1.99	3.89	117	114	126	107	104	112	124	118	-2.41	1.91	0.07	-1.35	1.68	11.8	-0.58	0.17	-0.4	-0.66	-1.1	16.4	-0.17	-0.05	-0.12	-0.13	-0.34	15.9	0.81	0.11	0.67	0.9	-0.36	16.5
Child309	yes	105	105	55	70	12	11	0.73	4.51	1.27	1.92	1.85	2	2.01	0.91	67	65	57	66	90	60	79	69	-2.29	1.38	-0.3	-1.54	0.42	11.6	-0.37	-0.33	-0.52	-0.47	-1.69	16.2	1.33	-0.64	0.67	1.47	0.44	17.8	-0.75	-1.33	-1.31	-0.76	-0.72	14.2
Child310	yes	82	95	80	65	17	12	1.12	5.84	1.1	4.38	1.85	5.77	2.13	5.91	63	75	64	73	89	75	70	72	-3.41	3.68	0.74	-1.69	-0.74	11.4	-1.5	1.87	-0.17	-1.65	1.38	14.6	0.48	0.48	0.67	0.52	0.29	16.4	0.2	0.03	0.21	0.25	0.4	15.7
Child311	yes	78	85	65	57	14	12	0.99	7.38	1.09	3.53	1.86	3.95	1.97	4	62	54	56	68	95	66	73	69	-1.92	0.99	-0.5	-1.54	-0.74	11.6	-1.3	0.99	-0.46	-1.4	0.61	14.9	1.29	0.07	1.04	1.39	-0.42	17.7	-0.49	-0.64	-0.68	-0.49	0.26	14.6
Child312	yes	105	105	105	95	15	13	0.42	5.64	0.96	3.14	1.88	3.4	family not found	family not found	family not found	family not found	family not found	family not found	family not found	family not found	family not found	family not found	-2.69	3.14	0.78	-1.23	0.95	11.9	-1.66	1.87	-0.29	-1.81	-0.16	14.4	-1.04	1.25	0.01	-1.16	-0.21	14.3	family not found	family not found	family not found	family not found	family not found	family not found
Child313	yes	95	95	70	78	15	12	0.84	6.16	0.99	2.91	1.88	4.84	1.98	4.44	78	70	87	83	99	83	89	86	0.07	-0.47	-0.41	-0.23	-0.68	13.1	0.13	-1.75	-1.04	-0.01	-1.13	17.3	1.43	-1.39	0.31	1.66	-1.36	18.3	1.16	-0.02	0.82	1.23	0.38	17
Child314	yes	78	80	90	80	12	12	0.8	4.61	0.65	4.26	1.89	5.61	1.91	5.84	70	90	75	86	107	86	92	89	-1.21	0.99	-0.07	-0.87	0.1	12.3	-1.48	-0.35	-1.35	-1.57	0.97	14.7	1.33	-0.64	0.67	1.47	0.44	17.8	0.84	0.52	0.93	0.93	0.55	16.8
Child315	yes	105	105	105	95	15	18	0.97	3.89	1.2	1.79	1.91	2.54	1.75	2.75	82	95	90	89	106	90	101	95	0	-1.15	-0.99	-0.55	-0.74	12.7	-0.51	1.87	0.54	-0.67	0.61	15.9	-0.07	0.23	0.15	-0.04	0.15	15.6	0.99	0.14	0.78	1.01	0.69	16.9
Child316	yes	85	105	77	60	13	12	1.23	5.47	0.55	2.59	1.91	3.48	1.84	3.82	59	77	68	70	100	80	73	76	-0.18	0.73	0.36	0	1.79	13.3	-1.3	0.99	-0.46	-1.4	-0.16	14.9	2.32	0.54	2.02	2.4	-1.14	19.5	-0.95	-1.82	-1.76	-0.93	-1.28	14
Child317	yes	85	85	81	90	15	14	0.92	5.98	1.01	2.83	1.91	3.93	1.66	3.6	88	80	75	60	85	78	83	80	-4.02	1.8	-1.11	-3.15	0.1	10	-1.75	1.87	-0.35	-1.89	0.61	14.3	0	0.76	0.48	0	0.44	15.7	1.21	0.12	0.9	1.21	-0.02	17.3
Child318	yes	105	105	80	80	12	14	0.9	5.24	1.11	3.76	1.92	4.6	1.57	3.64	73	52	89	78	80	75	79	77	-0.5	-0.88	-1.08	-0.93	0.1	12.2	-0.54	-1.21	-1.22	-0.7	-0.16	15.9	0.2	-0.24	0.08	0.27	0.22	16.1	0.77	0.39	0.81	0.85	1.53	16.6
Child319	yes	95	105	85	90	13	14	0.5739	2.59	1.1	4.41	1.93	4.55	1.68	3.52	90	75	87	83	99	91	87	89	-1.27	-0.08	-0.94	-1.38	-1.59	11.7	-1.01	-0.99	-1.42	-1.15	-0.16	15.3	0.13	-1.16	-0.5	0.28	0.58	16.1	-1.13	-1.04	-1.36	-1.12	-0.58	13.7
Child320	yes	105	105	90	85	12	12	0.99	3.1	1.16	4.58	1.94	4.61	1.9	4.55	90	64	99	90	97	94	87	90	-1.52	0.85	-0.3	-1.12	-1.15	12.1	-0.8	-2.64	-2.35	-1.07	-1.1	15.9	-0.07	-0.71	-0.41	0.03	-0.56	16.1	-1.36	-1.03	-1.46	-1.28	-0.29	13.6
Child321	yes	115	115	75	95	15	16	0.84	3.6	0.92	4.58	1.94	4.39	1.86	4.59	99	78	89	80	97	89	95	92	-1.64	1.91	0.51	-0.67	-1.15	12.6	-2.32	1.1	-1.14	-2.4	-1.1	14.3	0.53	-0.05	0.38	0.59	-1.36	16.8	0.8	-0.04	0.56	0.87	0.11	16.4
Child322	yes	95	95	85	75	12	12	0.79	3.86	0.9	4.02	1.94	4.38	1.88	4.68	77	82	69	76	116	90	82	86	-1.7	2.17	0.7	-0.58	-0.36	12.7	-1.1	-1.23	-1.6	-1.19	-0.28	15.7	-1.08	-0.28	-0.88	-1.07	0.18	14.8	0.56	-0.15	0.34	0.63	-0.49	16.1
Child323	yes	55	65	80	70	11	17	0.85	4.15	1.01	1.13	1.94	3.37	1.79	3.45	89	76	50	85	95	79	86	82	-1.01	2.34	1.18	-0.05	-0.74	13.3	0.22	-1.21	-0.65	0.06	1.38	17	1.68	-0.54	0.98	1.82	-0.14	18.4	-0.25	-0.87	-0.68	-0.27	-0.23	14.9
Child324	yes	115	115	95	105	12	11	1.24	3.96	0.95	2.84	1.95	2.41	1.75	2.61	100	80	100	120	120	112	102	107	-2.18	1.16	-0.52	-1.7	-0.74	11.4	-0.45	-0.33	-0.58	-0.55	-0.16	16.1	-0.23	0.69	0.28	-0.25	0.58	15.4	-0.01	-0.49	-0.28	-0.01	-0.16	15.3
Child325	no	95	95	70	60	12	11	0.45	4.15	1.03	2.4	1.95	2.49	1.85	1.41	64	72	71	66	77	59	78	68	-0.49	-0.08	-0.47	-0.63	0.95	12.6	-0.17	1.87	0.79	-0.33	1.38	16.4	1.5	0.23	1.27	1.59	0.29	18	-0.71	-1.02	-1.08	-0.72	0.19	14.3
Child326	yes	95	95	90	90	16	12	0.81	6.28	0.98	1.01	1.95	2.15	1.8	1.23	100	107	80	65	97	90	97	93	-0.12	3.14	2.49	1.17	-1.59	14.9	-0.02	1.87	0.9	-0.18	0.99	16.6	0.74	0.14	0.67	0.81	-0.28	16.8	-0.8	-1.14	-1.22	-0.8	0.33	14.1
Child327	yes	55	95	100	105	12	12	0.53	4.59	1.19	5.39	1.96	4.99	1.87	5.33	114	102	110	109	89	112	103	107	0.48	0.33	0.47	0.48	1.21	14	-0.51	-2.17	-1.8	-0.7	-1.1	16.4	-0.69	-0.35	-0.64	-0.65	-0.85	15.2	-0.58	-1.03	-0.97	-0.51	-1.43	14.5
Child328	yes	85	95	75	80	12	12	0.7	4.68	1.37	1.5	1.96	2.74	1.99	2.77	100	78	70	90	100	95	84	89	-2.84	1.49	-0.52	-1.97	1.21	11.2	-1	-1.23	-1.53	-1.1	-0.28	15.9	-0.07	-0.71	-0.41	0.03	-0.56	16.1	0.82	-0.06	0.56	0.89	-0.29	16.5
Child329	yes	95	105	105	105	12	12	0.45	4.15	1.03	2.4	1.97	3.92	2.11	3.53	93	89	103	79	95	92	99	95	0.48	2.17	2.05	1.33	0.42	15.3	-1.33	-0.33	-1.22	-1.39	0.52	15.5	-0.76	-1.56	-1.37	-0.58	-0.92	15.3	0.98	-0.17	0.6	1.05	-0.23	16.7
Child330	yes	115	115	65	70	12	16	0.96	4.91	1.01	4.28	1.98	5.51	2	5.76	80	79	66	65	92	76	83	79	2.38	0.46	1.94	2.47	1.79	16.8	-0.04	-1.65	-1.15	-0.26	-0.16	16.5	1.02	-0.24	0.67	1.13	-0.14	17.3	-0.98	-1.18	-1.36	-0.97	0.05	13.9
Child331	yes	95	85	105	100	12	12	0.9	5.24	1.11	5.76	1.98	6.42	2.35	6.72	83	101	96	82	105	93	100	96	-3.32	3.3	0.51	-1.75	0.44	11.3	0.72	1.43	1.24	0.6	1.38	17.9	0.26	0.17	0.35	0.31	0.01	16.1	-0.28	-0.53	-0.47	-0.27	-0.37	14.9
Child332	yes	105	105	83	85	13	12	1.01	6.08	0.97	4.73	1.99	5.15	2.47	5.27	70	73	69	90	80	72	89	80	-0.18	0.73	0.36	0	0.95	13.3	-0.97	0.55	-0.46	-1.06	0.61	15.4	-2.73	1.28	-1.14	-3	-0.14	12.4	-1.44	-1.04	-1.56	-1.41	-0.65	13.4
Child333	yes	95	105	55	57	12	12	0.78	4.5	1.80882	3.35	2.01	2.76	2.23	2.83	50	72	68	70	112	75	78	76	1.01	-2.23	-1.23	0	0.95	13.3	0.04	-1.65	-1.09	-0.17	0.99	16.6	-0.53	-0.2	-0.43	-0.5	0.44	15.1	-1.13	-0.83	-1.22	-1.11	-0.09	13.7
Child334	yes	88	85	85	90	15	17	0.57	5.92	1.43	3.54	2.01	5.09	2.59	5.28	88	93	84	59	90	83	90	86	-1.29	0.19	-0.75	-1.29	-0.32	11.8	-0.51	1.43	0.33	-0.64	-0.16	16	1.88	-1.04	0.86	2.06	-0.28	18.9	-0.8	-0.87	-1.03	-0.79	0.05	14.2
Child335	yes	115	115	60	65	11	18	0.8	5.87	0.9	4.13	2.02	5.13	1.87	5.14	79	68	83	66	85	76	81	78	-2.16	0.99	-0.63	-1.76	0.1	11.3	-1.36	1.43	-0.29	-1.48	-0.16	14.8	1.28	-0.24	0.86	1.39	0.15	17.7	-0.48	-0.05	-0.28	-0.41	0.12	14.7
Child336	yes	105	105	70	57	15	13	1.2	11.94	1.03	8.43	2.04	5.45	1.51	5.12	72	75	80	84	95	81	85	83	-1.98	2.87	1	-0.71	0.1	12.5	-1.14	0.55	-0.58	-1.23	0.61	15.1	0.75	0.69	0.98	0.79	0.72	16.8	-0.59	-1.56	-1.36	-0.6	0.05	14.4
Child337	yes	105	95	100	105	12	11	1.48	3.24	1.51	1.58	2.05	3.42	1.59	3.46	90	100	89	78	103	90	99	94	-1.57	1.26	-0.07	-1.08	0.95	12.1	-1.12	0.55	-0.57	-1.21	1.38	15.2	2.54	-1.2	1.27	2.75	0.29	20.1	0.1	-0.2	-0.01	0.12	-0.23	15.5
Child338	yes	85	115	75	65	12	14	0.7	4.74	1.07	4.23	2.05	6.14	1.55	6.63	79	75	80	71	94	80	85	82	-1.27	2.77	1.37	-0.09	0.95	13.2	-0.97	0.11	-0.71	-1.06	1.38	15.4	0.13	-0.27	0.01	0.2	0.58	16	-0.98	-1.39	-1.51	-0.98	0.48	13.9
Child339	yes	105	105	80	75	12	13	0.52	4.19	1.21	0.88	2.06	3.94	1.68	3.88	81	87	93	62	74	79	84	81	-1.19	0.06	-0.73	-1.18	-0.36	12	-1.97	0.63	-1.14	-2.04	-0.28	14.7	0.61	-0.41	0.24	0.71	-0.92	16.9	1.43	0.03	1.03	1.49	0.44	17.4
Child340	yes	95	95	102	105	12	12	0.93	5.97	1.21	0.91	2.06	3.94	1.63	3.81	97	100	101	90	70	96	87	91	-2.34	2.87	0.78	-1.03	1.79	12.1	-1.27	1.65	-0.11	-1.41	1.38	14.9	-0.02	0.54	0.35	-0.01	1.3	15.7	-0.85	-0.95	-1.12	-0.85	0.12	14.1
Child341	yes	95	105	95	105	14	17	0.57	7.84	1.03	3.21	2.06	3.77	1.71	4.03	103	100	99	90	75	102	92	97	-1.21	2.6	1.28	-0.11	0.52	13.2	-1.14	0.55	-0.58	-1.23	-0.16	15.1	0.98	0.38	0.98	1.04	-0.28	17.2	0.63	0.43	0.75	0.72	1.46	16.4
Child342	yes	95	95	105	105	15	15	1.32	2.39	0.82	3.83	2.1	3.81	1.75	3.37	99	101	92	90	90	100	95	97	-0.81	0.06	-0.52	-0.83	0.42	12.4	-1.79	0.63	-1.01	-1.86	-0.28	14.9	-0.29	0.11	-0.12	-0.28	0.54	15.7	-0.77	-0.99	-1.07	-0.7	-0.49	14.3
Child343	no	95	105	105	100	15	12	0.52	3.87	1.1	5.49	2.1	3.39	1.87	2.09	96	91	93	102	87	101	93	97	-1.99	3.23	1.44	-0.26	1.6	13.1	-1.2	-0.77	-1.39	-1.27	-0.28	15.6	0.24	-0.71	-0.19	0.36	-0.92	16.5	-0.84	-0.49	-0.79	-0.77	-0.49	14.2
Child344	no	95	105	68	85	12	15	1.29	4.27	1.35	2.22	2.1	4.15	1.99	3.05	64	90	63	71	80	73	75	74	-0.95	-1.52	-1.78	-1.6	0.03	11.5	-1.04	-0.14	-0.9	-1.1	0.52	15.8	0.93	-0.71	0.31	1.06	-1.36	17.4	-0.84	-1.07	-1.16	-0.76	-0.9	14.2
Child345	yes	95	60	85	95	15	20	0.49	5.41	0.71	3.7	2.1	3.25	1.95	3.42	89	78	100	100	67	91	86	88	-1.05	0.91	0.01	-0.67	-1.15	12.6	-2.05	1.1	-0.95	-2.13	0.54	14.6	-1.56	0.01	-1.04	-1.6	0.4	14.2	-0.15	-0.43	-0.31	-0.08	-0.16	15.1
Child346	yes	115	115	85	70	14	16	0.42	6.54	0.83	3.11	2.1	4.22	1.83	4.1	74	99	87	76	65	80	87	83	0.17	-2.23	-1.73	-0.83	0.1	12.3	-0.96	1.43	0	-1.09	1.38	15.3	1.02	-0.24	0.67	1.13	-0.14	17.3	-1.42	-0.97	-1.51	-1.4	0.26	13.4
Child347	yes	85	95	75	80	15	12	0.95	6.43	1.12	1.95	2.11	3.6	2.07	3.38	85	82	84	61	81	79	80	79	-2.19	1.53	-0.23	-1.53	-0.74	11.6	-1.77	1.41	-0.59	-1.88	0.59	14.3	1.59	-0.98	0.67	1.76	-0.14	18.3	0.03	-0.13	-0.01	0.07	-0.16	15.4
Child348	yes	85	95	105	105	16	18	1.43	2.35	1.71	4.35	2.12	5.94	2.03	5.99	111	105	113	115	109	120	109	114	-2.48	1.8	-0.18	-1.67	-0.32	11.4	-1.45	1.43	-0.35	-1.56	-0.16	14.7	0.63	0.51	0.8	0.68	-0.21	16.6	1.17	0.06	0.84	1.17	0.9	17.2
Child349	yes	105	105	70	80	17	12	1.12	5.84	1.01	5.4	2.12	6.16	1.99	6.76	55	74	82	68	86	73	79	76	-1.42	1.65	0.41	-0.62	0.82	12.6	-0.69	0.63	-0.22	-0.77	-0.28	16.3	0.31	0.24	0.38	0.33	-0.92	16.4	-1.1	-0.97	-1.26	-1.03	-0.23	13.9
Child350	yes	115	115	105	80	12	12	0.67	4.45	1.47	2.7	2.13	3.98	1.91	4.16	87	103	98	93	102	97	103	100	-0.98	0.46	-0.36	-0.89	2.3	12.3	-1.31	0.55	-0.71	-1.39	-0.93	14.9	1.02	-0.24	0.67	1.13	-0.42	17.3	-0.12	-0.15	-0.12	-0.08	-0.72	15.1
Child351	yes	105	105	83	83	12	12	0.92	2.77	1.82	5.8	2.15	6.54	2.03	6.77	72	65	58	78	110	75	84	79	-1.35	-0.08	-0.99	-1.45	0.95	11.7	-0.55	0.73	-0.06	-0.64	2.14	16	1.85	0.69	1.76	1.92	0.08	18.6	0.68	0.43	0.78	0.76	0.26	16.5
Child352	yes	95	105	85	90	12	12	0.7	4.68	1.37	1.5	2.15	2.31	1.99	0.85	72	78	73	102	71	77	84	80	-0.47	0.85	0.31	-0.17	-1.15	13.2	-1.79	-0.77	-1.8	-1.85	-0.28	14.9	-0.2	-1.69	-1.04	0.04	-0.19	16.1	-0.61	-1.07	-1.02	-0.53	-0.16	14.5
Child353	yes	55	95	105	105	10	12	0.57	5.92	1.43	3.54	2.15	4.86	2.07	4.72	112	95	108	92	92	108	98	103	-0.27	-0.2	-0.41	-0.44	-1.15	12.9	-1.61	0.17	-1.14	-1.67	-1.1	15.1	1.65	-1.2	0.58	1.86	-1.22	18.6	1.57	0.57	1.49	1.69	-0.43	17.7
Child354	yes	115	115	110	105	13	15	1.05	2.34	1.15	5.35	2.16	5.33	1.95	5.55	100	102	110	95	102	100	110	105	-1.56	-2.05	-2.49	-2.41	-1.94	10.7	-2.42	1.1	-1.2	-2.49	-0.28	14.2	0.1	0.8	0.52	0.04	-0.04	16.1	-0.82	-0.36	-0.7	-0.76	-0.03	14.2
Child355	yes	85	95	90	80	13	11	0.24	2.49	1.43	1.91	2.17	2.29	1.92	1.01	100	90	89	76	102	91	96	93	-0.2	-1.15	-1.11	-0.74	-2.01	12.4	-1.45	1.43	-0.35	-1.56	1.38	14.7	0.09	1	0.67	0.07	1.08	15.8	0.01	-0.45	-0.24	0.01	-0.3	15.3
Child356	yes	85	85	60	95	12	14	0.7	4.74	1.07	4.23	2.17	4.32	1.83	4.36	88	76	64	72	86	76	81	78	-0.82	-2.01	-2.12	-1.7	-0.74	11.4	-1.61	1.41	-0.48	-1.73	1.36	14.5	0.1	-0.24	0.01	0.17	1.08	15.9	-0.89	-1.42	-1.46	-0.89	-0.65	14
Child357	yes	105	105	95	95	13	15	0.46	5.2	0.99	1.83	2.17	2.66	2.01	2.65	80	88	82	76	77	81	84	82	-1.27	-2.23	-2.53	-2.23	-2.43	10.9	-0.78	0.06	-0.6	-0.87	0.57	15.6	1.74	-1.2	0.67	1.94	-0.85	18.6	0.52	-0.22	0.24	0.52	-0.3	16.1
Child358	yes	95	85	105	100	23	15	0.34	7.78	1.28	2.63	2.2	3.35	2.1	3.32	100	69	110	95	105	95	101	98	-1.01	2.34	1.18	-0.05	-0.74	13.3	0.22	-1.21	-0.65	0.06	1.38	17	0.03	0.6	0.42	0.03	0.29	15.7	0.68	0.14	0.58	0.72	0.12	16.4
Child359	yes	95	105	100	100	12	14	1.72	7.87	1.4	2.13	2.21	3.57	2.19	3.76	98	79	90	102	78	89	98	93	-2.18	1.16	-0.52	-1.7	-0.74	11.4	-0.45	-0.33	-0.58	-0.55	-0.16	16.1	-2.04	0.26	-1.23	-2.14	1.3	13.2	-0.05	-0.28	-0.16	-0.03	0.19	15.2
Child360	yes	88	105	85	95	14	18	1.6	2.12	1.27	2.3	2.22	3.03	2.28	3.75	90	84	95	90	110	93	100	96	-0.49	-0.08	-0.47	-0.63	0.95	12.6	-0.17	1.87	0.79	-0.33	1.38	16.4	-0.16	0.97	0.48	-0.19	0.29	15.4	1.16	0.16	0.9	1.18	0.48	17.2
Child361	yes	115	115	75	60	13	16	0.85	3.4	1.31	3.89	2.25	5.55	2.55	5.68	59	66	61	75	99	72	78	75	-0.12	3.14	2.49	1.17	-1.59	14.9	-0.02	1.87	0.9	-0.18	0.99	16.6	2.01	0.57	1.82	2.09	0.58	18.9	-0.31	-0.32	-0.35	-0.28	0.12	14.9
Child362	no	95	85	100	110	16	16	1.487	3.84	1.55	1.52	2.26	3.26	2.37	2.44	104	119	112	118	102	117	108	112	0.48	0.33	0.47	0.48	1.21	14	-0.51	-2.17	-1.8	-0.7	-1.1	16.4	1.65	-1.2	0.58	1.86	-1.22	18.6	-0.12	-0.51	-0.35	-0.06	-0.03	15.1
Child363	no	95	95	55	65	12	12	0.83	5.3	1.18	3.08	2.27	6.6	2.46	5.46	65	74	66	86	97	78	83	80	-1.15	0.06	-0.71	-1.14	1.21	12	-1	-1.23	-1.53	-1.1	-0.28	15.9	1.72	-1.56	0.45	1.99	-1.07	18.9	1.12	-0.08	0.75	1.18	-0.49	16.9
Child364	yes	55	65	90	105	16	14	0.86	3.44	1.12	2.81	2.29	1.16	2.5	0.87	100	100	99	92	62	88	98	93	0.48	2.17	2.05	1.33	0.42	15.3	-1.33	-0.3	-1.2	-1.39	0.54	15.5	1.4	-1.62	0.17	1.68	-0.92	18.4	-1.28	-1.59	-1.77	-1.16	-0.36	13.8
Child365	yes	105	105	60	70	13	15	0.76	4.1	1.03	1.59	2.29	3.59	2.51	3.36	82	84	72	65	81	77	82	79	-1.54	3.68	1.94	0.05	0.95	13.4	-0.04	-1.65	-1.15	-0.26	-0.16	16.5	0.34	0.07	0.35	0.39	-0.14	16.2	-0.62	-0.51	-0.68	-0.6	-0.23	14.4
Child366	yes	85	95	55	92	10	12	0.64	6.15	0.71	2.99	2.3	3.26	2.62	3.41	80	93	96	99	70	95	84	89	-1.7	2.07	0.51	-0.83	0.44	12.4	-0.02	1.87	0.9	-0.18	0.99	16.6	1.19	-1.04	0.35	1.36	0.58	17.7	0.71	0.27	0.68	0.76	1.46	16.5
Child367	yes	95	105	55	75	12	11	1.29	6.36	1.23	4.09	2.3	4.67	2.58	4.94	88	64	74	60	95	74	85	79	0	0.33	0.17	0.03	0.42	13.4	-0.51	-2.17	-1.8	-0.7	-1.1	16.4	-2.19	0.67	-1.12	-2.37	0.4	13.4	-1.31	-1.16	-1.51	-1.22	-0.23	13.7
Child368	yes	105	105	70	75	16	18	0.66	4.14	0.76	2.85	2.31	3.29	2.16	3.35	76	61	46	56	100	64	77	70	-0.91	1.17	0.31	-0.41	1.21	12.9	-1	-1.23	-1.53	-1.1	-0.28	15.9	1.64	-0.44	0.98	1.75	-0.56	18.5	-0.67	-1.31	-1.21	-0.58	-1.36	14.5
Child369	yes	115	115	70	57	15	14	0.67	4.45	1.47	2.7	2.31	3.53	2.7	3.67	63	56	73	69	84	61	76	68	-1.57	1.53	0.15	-0.96	0.1	12.2	-1.4	0.55	-0.77	-1.48	1.38	14.8	2.11	-1.13	0.98	2.31	-0.14	19.3	-1.02	-1.44	-1.56	-1.01	-0.44	13.9
Child370	yes	75	105	85	75	12	12	0.91	7.37	0.73	3.87	2.32	4.25	2.64	3.26	56	72	88	76	72	72	73	72	-0.34	0.46	0.04	-0.28	0.1	13	-0.04	-1.65	-1.15	-0.26	-0.16	16.5	1	0.35	0.98	1.07	0.94	17.2	-0.71	-1.23	-1.22	-0.72	0.19	14.3
Child371	no	85	85	80	95	12	12	0.45	4.15	1.03	2.4	2.33	3.69	2.58	2.83	87	81	75	86	84	81	92	86	-1.04	0.73	-0.18	-0.83	0.1	12.4	0.72	1.43	1.24	0.6	1.38	17.9	1.26	-1.13	0.35	1.44	1.3	17.8	-1.78	-0.79	-1.61	-1.74	-0.65	13
Child372	yes	95	95	70	80	12	12	0.99	2.79	1.04	1.32	2.36	4.94	2.52	4.25	74	96	86	80	75	82	86	84	-1.06	2.6	1.37	0.03	0.1	13.4	-0.97	0.55	-0.46	-1.06	1.38	15.4	0.75	0.69	0.98	0.79	1.3	16.8	-0.84	-1.46	-1.46	-0.85	-0.65	14.1
Child373	yes	85	95	105	95	13	16	0.16	3.62	0.67	5.18	2.36	5.36	2.46	5.72	100	103	110	98	94	100	109	104	-0.34	0.46	0.04	-0.28	0.95	13	0.04	-1.65	-1.09	-0.17	0.99	16.6	0.98	0.38	0.98	1.04	0.44	17.2	0.27	0.08	0.28	0.32	0.26	15.8
Child374	yes	95	95	110	107	12	13	0.53	6.08	0.89	2.33	2.4	3.9	2.55	4.39	91	83	99	92	99	101	92	96	-2.35	4.02	1.88	-0.2	1.6	13.2	-0.93	0.63	-0.4	-1.01	-1.1	16	-0.76	-1.56	-1.37	-0.58	-0.92	15.3	0.83	-0.02	0.6	0.91	-0.23	16.5
Child375	yes	98	115	105	105	18	12	1.28	5.34	1.87	4.95	2.42	5.12	2.53	4.71	100	90	97	100	110	99	106	102	-1.86	1.75	0.15	-1.13	-0.32	12	-1.36	1.43	-0.29	-1.48	-0.16	14.8	0.8	-1.13	0.01	0.97	-0.14	17.1	0.21	-0.13	0.1	0.23	0.12	15.6
Child376	yes	115	115	105	100	12	14	1.43	3.35	1.71	2.5	2.43	4.9	2.66	4.81	89	94	99	104	51	87	87	87	-0.32	-0.62	-0.77	-0.66	-0.74	12.5	-1.3	0.99	-0.46	-1.4	0.61	14.9	-1.73	0.32	-0.98	-1.82	1.44	13.5	1.12	0.43	1.05	1.18	0.48	17.2
Child377	yes	85	95	65	60	11	10	0.3	2.74	0.9	1.28	2.44	5.85	2.7	5.98	90	78	69	72	101	82	85	83	-1.02	-0.2	-0.84	-1.14	0.82	12	-1.79	0.63	-1.01	-1.86	-1.1	14.9	-1.05	-1.49	-1.54	-0.91	-1	14.9	-0.5	-0.97	-0.88	-0.43	-0.16	14.6
Child378	yes	115	105	85	70	10	12	1.05	2.43	1.18	2.78	2.46	3.09	2.61	3.39	90	74	78	80	93	83	90	86	0.3	-1.84	-1.3	-0.51	-0.36	12.8	-0.68	-0.77	-1.01	-0.76	-1.1	16.3	0.16	-0.22	0.03	0.23	-1.66	16.3	-1.1	-1.05	-1.31	-1.02	-0.83	13.9
Child379	yes	85	85	80	70	12	12	0.65	6.76	1.45	3.03	2.48	4.58	2.27	3.86	80	65	79	80	79	76	81	78	-1.21	0.99	-0.07	-0.87	2.3	12.3	-0.13	-0.33	-0.35	-0.23	-0.16	16.6	0.73	-0.08	0.55	0.81	1.01	16.8	1.17	0.52	1.14	1.24	-0.09	17.3
Child380	yes	85	75	95	105	12	12	0.64	3.32	0.81	4.06	2.5	4.52	2.73	4.56	99	100	96	97	89	102	96	99	-1.64	0.46	-0.75	-1.51	0.1	11.6	-0.57	0.55	-0.17	-0.66	0.61	15.9	2.59	-0.24	1.82	2.72	-0.85	20.1	0.56	0.06	0.45	0.59	-0.09	16.2
Child381	yes	55	65	100	105	11	11	0.94	2.14	1.27	3	2.52	3.4	2.69	3.55	105	109	106	98	96	110	102	106	-2.99	2.33	0.11	-1.61	0.42	11.5	-2.42	1.1	-1.2	-2.49	-0.28	14.2	1.05	-0.38	0.58	1.16	-0.41	17.6	0.26	-0.45	-0.06	0.33	-0.56	15.6
Child382	yes	85	115	65	65	12	14	0.9	5.24	1.11	5.76	2.53	4.98	2.85	4.67	74	67	62	58	105	72	75	73	-1.77	1.43	0.03	-1.05	-0.36	12.1	-1.97	0.63	-1.14	-2.04	0.54	14.7	0.41	-0.67	-0.04	0.54	-0.04	16.7	0.85	-0.32	0.41	0.91	0.38	16.5
Child383	yes	85	85	105	105	12	12	1.19	7.58	1.29	4.62	2.55	4.42	2.73	4.68	96	95	89	100	82	90	101	95	-0.28	-0.62	-0.75	-0.62	0.95	12.6	0.63	1.85	1.37	0.47	0.59	17.7	0.73	-1.04	0.01	0.89	-0.28	16.9	-0.45	-0.87	-0.81	-0.46	0.26	14.6
Child384	yes	95	85	95	105	11	12	0.23	5.32	1.7	1.74	2.56	2.65	2.69	2.83	100	104	108	101	98	100	110	105	-1.25	0.46	-0.52	-1.14	0.44	12	-0.49	0.55	-0.11	-0.59	1.38	16	0.79	0.07	0.67	0.86	-0.71	16.9	0.77	-0.09	0.48	0.77	0.05	16.5
Child385	yes	105	105	65	76	18	10	1.29	6.36	1.23	4.09	2.57	5.4	2.65	5.47	82	78	89	49	89	77	84	80	0.3	-2.05	-1.46	-0.6	-1.94	12.7	-1.22	-0.77	-1.4	-1.29	-0.28	15.6	-0.44	-0.38	-0.49	-0.38	-0.34	15.5	1.4	0.5	1.33	1.52	0.51	17.4
Child386	yes	115	115	90	100	11	15	0.37	2.49	1.38	2.68	2.59	3.36	2.81	3.2	100	94	96	82	77	90	96	93	0.29	-1.69	-1.23	-0.48	0.95	12.8	-1.43	1.43	-0.33	-1.55	-0.16	14.7	0.89	-0.17	0.61	0.98	1.3	17.1	-0.41	-1.82	-1.41	-0.42	-0.09	14.7
Child387	yes	115	115	70	60	18	17	1.01	4.57	1.51	3.72	2.6	4.57	2.77	4.3	65	57	76	64	107	76	73	74	-1.04	0.73	-0.18	-0.83	0.1	12.4	-1.45	1.43	-0.35	-1.56	1.38	14.7	2.19	-0.7	1.27	2.35	-0.35	19.4	1.14	0.45	1.08	1.21	0.05	17.3
Child388	yes	95	60	105	90	15	12	0.68	3.44	0.95	3.84	2.61	4.47	2.69	4.82	99	83	117	83	77	91	99	95	-1.06	2.6	1.37	0.03	0.1	13.4	-1.61	1.43	-0.46	-1.73	1.38	14.5	2	0.07	1.55	2.11	-0.71	18.9	1.28	0.77	1.37	1.39	1.11	17.6
Child389	yes	95	105	105	100	11	12	0.79	4.86	1.2	2.16	2.62	1.62	2.73	1.09	103	107	114	102	100	103	111	107	-0.34	0.46	0.04	-0.28	0.1	13	-0.78	0.09	-0.59	-0.87	0.59	15.6	0.99	0.82	1.21	1.03	-0.14	17.1	-0.67	-1.06	-1.08	-0.68	-0.09	14.3
Child390	yes	85	95	105	105	15	12	0.47	3.26	1.01	5.88	2.64	6.23	2.88	6.22	100	101	105	101	93	107	99	103	-2.35	4.02	1.88	-0.2	1.6	13.2	-0.05	-2.17	-1.47	-0.24	0.54	17	2.09	-1.2	0.91	2.3	-1.14	19.4	1.36	0.05	0.99	1.42	-0.23	17.3
Child391	yes	105	105	100	95	15	12	1.33	4.64	1.43	5.15	2.64	5.82	2.15	5.85	110	100	98	110	97	110	102	106	-1.86	1.75	0.15	-1.13	-0.32	12	-0.45	-0.33	-0.58	-0.55	-0.16	16.1	1.26	-0.54	0.67	1.39	-0.42	17.7	-0.28	-0.18	-0.24	-0.24	-0.51	14.9
Child392	yes	55	115	80	70	20	18	1.21	4.72	1.1	2.15	2.64	2.1	2.78	0.99	70	55	81	89	79	73	80	76	-0.32	-0.62	-0.77	-0.66	-0.74	12.5	-0.17	1.87	0.79	-0.33	1.38	16.4	2.08	-0.54	1.27	2.22	-0.14	19.1	-1.25	-1	-1.41	-1.23	0.05	13.6
Child393	yes	55	95	105	105	12	10	0.45	3.34	1.27	2.93	2.66	4.6	2.83	4.03	110	113	117	105	89	105	114	109	-1.02	-0.2	-0.84	-1.14	0.82	12	-0.4	1.1	0.24	-0.51	0.13	16.6	-1.38	0.54	-0.64	-1.48	-0.04	14.3	0.22	-0.53	-0.14	0.28	-0.36	15.6
Child394	yes	95	105	110	105	12	13	0.72	5.08	0.8	1.43	2.66	3.76	2.78	3.69	90	99	110	95	84	100	99	99	0.3	-1.84	-1.3	-0.51	-0.36	12.8	-0.51	-2.17	-1.8	-0.7	-1.1	16.4	0.95	-0.87	0.24	1.11	0.54	17.5	-0.21	-0.3	-0.26	-0.14	-0.03	15
Child395	yes	98	65	90	105	12	12	0.85	3.4	1.31	2.89	2.72	4.08	2.61	4.21	86	96	106	101	97	96	104	100	-1.21	0.99	-0.07	-0.87	2.3	12.3	-0.61	-0.33	-0.71	-0.71	-0.16	15.9	1.21	0.07	0.98	1.3	0.58	17.6	0.11	-0.09	0.06	0.14	-0.79	15.5
Child396	yes	95	105	105	105	12	12	1.11	6.07	0.89	5.68	2.72	5.5	2.44	5.8	100	105	106	102	84	99	106	102	-1.64	0.46	-0.75	-1.51	0.1	11.6	-0.89	0.55	-0.41	-0.98	1.38	15.5	1.49	-0.85	0.67	1.65	1.3	18.1	0.84	0.03	0.62	0.86	-0.44	16.6
Child397	yes	95	95	100	95	12	12	1.19	7.58	1.9	4.62	2.73	5.98	2.63	6.02	90	79	96	95	86	96	89	92	-1.94	1.65	0.11	-1.09	0.42	12.1	-0.33	-2.64	-2.01	-0.59	-1.1	16.5	0.96	-0.38	0.52	1.07	-1.22	17.4	-1.52	-1.53	-1.88	-1.41	-0.83	13.5
Child398	yes	105	105	100	105	11	12	0.25	4.67	0.95	6.21	2.74	6.92	2.58	5.11	115	110	119	108	79	105	114	109	-1.21	0.99	-0.07	-0.87	2.3	12.3	-0.02	1.87	0.9	-0.18	0.61	16.6	0.57	-0.7	0.08	0.68	-0.14	16.6	-0.09	-0.53	-0.35	-0.09	-0.09	15.1
Child399	yes	95	95	85	75	14	14	1.09	2.51	1.56	2.55	2.75	3.23	2.73	2.21	100	68	72	65	100	81	86	83	-1.64	0.46	-0.75	-1.51	0.1	11.6	-0.19	-1.21	-0.96	-0.35	-0.16	16.4	1.29	0.07	1.04	1.39	0.44	17.7	-0.88	-1	-1.17	-0.88	-0.86	14
Child400	yes	95	105	105	95	13	16	0.25	5.66	1.11	3.88	2.76	3.38	2.68	3.27	98	102	100	103	102	101	109	105	-1.17	1.12	0.11	-0.68	0.42	12.6	-1	-1.23	-1.53	-1.1	-0.28	15.9	-1.38	-1.39	-1.71	-1.27	-0.92	14.6	-0.44	-0.88	-0.79	-0.37	-0.29	14.7
Child401	yes	115	115	95	80	12	12	0.29	3.9	1.11	1.76	2.83	6.23	2.63	5.95	80	88	74	90	106	95	84	89	-1.51	2.12	0.67	-0.62	0.61	12.6	-0.89	0.55	-0.41	-0.98	1.38	15.5	1.9	-0.73	1.04	2.05	-0.57	18.8	-0.14	-0.36	-0.28	-0.13	0.4	15.1
Child402	yes	95	105	95	95	15	22	1.02	10.09	1.57	9.66	2.83	9.14	2.55	9.27	99	101	100	90	98	96	106	101	-2.48	2.07	0.04	-1.54	1.37	11.6	-0.15	0.99	0.37	-0.26	-0.16	16.5	0.75	0.69	0.98	0.79	-0.14	16.8	-0.59	-0.24	-0.47	-0.54	0.12	14.5
Child403	yes	95	95	70	80	12	11	0.73	5.51	1.27	1.92	2.85	1.23	2.67	0.97	52	63	74	72	78	63	74	68	-0.94	1.26	0.32	-0.49	0.95	12.7	-0.46	1.87	0.57	-0.63	0.61	16	2.11	-1.13	0.98	2.31	-0.14	19.3	0.99	0.14	0.78	1.01	0.55	16.9
Child404	yes	95	85	95	100	13	17	0.81	5.4	1.67	1.8	2.86	5.43	2.79	5.32	99	105	107	100	86	99	107	103	-1.16	0.91	-0.05	-0.77	0.82	12.5	-1.79	-0.77	-1.8	-1.85	-0.28	14.9	0.83	-0.71	0.24	0.97	-0.92	17.3	1.22	0.59	1.26	1.35	-0.09	17.2
Child405	yes	88	85	105	100	14	12	1.29	4.27	1.35	2.22	2.89	3.25	2.91	3.49	101	107	99	101	106	110	102	106	-0.52	0.37	0.01	-0.42	-0.4	12.8	-1.13	0.99	-0.35	-1.23	-0.16	15.1	1.01	-1.16	0.15	1.19	0.22	17.4	0.95	0.08	0.71	0.97	0.33	16.8
Child406	yes	95	95	63	80	16	14	0.93	3.63	1.41	1.59	2.9	2.66	2.85	2.71	83	76	59	66	110	79	82	80	-0.31	-0.08	-0.36	-0.45	0.52	12.8	-0.8	0.11	-0.58	-0.89	0.61	15.6	0.48	0.48	0.67	0.52	0.29	16.4	-0.02	-0.36	-0.2	-0.01	0.33	15.3
Child407	yes	95	105	70	60	10	12	0.59	5.85	0.78	3.46	2.9	3.68	3.03	3.16	60	68	60	50	92	61	73	67	-0.99	1.8	0.74	-0.29	1.37	13	-1.75	1.87	-0.35	-1.89	1.38	14.3	1.01	-1.16	0.15	1.19	0.22	17.4	-1.05	-0.76	-1.12	-1.03	-0.44	13.8
Child408	yes	100	115	85	75	15	17	0.57	5.92	1.43	3.54	2.91	3.95	2.67	3.67	63	97	69	76	85	86	77	81	0.56	0.06	0.31	0.45	0.82	14	-0.89	-0.3	-0.89	-0.96	0.54	16	0.93	-0.71	0.31	1.06	-1.36	17.4	0.56	-0.15	0.34	0.63	-0.56	16.1
Child409	yes	88	85	85	85	12	18	0.22	5.8	1.23	2.38	2.97	3.2	2.49	3.53	89	80	71	90	79	81	85	83	-1.93	1.53	-0.07	-1.29	0.1	11.8	-0.81	1.21	0	-0.93	1.38	15.6	-0.96	-0.89	-1.14	-0.91	-0.14	14.6	0.05	0.01	0.1	0.1	0.62	15.4
Child410	yes	105	105	90	95	12	20	0.75	6.1	0.57	1.88	2.99	3.2	3.17	3.4	70	88	76	90	78	80	83	81	-0.56	-0.08	-0.52	-0.7	0.1	12.5	-1.12	0.55	-0.57	-1.21	1.38	15.2	-1.77	0.66	-0.81	-1.89	-0.14	13.5	0.92	0.01	0.65	0.93	-0.3	16.8
Child411	yes	95	115	95	95	14	12	0.81	7.15	0.93	5.8	2.99	4.6	2.88	4.42	91	84	100	95	89	93	99	96	-0.54	1.26	0.57	-0.11	-0.74	13.2	-0.97	0.11	-0.71	-1.06	-0.16	15.4	0.9	-0.08	0.67	1	-0.42	17.1	0.81	0.31	0.78	0.87	0.12	16.7
Child412	yes	85	95	105	95	11	12	1.09	6.84	1.52	6.82	3	7.46	3.23	8.62	104	110	103	101	62	92	104	98	0.38	0.33	0.41	0.39	-0.36	13.9	-1.97	0.63	-1.14	-2.04	-0.28	14.7	1.54	-1.69	0.24	1.83	-1	18.6	1.58	1.02	1.8	1.76	0.64	17.9
Child413	yes	105	105	105	105	12	12	0.73	5.51	1.27	1.92	3.03	2.64	3.2	2.53	90	102	90	96	100	100	99	99	-0.86	0.99	0.15	-0.54	1.79	12.7	-1.27	1.65	-0.11	-1.41	1.38	14.9	-1.04	1.25	0.01	-1.16	-0.21	14.3	0.79	0.48	0.87	0.87	0.76	16.7
Child414	yes	85	85	75	85	17	12	1.09	2.51	1.56	2.55	3.07	6.5	2.89	5.28	88	68	82	92	84	83	90	86	-1.58	0.99	-0.29	-1.22	0.1	11.9	-1.14	0.55	-0.58	-1.23	-0.16	15.1	1.49	-0.85	0.67	1.65	-0.14	18.1	1.12	0.39	1.02	1.17	-0.51	17.2
Child415	yes	115	115	90	85	12	15	1.29	4.27	1.35	2.22	3.11	3.16	3.31	3.49	70	78	93	79	85	81	87	84	-2.48	1.8	-0.18	-1.67	0.1	11.4	-1.28	1.43	-0.23	-1.4	0.61	14.9	0.32	0.69	0.67	0.34	0.22	16.1	-1.04	-0.91	-1.22	-1.03	-0.65	13.9
Child416	yes	85	85	100	105	16	11	0.5	2.54	1.85	3.39	3.16	4.04	3.26	3.79	96	98	103	108	61	93	100	96	-1.53	0.59	-0.52	-1.25	-0.36	11.9	-1.2	-0.77	-1.39	-1.27	-0.28	15.6	0.83	-0.71	0.24	0.97	-1.22	17.3	-0.57	-0.97	-0.93	-0.5	-0.36	14.6
Child417	yes	55	95	70	60	10	13	0.8	4.12	1.9	4.02	3.18	4.59	3.21	3.25	67	75	93	57	110	80	84	82	-0.72	0.19	-0.4	-0.75	0.1	12.4	-0.66	0.75	-0.13	-0.75	1.36	15.8	1.17	0.57	1.21	1.23	-0.42	17.5	0.06	-0.62	-0.31	0.04	0.62	15.3
Child418	yes	115	115	105	105	11	15	1.06	7.06	1.47	5.58	3.2	6.78	3.16	6.4	106	100	101	108	70	96	104	100	0.1	-0.62	-0.52	-0.26	-0.15	13	0.22	-1.21	-0.65	0.06	1.38	17	2.49	-0.39	1.66	2.63	0.15	19.9	-0.93	-0.74	-1.03	-0.91	-0.79	14
Child419	yes	95	105	105	100	12	12	1.01	3.57	1.51	3.72	3.29	3.76	3	3.86	89	107	93	84	109	97	103	100	0.99	-1.79	-0.84	0.18	-1.15	13.6	-0.82	-1.23	-1.4	-0.91	-1.1	16.1	-0.37	-1.16	-0.88	-0.23	-0.56	15.7	-2.45	-1.33	-2.32	-2.37	-0.69	12.5
Child420	yes	115	115	90	70	15	17	0.52	3.87	1.1	5.49	3.3	6.65	3.06	7.93	90	95	89	78	106	99	88	93	-0.87	-0.47	-0.96	-1.11	-0.36	12.1	-0.57	1.1	0.12	-0.68	0.54	16.4	0.12	0.63	0.45	0.08	-0.56	16.1	0.34	-0.34	0.06	0.41	-0.43	15.7
Child421	yes	95	95	65	95	18	15	0.87	6.44	1.59	4.99	3.46	6.82	2.97	6.54	95	107	104	101	83	103	99	101	-0.9	0.19	-0.52	-0.92	0.78	12.2	-0.02	1.87	0.9	-0.18	0.99	16.6	0.32	0.69	0.67	0.34	0.22	16.1	1.34	0.75	1.4	1.44	1.39	17.7
Child422	yes	95	95	70	57	23	12	0.4	2.5	1.02	1.24	3.48	1.84	3.15	1.21	55	70	80	50	92	64	78	71	-0.87	0.46	-0.29	-0.79	1.45	12.4	-0.19	-1.21	-0.96	-0.35	1.38	16.4	0.93	-0.11	0.67	1.02	-0.21	17.1	-1.01	-0.6	-0.99	-0.99	-0.02	13.9
Child423	yes	115	115	70	95	13	12	0.85	3.4	1.31	4.89	3.49	4.91	3.33	4.62	106	89	72	75	80	89	84	86	-2.48	1.38	-0.41	-1.71	-0.36	11.4	-1	-1.23	-1.53	-1.1	-0.28	15.9	0.93	-0.22	0.58	1.02	-0.63	17.4	-0.81	-0.66	-0.88	-0.74	-0.29	14.3
Child424	yes	95	95	95	85	18	22	0.87	4.84	1.1	4.95	3.71	5.9	3.51	6.5	72	88	88	77	60	77	80	78	-3.37	2.6	-0.07	-2.12	0.1	11	-0.89	0.55	-0.41	-0.98	1.38	15.5	1.28	-0.24	0.86	1.39	-0.57	17.7	-1.09	-1.14	-1.41	-1.09	0.05	13.8
Child425	yes	115	115	105	105	14	12	1.18	4.88	1.39	2.73	3.76	3.74	3.19	3.18	115	101	87	103	87	97	105	101	-0.34	0.46	0.04	-0.28	1.79	13	-0.04	-1.65	-1.15	-0.26	-0.16	16.5	0.35	-0.54	0.01	0.45	0.44	16.3	-0.76	-1.25	-1.26	-0.77	0.05	14.2
Child426	yes	55	95	65	95	11	12	0.31	2.52	0.65	1.25	3.8	1.04	2.87	0.68	90	98	74	89	104	97	88	92	-1.7	2.07	0.51	-0.83	0.44	12.4	-0.02	1.87	0.9	-0.18	-0.16	16.6	1.68	-0.54	0.98	1.82	0.58	18.4	0.31	-0.28	0.06	0.31	-0.3	15.7
Child427	yes	65	95	100	90	15	15	0.33	2.86	0.87	4.12	3.89	7.85	3.55	8.23	102	111	100	110	80	100	108	104	0	0.33	0.17	0.03	0.42	13.4	-0.51	-2.17	-1.8	-0.7	-0.28	16.4	0.04	0.08	0.1	0.07	-1.66	16.1	1.12	0.63	1.23	1.26	0.18	17
Child428	yes	105	95	105	105	24	12	0.95	3.5	1.26	1.62	3.91	3.04	3.58	3.57	100	92	100	120	102	110	102	106	-0.12	0.59	0.31	0.04	1.21	13.5	-1	-1.23	-1.53	-1.1	-0.28	15.9	0.61	-0.41	0.24	0.71	-0.92	16.9	0.58	-0.28	0.26	0.64	0.84	16.1
Child429	yes	85	95	108	105	12	12	0.37	5.2	0.99	5	3.97	7.36	3.79	6.84	85	97	93	90	82	88	98	93	-1.57	0.89	-0.08	-0.78	-0.47	12.2	-0.89	0.55	-0.41	-0.98	0.61	15.5	0.7	0.54	0.86	0.74	0.72	16.7	-2.09	-1.69	-2.42	-2.04	-0.93	12.6
Child430	no	115	115	101	95	16	12	0.5	1.65	0.9	2.8	4.23	3.44	4.21	2.55	90	93	100	81	107	101	95	98	-0.34	0.46	0.04	-0.28	0.1	13	-0.04	-1.65	-1.15	-0.26	0.61	16.5	2.73	-1.04	1.5	2.92	-0.28	20.5	1.21	-0.03	0.81	1.2	0.05	17.2
Child431	no	88	95	78	90	13	15	0.45	1.93	0.87	1.2	4.61	6.38	4.63	5.51	82	76	86	98	70	82	85	83	-1.04	0.73	-0.18	-0.83	0.1	12.4	0.72	1.43	1.24	0.6	1.38	17.9	1.17	0.57	1.21	1.23	-0.42	17.5	-0.31	-0.68	-0.6	-0.32	-0.09	14.8
Child432	yes	105	105	65	70	11	12	0.63	2.51	0.87	2.28	4.99	4.12	5.05	3.84	70	60	80	80	93	77	82	79	-1.06	2.6	1.37	0.03	0.1	13.4	-0.97	0.55	-0.46	-1.06	0.61	15.4	0.6	-0.27	0.35	0.69	0.44	16.6	-0.86	-0.81	-1.03	-0.85	-0.3	14.1
Child433	yes	95	95	105	90	12	12	0.53	5.84	0.84	4.23	5.42	4.78	5.47	5.2	110	103	108	100	67	96	106	101	-0.34	0.46	0.04	-0.28	0.95	13	0.04	-1.65	-1.09	-0.17	1.38	16.6	0.66	0.01	0.55	0.73	-0.14	16.7	-0.68	-0.85	-0.94	-0.68	-0.02	14.3
Child434	yes	55	95	80	90	13	13	0.42	3.02	1.05	5.72	5.7	5.52	5.89	5.72	90	79	86	94	59	81	85	83	-2.35	4.02	1.88	-0.2	1.6	13.2	-0.93	0.63	-0.4	-1.01	0.54	16	1.65	-1.2	0.58	1.86	-1.22	18.6	-0.81	-1.18	-1.21	-0.72	-1.16	14.3
Child435	yes	85	85	80	75	18	10	0.58	2.26	0.5	2.76	0.73	1.96	0.4	2.07	107	125	102	104	107	107	115	111	-1.19	0.06	-0.73	-1.18	0.42	12	-2.29	0.14	-1.63	-2.34	-1.12	14.4	2.45	-1.35	1.11	2.68	-0.92	20	0.34	-1.03	-0.39	0.39	-0.9	15.7
Child436	yes	85	95	108	85	12	11	1.34	6.11	1.4	6.66	1.51	6.96	2.08	8.35	99	92	89	86	98	101	91	96	-0.52	0.46	-0.07	-0.44	0.52	12.8	-0.4	-0.35	-0.56	-0.5	0.59	16.2	0.09	1.01	0.68	0.07	-0.28	15.8	-0.78	-0.36	-0.68	-0.74	-0.72	14.2
Child437	yes	85	85	110	95	15	12	2.7	7.25	2.96	7.42	3.32	7.95	3.45	9.3	60	88	100	110	65	85	91	88	-3.24	0.59	-1.44	-2.83	-0.36	10.3	-1.79	-0.79	-1.82	-1.85	-0.3	14.9	1.64	-0.44	0.98	1.75	-0.55	18.5	0.38	-0.94	-0.31	0.43	-0.76	15.8
Child438	yes	95	85	100	105	14	14	0.94	5.51	1.85	5.14	2.03	5.61	2.72	6.83	99	90	72	58	87	81	85	83	-2.28	1.12	-0.52	-1.68	-0.36	11.5	-1.09	-0.51	-1.15	-1.16	-1.12	15.8	0.8	0.61	0.92	0.78	-0.63	17	0.13	-1.03	-0.52	0.19	-0.96	15.5
Child439	yes	105	105	100	95	14	11	3.05	9.66	3.62	9.9	3.84	10.42	5.29	12.89	70	80	95	90	100	92	83	87	-0.62	0.06	-0.41	-0.66	-0.36	12.6	-1.22	-0.79	-1.41	-1.29	-0.3	15.6	-0.29	0.12	-0.11	-0.28	0.55	15.7	-0.13	-1.18	-0.79	-0.06	-0.9	15.1
Child440	yes	95	95	100	85	12	12	1.91	8.21	2.38	8.94	2.8	8.76	3.24	9.81	91	114	85	82	108	98	104	101	-1.28	2.34	1	-0.31	0.1	13	-1.29	1.19	-0.36	-1.4	1.36	14.9	1.14	1.29	1.56	1.14	1.09	17.3	-0.21	-1.04	-0.77	-0.24	-0.93	14.9
Child441	yes	100	85	80	60	12	12	3.26	9.59	3.14	9.9425	3.71	10.18	4.75	8.62	88	80	87	105	75	92	85	88	-1.16	0.85	-0.1	-0.79	-0.36	12.4	-0.89	-0.33	-0.9	-0.96	0.52	16	2.44	-0.86	1.36	2.6	-0.63	19.9	1.39	0.07	1.03	1.46	-0.49	17.3
Child442	yes	105	105	95	105	15	14	2.47	9.6	2.045	8.18	2.58	8.41	2.76	9.43	63	80	102	100	108	88	98	93	-0.06	-2.32	-1.87	-1.07	-1.94	12.1	-1.96	-1.96	-2.67	-2.1	0.52	14.6	0.61	-0.4	0.25	0.71	-0.92	16.9	-0.44	-0.53	-0.56	-0.37	-0.76	14.7
Child443	yes	105	105	95	105	12	18	0.85	3.57	1.14	3.47	1.27	2.91	1.99	3.83	105	59	60	98	89	82	86	84	-0.99	1.65	0.66	-0.24	0.42	13.1	-2.33	0.61	-1.4	-2.38	-1.12	14.3	0.36	-0.73	-0.11	0.49	-0.33	16.6	0.14	-0.71	-0.31	0.2	-0.76	15.5
Child444	yes	105	105	60	95	14	12	1.05	5.98	1.18	5.14	1.37	5.68	1.92	6.49	100	58	67	92	107	85	90	87	-0.96	2.07	0.98	-0.13	1.37	13.2	-1.14	0.53	-0.6	-1.23	1.36	15.1	1.49	-0.85	0.68	1.65	-0.2	18.1	-0.29	-0.11	-0.2	-0.24	-0.16	14.9
Child445	yes	100	65	110	105	16	15	0.98	4.62	0.96	4.89	1.18	5.23	1.63	6.31	100	72	65	104	71	80	85	82	0.21	0.06	0.09	0.12	-0.36	13.6	-1.79	0.61	-1.03	-1.86	0.11	14.9	0.09	0.28	0.25	0.1	-0.55	16.1	0.1	-0.04	0.1	0.18	-0.29	15.4
Child446	yes	85	75	80	104	12	20	1.45	5.58	1.59	5.9	1.63	6.03	2.24	7.74	86	87	96	75	100	95	89	92	-1.99	3.76	1.88	-0.01	-0.36	13.4	-1.95	0.61	-1.14	-2.02	-1.12	14.7	0.53	-1.35	-0.33	0.74	-0.11	17	-0.56	-1.66	-1.36	-0.45	-1.03	14.6
Child447	yes	80	85	90	105	11	12	3	10.25	2.22	11.46	2.85	14.02	3.28	19.53	89	100	65	100	106	92	99	95	-1.28	2.17	0.95	-0.22	-1.15	13.1	-1.7	0.61	-0.96	-1.77	0.52	15	-1.38	-1.38	-1.71	-1.27	-0.92	14.6	-0.65	-0.97	-0.97	-0.57	-0.96	14.5
Child448	no	95	95	80	95	11	15	0.41	2.83	0.58	2.86	0.39	2.04	0.65	2.15	108	76	100	82	106	95	101	98	-0.41	-0.47	-0.69	-0.67	-0.36	12.6	-1.8	-0.33	-1.55	-1.85	-1.93	14.9	1.31	-1.35	0.25	1.54	-1.66	18.1	-0.06	-1.4	-0.88	0.02	-0.43	15.2
Child449	yes	95	105	70	105	14	18	1.25	6.44	1	3.62	1.18	3.46	1.59	4.23	104	90	89	86	87	100	88	94	-1.62	1.38	0.07	-0.95	1.21	12.3	-2.24	-0.14	-1.75	-2.28	1.34	14.4	-0.44	-1.35	-1.04	-0.28	-0.19	15.7	-0.82	-1.1	-1.16	-0.74	-0.96	14.3
Child450	yes	85	95	90	95	12	11	1.63	4.44	1.57	4.55	1.69	4.84	2.28	2.66	80	78	96	89	86	85	92	88	-0.45	0.59	0.11	-0.27	-0.36	13.1	-1.38	-1.26	-1.82	-1.47	-0.3	15.4	1.4	-1.48	0.25	1.66	-1.36	18.3	-0.09	-1.44	-0.93	-0.01	-0.96	15.2
Child451	yes	95	85	75	104	12	14	1.09	5.94	1	5.67	1.24	5.89	1.57	6.88	110	114	124	131	106	121	118	119	-0.26	1.8	1.22	0.41	0.1	13.9	-1.13	0.97	-0.36	-1.23	-0.18	15.1	1.49	-0.85	0.68	1.65	0.23	18.1	-0.27	-1.04	-0.81	-0.3	-0.51	14.8
Child452	yes	80	60	110	105	20	18	1.23	5.37	1.75	5.6	1.87	5.75	2.48	6.22	110	79	79	114	90	95	101	98	-1.87	4.22	2.15	-0.06	0.1	13.3	-0.89	0.53	-0.42	-0.98	1.36	15.5	-0.37	1.01	0.35	-0.42	-0.35	15.1	-1.16	-1.23	-1.51	-1.15	-0.93	13.7
Child453	yes	95	105	90	65	12	12	1.71	5.09	1.8	4.58	1.95	4.91	2.56	5.79	99	102	69	91	72	93	86	89	-0.94	1.26	0.32	-0.49	0.1	12.7	-1.14	0.31	-0.72	-1.23	0.59	15.2	2.04	-1.03	0.98	2.23	-0.56	19.1	-0.34	-1.04	-0.85	-0.37	-0.65	14.7
Child454	yes	95	105	95	85	12	14	1.39	3.91	1.88	4.84	1.98	4.79	2.6	5.53	90	93	66	115	80	96	89	92	-1.55	1.38	0.11	-0.88	0.82	12.3	-1.7	0.14	-1.22	-1.76	-0.3	15	1.17	-1.02	0.31	1.35	-1.07	17.9	-0.32	-0.86	-0.7	-0.25	-0.83	14.9
Child455	yes	95	95	100	90	18	15	1.02	2.91	1.29	3.11	1.42	2.73	1.96	3.07	84	65	90	100	104	89	95	92	-1.31	2.17	0.93	-0.24	-0.36	13.1	-0.28	-1.26	-1.03	-0.38	-1.12	16.8	1.74	-0.7	0.92	1.89	-0.92	18.7	0.42	-0.86	-0.22	0.48	-0.63	15.8
Child456	yes	105	105	110	95	16	14	1.5	5.44	1.67	5.78	1.79	5.96	2.36	7.21	90	72	73	74	110	84	91	87	-1.73	1.38	0.01	-1.04	-0.36	12.2	-0.65	-0.93	-1.09	-0.73	-1.12	16.3	-0.42	0.28	-0.11	-0.43	0.33	15.5	0.14	-0.77	-0.35	0.2	-0.83	15.5
Child457	yes	115	115	90	104	18	17	1.43	5.34	1.95	6.31	2.16	6.59	2.8	8.39	98	76	99	92	100	100	93	96	-0.09	0.06	-0.1	-0.16	-1.15	13.2	-1.91	-0.33	-1.63	-1.96	-1.12	14.8	1.86	-0.04	1.36	1.93	-0.92	18.8	0.92	0.33	0.89	1.02	-0.03	16.7
Child458	yes	105	105	100	95	18	10	1.36	4.23	1.83	4.18	1.99	4.45	2.64	5.27	89	115	105	102	83	97	106	101	-2.77	1.8	-0.22	-1.73	-0.36	11.4	-0.28	-1.26	-1.03	-0.38	-1.12	16.8	0.73	-0.57	0.25	0.85	-0.33	17.1	-0.7	-1.14	-1.12	-0.62	-0.96	14.4
Child459	yes	115	95	85	105	13	16	1.09	5.51	1.2	5	1.33	5.54	1.72	6.75	124	102	105	103	66	107	99	103	-0.81	0.06	-0.52	-0.83	1.21	12.4	-1.33	-0.33	-1.22	-1.39	-0.3	15.5	0.29	-0.63	-0.11	0.4	0.55	16.5	-0.28	-1.4	-1.02	-0.2	-0.9	14.9
Child460	yes	105	105	80	95	16	10	1.29	6.56	1.31	7.05	1.45	7.64	2	8.91	99	87	55	94	107	99	84	91	-1.25	0.99	-0.09	-0.91	0.1	12.3	-1.5	-0.35	-1.36	-1.59	0.97	14.7	1.26	-0.54	0.68	1.39	-0.13	17.7	-0.54	-0.91	-0.9	-0.55	-0.16	14.5
Child461	yes	95	95	95	105	16	10	1.36	5.89	1.62	5.46	1.72	5.65	2.32	6.95	103	75	69	79	93	84	91	87	-1.04	0.73	-0.18	-0.83	0.1	12.4	-0.15	0.97	0.36	-0.26	-0.18	16.5	0.7	0.55	0.86	0.74	0.73	16.7	-0.24	-1.54	-1.12	-0.28	-0.02	14.9
Child462	yes	115	115	95	105	11	14	1.16	3.98	1.93	3.74	2.01	3.57	2.68	4.36	68	90	106	99	105	100	93	96	-0.91	-0.08	-0.73	-1.03	0.1	12.1	-0.46	1.85	0.56	-0.63	0.59	16	-1.06	1.29	0.01	-1.19	-0.13	14.2	-0.63	-0.89	-0.94	-0.64	-0.65	14.4
Child463	yes	105	105	85	95	12	12	1.67	6.51	2.04	6.043	2.49	6.52	2.86	8.16	100	86	92	110	90	100	99	99	-1.22	1.53	0.36	-0.64	0.1	12.6	-0.37	-0.35	-0.54	-0.47	-1.71	16.2	1.06	-0.38	0.61	1.17	0.08	17.4	-0.1	-0.7	-0.47	-0.12	-0.58	15.1
Child464	yes	86	65	95	95	12	10	1.07	4.73	1.99	4.31	2.22	4.56	2.92	5.41	90	68	79	87	108	86	91	88	-2.32	2.6	0.57	-1.14	0.69	12	-1.22	0.97	-0.42	-1.32	-0.18	15	0.9	0.05	0.74	0.98	-0.85	17.1	-0.27	-0.79	-0.64	-0.28	-0.58	14.9
Child465	yes	85	85	80	95	13	13	0.45	3.29	0.82	3	0.91	2.41	1.36	1.67	92	66	73	76	84	78	83	80	0.84	-2.58	-1.56	-0.29	-1.15	13	-1.42	-0.33	-1.28	-1.48	-0.3	15.4	1.32	-0.73	0.59	1.47	0.33	18	0.5	-0.69	-0.06	0.56	-0.36	16
Child466	yes	95	95	95	95	12	12	1.67	5.22	1	4.96	1.1	5.05	1.39	6.18	96	76	67	72	81	87	78	82	-0.69	3.23	2.24	0.84	-0.36	14.5	-1.96	1.08	-0.9	-2.05	-0.3	14.7	1.43	-1.38	0.31	1.66	-0.63	18.3	-0.32	-0.79	-0.65	-0.25	-0.69	14.9
Child467	no	95	95	95	104	15	13	0.56	2.35	0.91	1.9	0.91	2.97	1	1.77	95	104	111	105	97	101	110	105	-0.48	0.33	-0.12	-0.4	0.27	12.9	-1.1	-1.26	-1.61	-1.19	-1.12	15.7	-1.75	-0.63	-1.54	-1.75	0.18	14.1	-0.5	-0.97	-0.88	-0.43	-0.83	14.6
Child468	yes	80	115	95	104	13	20	1.3	4.72	1.045	3.77	1.25	3.68	1.51	4.49	56	90	93	112	96	89	98	93	-0.74	-1	-1.28	-1.2	-0.68	12	-0.46	-1.26	-1.15	-0.56	-1.12	16.6	0.05	-0.86	-0.41	0.18	-0.55	16.2	-0.49	-1.12	-0.97	-0.42	-1.03	14.7
Child469	yes	115	115	105	104	13	17	2.08	6.52	1.98	6.01	2.31	6.38	2.96	8.42	90	75	75	86	52	76	79	77	0.56	-2.23	-1.5	-0.45	-0.74	12.8	0.3	-2.12	-1.23	0.01	-0.18	16.9	0.36	1.01	0.86	0.35	-0.49	16.2	-0.34	-0.47	-0.47	-0.33	0.12	14.8
Child470	yes	105	105	104	104	10	12	0.93	3.86	1.18	3	1.35	2.48	1.8	2.91	96	65	79	99	74	83	90	86	-1.35	0.06	-0.82	-1.33	-0.36	11.8	-0.36	-0.14	-0.41	-0.44	0.52	16.7	2.45	-1.35	1.11	2.68	-0.55	20	0.36	-0.99	-0.35	0.41	-0.83	15.8
Child471	yes	55	105	105	55	18	15	1.28	4.8	1.77	4.63	1.91	4.98	2.52	5.92	105	92	67	93	84	88	93	90	-1	1.38	0.43	-0.39	0.42	12.9	-0.46	-1.26	-1.15	-0.56	-1.12	16.6	2.44	-0.86	1.36	2.6	-0.92	19.9	0.61	0.41	0.75	0.73	-0.16	16.2
Child472	yes	86	85	100	80	12	16	1.12	3.8	2.36	3	2.58	2.55	2.81	2.95	99	109	94	120	100	112	102	107	-0.59	-0.47	-0.8	-0.85	0.42	12.4	-1.79	0.61	-1.03	-1.86	-1.12	14.9	-0.37	-1.16	-0.87	-0.23	-0.92	15.7	-0.5	-1.18	-1.02	-0.42	-1.03	14.7
Child473	yes	105	105	105	105	12	16	1.36	4.55	1.95	4.15	2.13	4.15	2.76	5.11	91	76	69	100	102	87	94	90	-0.48	-0.47	-0.73	-0.74	0.03	12.5	-1.88	0.84	-0.96	-1.95	-0.3	14.8	2.44	-0.86	1.36	2.6	0.55	19.9	0.77	0.05	0.6	0.85	-0.36	16.4
Child474	yes	95	95	95	105	14	18	0.94	3.28	1.09	2.99	1.3	2.18	1.69	2.63	64	120	70	90	96	94	86	90	-0.37	-0.47	-0.67	-0.64	-0.36	12.6	-0.89	-0.33	-0.9	-0.96	-0.3	16	1.65	-1.19	0.59	1.86	-0.55	18.6	0.48	-0.73	-0.1	0.54	-0.43	15.9
Child475	yes	85	85	104	95	18	12	0.52	2.04	1.23	2	1.29	1.87	1.73	1.99	87	78	90	89	100	97	89	93	-2.97	2.07	-0.25	-1.98	0.1	11.1	-0.15	0.97	0.36	-0.26	-0.18	16.5	-0.21	-0.72	-0.5	-0.12	0.3	15.5	-0.66	-0.93	-0.99	-0.66	-0.58	14.3
Child476	yes	85	95	105	65	16	14	3.64	14.47	3.595	10.13	4.58	12.95	6.07	13.81	67	100	89	77	59	78	88	83	-1.41	0.85	-0.24	-1.02	-0.36	12.2	-0.9	1.08	-0.14	-1	-0.3	16	0.59	-1.02	-0.11	0.75	-0.99	17	-0.15	-1.03	-0.7	-0.08	-1.03	15.1
Child477	yes	85	85	105	100	16	14	0.74	3.05	1.02	3	1.31	2.61	1.64	2.99	74	90	80	82	69	75	85	80	-0.62	0.33	-0.2	-0.53	-0.36	12.7	-1.79	-0.79	-1.82	-1.85	-0.3	14.9	0.26	0.06	0.25	0.3	-0.92	16.4	-0.4	-0.71	-0.65	-0.34	-0.49	14.8
Child478	yes	95	85	95	80	13	15	0.76	2.87	0.93	3.53	0.85	3.24	0.92	3.97	99	71	73	99	62	81	85	83	-1	0.99	0.06	-0.67	0.1	12.5	-1.13	0.97	-0.36	-1.23	-0.18	15.1	0.46	0.39	0.61	0.51	1.3	16.4	-0.36	-0.83	-0.72	-0.37	-0.65	14.7
Child479	yes	105	105	85	95	18	20	0.88	2.76	0.99	2.89	1.09	2.11	1.34	2.59	80	85	90	102	96	89	98	93	-1.1	1.38	0.37	-0.48	-0.36	12.8	-1.22	-0.79	-1.41	-1.29	-0.3	15.6	-1.57	-0.7	-1.45	-1.55	-0.92	14.3	-0.66	-1.03	-1.02	-0.58	-0.83	14.5
Child480	yes	95	95	105	105	15	14	1.05	3.71	1.12	3.91	1.16	3.9	1.54	4.75	74	71	94	128	107	101	95	98	-1.02	1.65	0.64	-0.27	0.42	13.1	-2.32	1.08	-1.15	-2.4	0.52	14.3	1.01	0.32	0.92	1.03	-0.48	17.4	0.4	-0.9	-0.26	0.45	-0.69	15.8
Child481	no	86	85	105	92	11	18	0.29	1.82	0.703	2.23	0.62	1.93	0.48	1.03	93	83	98	88	93	97	88	92	ND	-3.37	-2.38	-0.99	-1.94	12.2	-1.47	-1.17	-1.82	-1.55	0.52	15.3	2.16	-0.7	1.24	2.31	-1.66	19.4	0.57	-0.45	0.14	0.63	-0.23	16.1
Child482	yes	105	105	105	100	14	12	0.96	2.9	1	3.35	1.12	2.79	1.44	3.01	67	82	100	95	84	85	92	88	-0.65	-1.26	-1.42	-1.21	-0.36	12	-1.26	0.38	-0.78	-1.33	0.52	15.6	-0.44	-1.35	-1.04	-0.28	-1.21	15.7	-0.69	-1.07	-1.07	-0.61	-1.03	14.4
Child483	yes	85	85	65	90	20	13	2.92	9.25	2.97	10.666	3.58	13.26	4.31	15.67	106	90	101	89	83	93	100	96	0.57	-1.42	-0.84	-0.09	0.1	13.2	-1.09	-0.62	-1.23	-1.2	-0.18	15.2	1.83	-0.85	0.92	1.99	-0.56	18.7	0.1	-0.6	-0.28	0.08	-0.3	15.4
Child484	no	115	115	75	100	13	14	0.64	1.86	1.11	2.08	1.05	2.9	1.38	3.89	85	70	92	65	107	91	81	86	-1.35	0.06	-0.82	-1.33	-0.36	11.8	-0.69	0.61	-0.23	-0.77	-0.3	16.3	1.72	-1.55	0.45	1.99	-0.19	18.9	-0.5	-0.34	-0.48	-0.43	-0.49	14.6
Child485	yes	95	95	85	102	16	12	0.6	4.89	1.07	4.93	1.33	3.02	1.76	3.71	80	84	92	105	103	101	91	96	-1.29	0.46	-0.54	-1.18	0.1	12	-1.31	0.53	-0.72	-1.39	-0.94	14.9	-0.39	0.15	-0.13	-0.37	1.44	15.2	-0.83	-0.97	-1.12	-0.83	-0.58	14.1
Child486	yes	95	105	95	102	18	16	0.73	3.67	0.95	3.78	1.35	3.79	1.84	4.62	87	102	80	104	72	89	95	92	-1.56	0.73	-0.5	-1.32	0.95	11.8	-0.55	0.7	-0.07	-0.64	2.12	16	1.02	-0.23	0.68	1.13	-0.56	17.3	-0.4	-0.66	-0.64	-0.4	-0.3	14.7
Child487	yes	85	95	105	90	18	16	1.96	6.76	2	7.77	2.4	7.92	2.91	9.17	83	82	77	86	93	91	84	87	-0.8	0.46	-0.25	-0.72	1.79	12.5	-1.31	0.09	-0.97	-1.4	0.59	14.9	0.67	0.24	0.68	0.73	1.3	16.7	-0.65	-0.3	-0.56	-0.61	-0.58	14.4
Child488	yes	95	85	95	80	12	22	2.99	13.15	2.95	12.44	3.45	14.98	3.88	10.39	90	66	89	64	100	81	84	82	-2.21	1.12	-0.47	-1.61	-0.76	11.5	-1.61	0.14	-1.15	-1.67	-1.12	15.1	0.59	-1.02	-0.11	0.75	-1.21	17	0.27	-0.64	-0.18	0.33	-0.76	15.6
Child489	yes	60	60	85	100	10	14	1.12	6.66	1.34	8.495	1.54	8.55	2.16	9.76	89	96	72	100	109	93	100	96	-0.62	0.06	-0.41	-0.66	-1.15	12.6	-1.33	-0.33	-1.22	-1.39	0.52	15.5	1.3	-0.7	0.59	1.44	-1.14	18	0.52	-0.64	-0.02	0.57	-0.29	16
Child490	yes	95	105	60	100	12	16	1.25	6.48	1.5	7.22	1.85	7.88	2.44	9.04	101	63	72	85	108	86	92	89	-1.41	0.85	-0.24	-1.02	0.82	12.2	-1.44	1.08	-0.53	-1.54	1.34	15.3	0.68	-0.37	0.31	0.78	-0.92	17	-0.29	-1.03	-0.79	-0.22	-0.96	14.9
Child491	yes	95	105	105	100	18	20	1	5.7	1.01	5.95	1.27	6.17	1.75	7.87	100	74	71	73	94	82	86	84	-0.38	0.73	0.23	-0.2	0.1	13.1	-1.22	0.97	-0.42	-1.32	0.59	15	0.32	0.7	0.68	0.33	0.15	16.1	-0.17	-0.05	-0.08	-0.12	-0.02	15.1
Child492	yes	95	95	105	102	12	13	0.86	3.85	1	4.16	1.15	4.23	1.92	2.14	100	61	93	96	93	87	95	91	-1.41	1.38	0.19	-0.76	1.21	12.5	-0.28	-1.26	-1.03	-0.38	-1.12	16.8	0.62	-0.04	0.45	0.68	-0.55	16.9	-0.44	-0.47	-0.52	-0.37	-0.29	14.7
Child493	no	105	105	95	90	14	15	0.41	2.54	0.88	2.82	0.97	1.99	1.42	2.11	90	80	100	109	73	90	96	93	-1.21	1.38	0.31	-0.57	-0.36	12.7	-2.23	1.08	-1.09	-2.31	-1.12	14.4	-0.84	-0.57	-0.87	-0.79	-0.63	15.1	-0.38	-0.94	-0.79	-0.31	-0.83	14.8
Child494	yes	115	115	105	90	16	18	2.12	10.1	2.56	9.87	3.06	10.06	4.35	11.35	90	75	100	90	99	88	100	94	-0.73	3.14	2.05	0.59	0.95	14.1	-0.15	0.97	0.36	-0.26	-0.18	16.5	0.98	-0.16	0.68	1.07	-0.42	17.2	-0.65	-1.08	-1.08	-0.66	-0.79	14.3
Child495	yes	105	105	104	86	15	22	0.91	3.34	1.17	3.91	1.31	4.01	1.68	4.88	100	100	73	106	90	93	100	96	-0.8	-0.62	-1.06	-1.12	0.1	12	-0.86	-0.8	-1.18	-0.99	-0.18	15.5	2.81	-0.54	1.82	2.96	0.44	20.5	0.21	0.39	0.45	0.3	0.48	15.7
Child496	yes	115	95	95	56	16	14	4.53	11.16	4.97	10.02	4.82	11.14	6.51	12.95	96	117	73	99	100	96	104	100	-1.14	-0.2	-0.91	-1.25	0.42	11.9	-1.7	0.14	-1.22	-1.76	-0.3	15	-0.78	0.78	-0.11	-0.88	-0.19	15	-0.41	-1.05	-0.88	-0.34	-0.96	14.8
Child497	yes	100	105	95	80	18	16	4.15	15.4	4.38	14.96	5.74	15.94	6.95	19.25	95	83	104	100	90	95	101	98	-0.75	-0.47	-0.89	-1	-0.05	12.2	-1.55	-1.73	-2.24	-1.67	0.11	15.1	0.83	-0.7	0.25	0.97	-0.48	17.3	-0.56	-1.05	-0.97	-0.48	-0.9	14.6
Child498	yes	95	95	85	100	16	12	0.88	3.76	1.09	3.05	1.36	2.67	1.88	1.13	80	79	83	102	103	89	98	93	-1.15	0.06	-0.71	-1.14	-1.94	12	-0.51	0.14	-0.36	-0.59	-1.12	16.5	0.09	0.28	0.25	0.1	-0.19	16.1	0.23	0	0.22	0.32	-0.16	15.6
Child499	yes	115	115	95	80	12	15	1.18	5.09	1.434	4.92	1.57	5.02	2.2	6.05	74	95	97	79	69	83	89	86	-0.78	-0.1	-0.62	-0.87	0.42	12.3	-0.9	1.08	-0.14	-1	-0.3	16	0.22	0.78	0.59	0.17	-0.92	16.2	0.08	-1.12	-0.61	0.15	-0.76	15.4
Child500	yes	105	105	60	92	15	15	2.17	7.05	2.65	6.79	2.93	7.33	3.32	4.78	52	71	100	109	101	93	86	89	-1.02	0.46	-0.38	-0.93	0.1	12.2	-0.37	-0.35	-0.54	-0.47	-1.71	16.2	-0.07	0.24	0.15	-0.04	0.15	15.6	-0.16	-0.95	-0.68	-0.19	-0.65	15
Child501	yes	66	65	95	80	12	12	2.02	6.53	2.05	6.846	2.69	6.86	3.16	8.22	80	110	75	107	98	94	100	97	-1.17	0.33	-0.52	-1.04	-0.36	12.2	-1.7	0.14	-1.22	-1.76	-1.12	15	0.21	-0.53	-0.11	0.31	-1.66	16.4	0	-0.77	-0.43	0.07	-0.96	15.3
Child502	yes	85	85	95	82	11	12	2.35	8.4	2.86	8.66	3.19	8.69	3.4	9.68	70	72	103	109	117	101	95	98	-1.02	0.85	-0.01	-0.66	0.42	12.6	-1.42	-0.33	-1.28	-1.48	-0.3	15.4	0.09	0.28	0.25	0.1	-0.19	16.1	-0.51	-0.88	-0.83	-0.44	-0.9	14.6
Child503	yes	95	95	95	90	18	20	1.26	5.81	1.67	6.015	1.83	6.45	2.4	8.13	115	73	64	76	109	83	96	89	-1.33	1.53	0.3	-0.73	0.52	12.5	-1.42	1.85	-0.13	-1.57	0.59	14.7	-0.21	-0.72	-0.5	-0.12	-0.13	15.5	-0.59	-1	-0.99	-0.6	-0.65	14.4
Child504	yes	95	95	105	100	18	14	0.93	6.36	2.1	5.63	2.72	5.82	3.2	6.55	70	92	81	72	68	77	80	78	-0.14	0.33	0.09	-0.09	0.42	13.3	-0.28	-1.26	-1.03	-0.38	-1.12	16.8	0.85	0.42	0.85	0.86	-1.07	17.1	0.46	-0.77	-0.14	0.52	-0.49	15.9
Child505	yes	60	115	104	90	11	12	1.09	5.1	1.34	5.245	1.48	5.5	2.04	6.57	100	95	65	46	90	79	88	83	-1.55	1.65	0.33	-0.74	0.42	12.5	-0.46	-1.26	-1.15	-0.56	0.52	16.6	3.39	-1.55	1.72	3.68	-0.55	21.8	1.15	0.5	1.16	1.27	0.04	17
Child506	yes	115	115	105	88	13	11	1.81	5.41	1.97	4.86	2.19	5.44	2.88	6.92	82	76	83	64	87	78	89	83	-2.11	2.87	0.92	-0.83	0.1	12.4	0.3	-2.12	-1.23	0.01	-0.18	16.9	0.1	-0.23	0.01	0.17	-0.42	15.9	-0.73	-0.93	-1.03	-0.73	-0.65	14.2
Child507	yes	105	105	104	102	12	14	0.752	3.3	0.84	3.475	1.52	3.13	2.12	3.84	80	78	90	102	63	90	81	85	-0.93	1.65	0.7	-0.19	-0.36	13.2	-0.33	-0.19	-0.41	-0.4	0.52	16.8	0.16	0.06	0.17	0.2	-0.33	16.3	-0.28	-0.9	-0.7	-0.21	-0.49	14.9
Child508	yes	55	105	100	80	11	14	3.44	10.85	3.67	9.82	3.97	9.41	5.63	10.08	104	98	100	86	100	96	106	101	-0.4	1.65	1.02	0.28	0.42	13.8	-1	-1.26	-1.55	-1.1	-1.12	15.9	0.22	0.78	0.59	0.17	-1.07	16.2	0.42	-0.92	-0.26	0.48	-0.69	15.8
Child509	yes	90	85	95	100	12	11	1.72	4.36	1.92	3.37	2.17	2.85	2.84	1.95	88	90	76	102	74	91	86	88	-1.54	3.14	1.51	-0.17	0.1	13.1	-0.6	-0.75	-0.96	-0.72	-0.18	15.8	0.47	-0.69	0.01	0.58	0.23	16.5	-0.93	-1.02	-1.22	-0.92	-0.65	14
Child510	yes	105	105	104	90	16	15	0.32	2.35	0.42	1.91	0.7	1.84	0.79	1.95	96	110	97	100	114	103	111	107	-0.4	-1.42	-1.42	-1.04	-1.59	12.1	-1.2	1.41	-0.19	-1.32	0.59	15	3.01	-0.81	1.82	3.19	0.15	21	-0.41	-0.97	-0.85	-0.43	-0.65	14.7
Child511	yes	95	95	105	94	14	12	0.64	3.1	0.7	3.55	0.85	3.35	0.88	4.1	88	62	104	96	102	90	95	92	-0.86	-1	-1.35	-1.32	-1.94	11.8	-0.89	-0.33	-0.9	-0.96	-0.3	16	1.31	-1.35	0.25	1.54	0.55	18.1	-0.27	-1.12	-0.83	-0.2	-0.83	14.9
Child512	yes	90	75	72.5	81.5	16	20	5.76	21.89	6.44	19.84	9.38	28.62	10.14	34.82	92	80	81	84	93	90	86	88	-0.83	0.19	-0.47	-0.85	-0.74	12.3	-1.28	1.43	-0.23	-1.4	0.61	14.9	-1.01	-0.12	-0.73	-0.98	0.59	14.2	0.26	-0.57	-0.16	0.24	-0.09	15.6
Child513	yes	105	95	107	105	18	12	1.12	5.6	2.03	6.37	3.84	6.74	4.5	4.53	105	59	69	102	68	79	84	81	-0.58	-1	-1.18	-1.04	-0.36	12.2	0.13	0.17	0.13	0.05	0.54	17.4	1.86	-0.85	0.92	2.04	-0.4	18.6	1.57	-0.16	0.99	1.61	-1.43	17.6
Child514	yes	105	105	100	95	12	12	1.28	5.84	1.43	5.08	2.62	5.26	1.82	4.34	85	74	78	102	75	83	90	86	0.14	-1.52	-1.16	-0.55	-0.36	12.7	-1.79	-0.77	-1.8	-1.85	-0.28	14.9	-1.37	-0.92	-1.45	-1.31	-0.92	14.3	-0.81	-0.88	-1.02	-0.74	-0.83	14.3
Child515	yes	90	105	90	75	12	17	1.51	8.02	2.41	7.49	3.55	8.44	3.93	9.36	79	89	109	76	64	83	90	86	-1.22	1.65	0.53	-0.45	-0.76	12.9	-2.16	0.63	-1.27	-2.22	-0.28	14.5	-0.39	-0.43	-0.48	-0.31	-1.06	15.4	2.05	-0.38	1.16	2.04	-0.49	18.4
Child516	yes	95	85	102.5	95	15	15	2.74	10.09	3.05	9.23	4.59	9.63	4.9	9.49	76	79	80	68	90	80	78	79	0.26	-1.42	-1.03	-0.4	0.1	12.9	-1.53	1.43	-0.41	-1.64	1.38	14.6	0.61	-0.74	0.09	0.75	0.23	16.4	1.16	-0.57	0.42	1.08	-0.09	17
Child517	yes	115	95	115	115	15	15	0.98	5.41	1.04	4.72	1.66	5.81	1.94	2.47	105	67	93	77	80	91	84	87	-0.21	1.49	1	0.37	-1.15	13.9	-1.61	0.17	-1.14	-1.67	-0.28	15.1	1.28	-0.92	0.46	1.47	-0.62	17.7	2.48	-0.19	1.59	2.46	-0.69	19.2
Child518	yes	95	85	115	115	12	12	1.26	10.58	2.8	8.13	3.32	9.64	5.97	10.01	68	87	80	97	104	91	87	89	-1.13	0.46	-0.45	-1.03	-0.74	12.1	-0.02	0.73	0.33	-0.12	1.38	16.7	-0.36	0.5	0.09	-0.33	-0.13	15	-0.62	-1.1	-1.08	-0.64	-0.3	14.4
Child519	yes	105	95	115	115	11	19	1.16	6.25	1.59	5.64	2.89	5.18	3.73	5.99	109	95	98	98	88	104	99	101	-1.29	1.53	0.32	-0.7	-0.74	12.5	-1.28	1.43	-0.23	-1.4	-0.16	14.9	1.14	0.19	0.99	1.23	0.44	17.2	-1.23	-1.01	-1.41	-1.21	-0.79	13.6
Child520	yes	95	105	115	115	11	11	1.31	5.82	1.97	5.55	3.47	5.77	3.79	5.43	75	86	102	80	76	91	82	86	-1.38	0.59	-0.43	-1.11	-1.94	12.1	-1.88	0.87	-0.95	-1.95	-0.28	14.8	-0.1	-0.79	-0.48	0.03	-0.99	15.8	2.95	-0.51	1.68	2.86	-1.03	20
Child521	yes	105	95	105	105	15	12	1.39	6.41	1.93	6.36	3.03	5.55	3.31	3.74	104	67	92	70	80	85	90	87	-1.02	0.91	0.03	-0.64	0.03	12.6	-0.46	-1.23	-1.14	-0.56	-1.1	16.6	-1.55	-0.85	-1.53	-1.51	0.55	14.1	2.7	-0.44	1.55	2.64	-0.16	19.5
Child522	yes	105	95	100	95	18	14	0.61	7.49	1.43	6.77	3.7	7.74	3.97	5.77	93	70	93	75	80	86	81	83	-1.6	0.46	-0.73	-1.47	0.95	11.6	-0.49	0.55	-0.11	-0.59	0.61	16	0.98	-0.74	0.36	1.12	0.59	17	0.75	-0.49	0.21	0.71	0.05	16.4
Child523	yes	95	105	115	115	18	10	2.38	8.84	2.52	7.81	3.7	7.92	3.88	7.25	108	103	89	107	95	108	99	103	-1.58	1.8	0.36	-0.84	0.1	12.3	0.03	-0.33	-0.23	-0.07	-0.16	16.8	0.14	0.34	0.36	0.2	1.3	15.7	0.54	-0.45	0.1	0.51	0.48	16.1
Child524	yes	95	105	103	100	18	11	3.8	10.13	3.44	9.21	5.56	15.77	6.33	14.03	86	70	63	72	88	75	78	76	-0.89	1.53	0.57	-0.32	-0.32	12.9	-1.02	0.73	-0.41	-1.12	1.38	15.3	1.29	1.08	1.56	1.33	1.09	17.3	1.45	-0.55	0.62	1.36	-0.37	17.5
Child525	yes	95	95	95	95	12	12	1.81	8.34	2.48	7.89	4.87	8.54	5.15	9.75	92	82	104	69	78	91	85	88	-1.35	-0.62	-1.37	-1.64	-0.32	11.5	0.46	1.43	1.05	0.34	2.14	17.4	2.64	-0.59	1.67	2.77	0.16	19.9	-1.4	-1.14	-1.6	-1.38	-0.16	13.4
Child526	yes	95	105	105	95	12	16	0.91	5.59	1.82	4.97	3.76	5.42	3.46	3.64	88	76	94	63	109	86	91	88	2.75	0.59	2.24	2.69	0.42	17.5	-0.51	0.17	-0.35	-0.59	-1.1	16.5	0.78	-0.62	0.25	0.93	-0.92	16.9	2.21	-0.44	1.23	2.19	-0.02	18.6
Child527	yes	115	115	115	115	12	12	1.74	12.29	2.09	9.62	4.77	9.94	5.65	9.63	98	93	81	97	87	90	99	94	-2.74	1.91	-0.12	-1.65	-0.36	11.5	-0.73	-1.23	-1.33	-0.82	-2.74	16.2	0.54	-0.95	-0.11	0.71	-0.33	16.6	0.4	-0.64	-0.1	0.45	-0.49	15.8
Child528	yes	115	115	115	115	12	12	0.85	6.84	1.56	5.75	2.73	6.66	1.94	4.35	78	88	93	92	84	87	92	89	-1.8	-0.2	-1.28	-1.87	0.42	11.3	-1.7	0.17	-1.2	-1.76	-0.28	15	1.69	-1.9	0.25	2.03	-0.99	18.6	-0.63	-1.2	-1.11	-0.55	-1.16	14.5
Child529	yes	115	115	115	115	12	12	0.53	5.84	0.84	4.23	1.75	4.78	1.69	3.99	98	61	98	78	90	91	85	88	-2.68	1.38	-0.52	-1.89	0.42	11.2	-2.23	1.1	-1.08	-2.31	-1.1	14.4	0.26	0.06	0.25	0.33	-0.55	16.1	-0.73	-0.81	-0.92	-0.66	-0.43	14.4
Child530	no	115	115	115	115	11	15	1.06	7.06	1.47	5.58	2.83	6.78	3.99	3.68	78	102	77	79	60	88	79	83	-0.38	0.46	0.02	-0.31	-0.32	13	0.39	-0.77	-0.23	0.27	-0.16	17.3	1.17	-1.36	0.16	1.37	0.23	17.4	-0.7	-1.1	-1.12	-0.7	-0.79	14.3
Child531	yes	55	60	115	115	11	12	1.09	6.84	1.52	6.82	3.91	7.46	4.54	5.62	62	89	109	97	80	95	86	90	-0.6	-0.2	-0.6	-0.75	-1.94	12.5	-1.99	-1.23	-2.22	-2.06	0.13	14.7	-1.2	-1.6	-1.71	-1.03	-0.92	14.6	-1.51	-1.29	-1.71	-1.42	-1.43	13.5
Child532	yes	70	65	85	65	15	22	1.02	10.09	1.57	9.66	2.99	9.14	3.08	8.99	83	67	105	98	98	90	95	92	-1.3	-0.62	-1.35	-1.6	0.52	11.5	-0.46	1.87	0.57	-0.63	0.61	16	1.9	-1.4	0.68	2.11	-0.85	18.6	1.51	-0.36	0.78	1.43	0.12	17.7
Child533	yes	105	95	105	105	18	12	1.28	5.34	1.87	4.95	2.97	5.12	4.34	5.89	99	76	75	80	68	80	83	81	-2.68	-0.88	-2.28	-2.97	0.95	10.1	-1.22	0.99	-0.41	-1.31	-0.16	15	0.3	-1.36	-0.49	0.48	0.59	16.1	-0.84	-0.82	-1.03	-0.83	-0.44	14.1
Child534	yes	105	105	115	115	18	14	1.62	6.54	1.97	5.32	2.99	6.38	3.21	7.07	74	84	106	92	106	89	101	95	-0.12	0.59	0.31	0.04	-0.36	13.5	-1.96	1.1	-0.89	-2.05	-0.28	14.7	1.2	-0.07	0.86	1.3	-1.21	17.5	-1.03	-0.96	-1.21	-0.95	-0.89	14
Child535	yes	95	95	90	85	18	12	1.84	7.53	2.89	6.81	4.19	7.84	4.06	6.87	106	109	97	99	98	100	110	105	-1.39	0.99	-0.18	-1.04	0.95	12.1	-1.96	-0.07	-1.52	-2.03	1.38	14.1	1.65	-1.05	0.68	1.82	1.3	18.1	-1.24	-1.08	-1.45	-1.22	-0.79	13.6
Child536	yes	85	65	90	75	12	10	1.94	10.18	2.86	8.03	4.04	8.5	4.58	11.14	75	92	73	105	88	93	86	89	0.35	0.59	0.6	0.47	-0.76	14	-0.75	-3.1	-2.67	-1.12	-1.1	15.8	2.04	-2.03	0.46	2.42	-1.14	19.2	2.28	-0.31	1.36	2.26	-0.63	18.8
Child537	yes	65	85	92.5	75	16	18	1.08	6.46	1.92	5.6	2.33	5.82	3.11	6.51	77	80	72	103	80	80	87	83	-2.36	2.77	0.67	-1.11	0.95	12	-0.97	0.55	-0.46	-1.06	0.61	15.4	0.64	-0.9	0.02	0.78	-0.13	16.5	1.51	-0.36	0.78	1.43	0.12	17.7
Child538	yes	80	105	115	115	15	16	1.63	8.07	2.3	7.84	3.22	6.09	4.27	6.32	100	97	61	72	104	87	92	89	-1.86	1.8	0.19	-1.1	0.1	12	-0.78	0.11	-0.57	-0.87	0.61	15.6	1.75	-1.3	0.62	1.94	-0.13	18.4	0.37	-0.61	-0.12	0.33	-0.23	15.8
Child539	yes	95	95	100	95	17	12	1.5	7.28	2.14	6.02	3.51	7.84	3.23	7.33	85	84	87	88	81	85	90	87	-2.35	3.41	1.2	-0.81	0.95	12.4	-1.45	1.43	-0.35	-1.56	1.38	14.7	1.91	-0.84	0.99	2.06	-0.27	18.6	-0.68	-0.85	-0.94	-0.68	-0.16	14.3
Child540	yes	105	85	115	115	12	12	0.97	6.59	1.48	5.2	3.19	5.09	3.29	5.87	92	55	104	86	80	91	83	87	-0.87	-0.2	-0.76	-1	0.42	12.2	-2.16	0.63	-1.27	-2.22	0.54	14.5	0.58	-1.7	-0.48	0.87	-0.33	16.9	-0.96	-1.03	-1.21	-0.88	-1.03	14.1
Child541	yes	105	95	100	95	14	12	0.54	4.3	1.73	6.07	3.81	8.34	4.1	5.24	90	63	79	71	94	79	85	82	-2.08	1.91	0.25	-1.07	-0.76	12.1	-0.46	-1.23	-1.14	-0.56	0.54	16.6	2.12	-1.87	0.59	2.45	-0.92	19.3	-0.49	-0.9	-0.83	-0.42	-0.43	14.7
Child542	yes	105	85	115	115	15	15	1.4	7.34	1.92	6.02	2.98	5.94	2.34	5.52	98	64	94	72	89	92	83	87	-0.05	3.41	2.77	1.35	0.1	15.1	-1.47	0.99	-0.58	-1.56	-0.16	14.7	0.9	-1.24	0.02	1.08	-0.27	16.9	-1.5	-1.2	-1.71	-1.47	-1.07	13.3
Child543	yes	85	95	115	115	18	12	1.03	7.34	1.53	6.54	3.4	6.59	2.27	5.17	75	109	57	86	88	83	90	86	0.93	-1	-0.28	0.4	-0.36	13.9	-1.7	0.63	-0.95	-1.77	-0.28	15	1.24	-1.24	0.25	1.47	-1.21	17.7	0.79	-0.66	0.15	0.83	-0.49	16.4
Child544	yes	95	105	100	85	12	12	1.38	8.64	2.09	7.85	3.95	7.06	4.26	7.87	63	65	75	102	104	81	84	82	-2.5	1.53	-0.4	-1.82	0.95	11.3	-1.75	1.87	-0.35	-1.89	1.38	14.3	2.35	-0.9	1.28	2.5	-0.34	19.4	-0.99	-0.95	-1.21	-0.99	-0.65	13.9
Child545	yes	95	95	105	105	18	15	1.02	9.28	1.98	8.09	3.59	9.83	3.83	9.95	62	57	85	57	92	69	82	75	-0.74	1.65	0.81	-0.02	0.03	13.4	-0.68	-0.77	-1.01	-0.76	-1.1	16.3	1.56	-1.7	0.25	1.86	-0.92	18.3	-2.01	-1.31	-2.04	-1.92	-1.5	13
Child546	yes	115	115	107.5	115	13	14	1.42	6.06	1.88	5.94	3.7	7.59	3.55	5.98	71	83	85	100	80	91	82	86	-0.2	-1.96	-1.73	-1.07	0.1	12.1	-1.47	0.99	-0.58	-1.56	-0.16	14.7	0.28	-0.43	0.02	0.38	1.09	15.9	-1.05	-0.97	-1.26	-1.04	-0.79	13.8
Child547	yes	95	95	107.5	105	16	18	3.42	15.87	4.26	14.59	6.67	14.23	7.43	7.98	73	83	69	89	86	76	87	81	-4.19	1.91	-0.96	-3.06	0.42	10.1	-1.15	-0.3	-1.08	-1.22	-0.28	15.7	2.03	-1.87	0.53	2.37	-0.92	19.1	2.39	-0.14	1.55	2.38	-0.02	19
Child548	yes	95	95	97.5	105	19	14	1.08	4.97	1.62	4.84	2.89	5.91	3.86	5.74	90	79	99	66	67	80	86	83	-0.91	-0.2	-0.78	-1.03	-0.36	12.2	-2.42	1.1	-1.2	-2.49	-0.28	14.2	2.81	-1.77	1.18	3.12	-1.06	20.5	-1.2	-1.18	-1.46	-1.12	-0.83	13.8
Child549	yes	80	95	90	75	12	18	1.76	7.28	2.27	6.59	3.58	7.83	3.79	5.41	67	72	58	74	70	62	75	68	-2.45	0.99	-0.8	-2.02	-0.32	11.1	-1.75	1.87	-0.35	-1.89	1.38	14.3	0.52	-0.74	0.02	0.65	0.44	16.3	0.48	-0.45	0.07	0.46	-0.37	16
Child550	yes	95	95	97.5	95	14	12	1.25	6.19	1.88	5.9	3.73	6.76	3.88	5.76	100	93	105	90	82	94	100	97	0.87	0.99	1.3	1.15	0.1	14.8	-0.49	0.55	-0.11	-0.59	1.38	16	0.73	-0.9	0.09	0.88	-0.13	16.6	-0.78	-1.01	-1.12	-0.79	-0.72	14.2
Child551	yes	95	105	102.5	105	12	14	1.15	7.82	2.07	6.89	3.52	7.17	3.51	5.16	84	99	107	107	76	95	102	98	-3.06	2.33	0.07	-1.68	-1.15	11.5	-1.22	-0.77	-1.4	-1.29	-0.28	15.6	1.88	-1.77	0.46	2.19	-1.06	18.9	1.57	-0.68	0.64	1.57	-0.49	17.5
Child552	yes	95	95	100	95	12	15	1.41	9.38	2.17	8.34	3.79	9.43	4.02	9.91	84	68	64	104	64	77	79	78	-0.55	0.46	-0.09	-0.48	-0.74	12.8	-1.28	1.43	-0.23	-1.4	2.14	14.9	0.37	-0.43	0.09	0.48	0.23	16.1	0.89	-0.47	0.32	0.84	-0.51	16.6
Child553	yes	95	105	102.5	95	15	15	1.65	8.92	2.14	7.84	5.75	9.2	5.98	8.95	76	60	82	64	83	73	78	75	-1.87	0.19	-1.08	-1.83	-0.74	11.3	-1.12	1.43	-0.11	-1.25	-0.16	15.1	1.26	0.03	0.99	1.36	0.16	17.4	-1.54	-1.16	-1.71	-1.52	-1.21	13.2
Child554	yes	95	85	115	115	15	12	1.09	7.45	1.82	6.78	3.83	7.97	2.98	5.71	107	76	84	101	80	90	98	94	-2.49	2.17	0.25	-1.27	-1.94	11.9	-2.09	-1.23	-2.29	-2.16	-0.28	14.6	-0.59	-1.77	-1.36	-0.35	-0.92	15.3	2.44	-0.38	1.43	2.41	0.04	19
Child555	yes	75	75	115	115	14	13	1.98	7.49	2.73	6.3	2.96	7.73	1.95	5.39	61	62	90	98	80	78	86	82	-1.29	0.46	-0.54	-1.18	0.52	12	-0.66	0.99	0	-0.76	1.38	15.8	1.49	-0.84	0.68	1.65	0.44	17.8	-0.36	-0.76	-0.68	-0.37	-0.23	14.7
Child556	yes	55	65	77.5	55	12	20	3.94	23.09	5.58	20.99	10.99	20.48	11.76	15.22	83	76	83	65	60	70	77	73	-0.1	-1.52	-1.3	-0.78	-1.94	12.4	-0.43	-2.64	-2.08	-0.69	-0.28	16.4	-1.23	0.65	-0.48	-1.31	-0.99	14.3	1.02	-0.42	0.45	1.07	-0.69	16.7
Child557	yes	85	115	96	85	12	12	0.92	6.5	2.09	6.01	3.78	6.14	3.62	6.39	61	90	78	104	102	87	92	89	0.08	-0.2	-0.2	-0.11	0.42	13.3	-1.67	0.63	-0.92	-1.74	-0.28	15.1	-0.89	-0.49	-0.87	-0.83	0.18	14.8	2.69	-0.08	1.8	2.67	-0.36	19.6
Child558	yes	95	95	97.5	95	11	12	6.83	26.5	7.85	24.33	5.07	26.66	6.03	29.9	78	69	69	76	87	76	77	76	-0.5	3.14	2.22	0.81	-0.74	14.4	0.67	0.73	0.85	0.59	-0.16	17.8	0.68	0.46	0.81	0.74	-0.13	16.4	-0.97	-0.63	-0.99	-0.95	-0.3	14
Child559	yes	85	105	97.5	85	11	15	1.93	17.34	3.48	15.06	6.63	16.85	7.71	14.62	80	79	105	66	100	86	91	88	-2.7	1.53	-0.52	-2	0.1	11.1	-1.5	-0.33	-1.35	-1.58	1.38	14.7	2.86	-0.59	1.83	2.98	1.3	20.3	0.1	0.29	0.32	0.19	0.48	15.6
Child560	yes	105	115	92.5	85	14	18	2.77	14.4	3.33	14.93	9.71	20.03	10.79	18.82	77	82	57	88	90	79	86	82	-0.09	-0.62	-0.63	-0.44	0.1	12.8	-1.42	1.87	-0.11	-1.57	0.99	14.7	1.19	-0.43	0.68	1.31	-0.13	17.3	1.97	-0.34	1.09	1.85	-0.3	18.5
Child561	yes	115	105	103	85	12	11	2.82	21.89	3.08	20.76	5.72	19.57	6.23	12.7	66	99	65	88	70	78	84	81	0.07	-0.47	-0.41	-0.23	0.03	13.1	-1.79	0.63	-1.01	-1.86	-1.1	14.9	0.43	-0.16	0.25	0.53	-0.48	16.4	0	-0.77	-0.43	0.07	-0.49	15.3
Child562	yes	85	95	98	95	20	18	1.99	14.59	2.9	12.11	5.98	15.92	6.73	17.65	92	68	101	69	80	82	85	83	-0.97	0.59	-0.2	-0.74	0.42	12.5	-1.04	-0.77	-1.27	-1.11	-1.1	15.8	1.81	-1.41	0.59	2.07	-1.21	18.6	1.02	-0.42	0.45	1.07	-0.29	16.7
Child563	yes	95	85	97.5	85	12	12	2.61	16.03	3.99	15.71	5.31	16.94	5.73	19.74	69	86	66	75	82	76	78	77	-0.46	-0.2	-0.52	-0.61	-0.76	12.7	-1.61	0.17	-1.14	-1.67	0.54	15.1	1.98	-2.23	0.32	2.41	-1.36	19.2	0.17	-0.16	0.07	0.24	-0.02	15.5
Child564	yes	95	95	97.5	95	12	14	2.05	12.43	3.34	10.66	4.09	11.58	6.02	13.03	101	84	97	76	70	86	92	89	-2.01	1.65	0.07	-1.15	-1.15	12	-1.05	-0.77	-1.28	-1.13	-1.1	15.8	1.77	-2.03	0.25	2.15	-0.18	18.8	0.69	-0.44	0.22	0.75	-0.49	16.2
Child565	yes	85	105	95	85	18	15	3.41	24.84	3.98	21.8	6.77	24.7	8.27	32.98	69	77	51	54	100	67	76	71	-0.52	0.46	-0.07	-0.44	0.1	12.8	-1.75	1.87	-0.35	-1.89	0.61	14.3	0.49	0.84	0.87	0.53	0.23	16.1	0.31	-0.45	-0.04	0.29	-0.72	15.7
Child566	yes	95	115	115	115	14	15	2.24	16.29	3.95	14.47	5.55	16.42	6.57	18.3	77	75	95	106	80	91	86	88	-1.15	0.06	-0.71	-1.14	-0.36	12	-1	-0.16	-0.89	-1.07	0.54	15.9	-0.19	-1.38	-0.87	0	-0.55	15.7	2.03	-0.36	1.16	2.03	-0.56	18.3
Child567	yes	115	90	102.5	105	18	16	2.29	18.09	2.98	15.06	4.71	17.54	6.24	21.27	91	108	93	102	103	99	106	102	-0.65	0.73	0.06	-0.46	0.95	12.8	-0.34	0.55	0	-0.43	-0.16	16.3	1.84	-0.74	0.99	1.99	-0.13	18.4	-1.03	-1.2	-1.41	-1.02	-0.51	13.9
Child568	yes	65	85	87.5	65	18	15	0.72	3.16	1.95	4.92	4.43	5.16	4.1	5.04	98	62	65	105	102	86	92	89	-0.11	-1	-0.91	-0.59	0.42	12.7	-1.87	1.1	-0.82	-1.96	0.54	14.8	-0.28	-0.3	-0.33	-0.2	-0.33	15.5	1.03	-0.66	0.3	1.06	-0.56	16.7
Child569	yes	95	85	95	85	18	12	2.03	17.42	3.81	15.68	6.37	16.64	7.01	18.58	97	89	108	97	103	98	105	101	-0.42	1.53	0.88	0.13	0.95	13.5	-0.32	0.73	0.11	-0.41	0.61	16.3	0.28	-0.43	0.02	0.38	0.44	15.9	-2.19	-1.1	-2.08	-2.15	-1.07	12.5
Child570	yes	85	95	95	85	12	12	2.63	15.34	3.54	14.64	5.97	15.93	6.61	19.46	74	107	73	82	70	85	78	81	-1.75	-0.63	-1.56	-2	-0.76	11.1	-2.37	0.17	-1.67	-2.41	-0.28	14.3	0.26	0.06	0.25	0.33	-0.99	16.1	-1.13	-0.94	-1.26	-1.05	-1.03	13.9
Child571	yes	115	85	115	115	12	16	3.12	21.95	4.84	19.91	6.03	20.23	6.85	18.4	87	95	101	68	100	95	88	91	1.17	0.59	1.13	1.23	-1.94	15.1	-2.51	-0.77	-2.29	-2.55	-1.1	14.1	1	-0.92	0.25	1.18	-1.21	17.3	2.55	-0.12	1.68	2.54	-0.49	19.3
Child572	yes	65	105	115	115	15	16	3.41	24.84	3.98	21.8	6.77	24.7	7.85	27.06	58	105	70	77	81	81	76	78	-2.09	1.12	-0.41	-1.5	-0.36	11.6	-1.2	-0.77	-1.39	-1.27	-0.28	15.6	1.55	-1.83	0.18	1.88	-0.92	18.4	-1.26	-1.2	-1.51	-1.18	-0.63	13.8
Child573	yes	95	105	100	95	17	12	2.24	16.29	3.95	14.47	5.55	16.42	6.21	19.38	106	109	97	99	79	103	99	101	-2.16	0.99	-0.63	-1.76	0.1	11.3	-1.45	1.43	-0.35	-1.56	1.38	14.7	1.91	-0.84	0.99	2.06	-0.27	18.6	-1.08	-1.08	-1.36	-1.08	-0.58	13.8
Child574	yes	105	85	115	115	12	12	2.29	18.09	2.98	15.06	4.71	17.54	6.06	13.08	62	100	105	97	100	101	91	96	-0.27	-0.2	-0.41	-0.44	-1.15	12.9	-2.16	0.63	-1.27	-2.22	0.54	14.5	0.58	-1.7	-0.48	0.87	-0.33	16.9	1.21	-0.34	0.64	1.26	-1.03	17
Child575	yes	105	95	100	95	14	12	2.03	17.42	3.81	15.68	6.37	16.64	7.23	12.1	67	68	69	99	91	74	87	80	-0.53	0.19	-0.29	-0.57	-1.59	12.7	-0.13	-0.33	-0.35	-0.23	1.38	16.6	2.26	-1.33	0.99	2.46	-0.13	19.3	1.73	-0.38	0.9	1.63	0.76	18.1
Child576	yes	85	115	90	85	15	12	2.07	10.09	2.78	9.52	9.79	19.9	10.38	18.9	102	63	73	99	94	84	91	87	-2.87	1.8	-0.4	-2.02	-0.74	11.1	-0.54	-1.21	-1.22	-0.7	-0.16	15.9	1.62	-0.9	0.75	1.78	-0.34	18.1	0.03	-0.7	-0.39	0	0.2	15.3
Child577	yes	95	105	93	85	18	10	2.09	10.58	3.9	9.5	5.56	10.48	6.09	9.03	70	74	74	96	90	80	85	82	-1.31	-0.08	-0.96	-1.41	-0.74	11.7	-0.17	1.87	0.79	-0.33	1.38	16.4	0.25	0.81	0.68	0.28	-0.27	15.8	-0.71	0.4	-0.12	-0.58	0.69	14.4
Child578	yes	65	95	70	80	12	11	2.08	6.56	3.047	8.97	5.48	8.52	5.77	7.03	107	94	89	98	80	100	93	96	0.17	-2.23	-1.73	-0.83	-0.32	12.3	-0.32	0.11	-0.23	-0.41	-0.16	16.3	1.3	0.53	1.28	1.37	0.16	17.4	-0.62	-1.03	-1.03	-0.63	-0.72	14.4
Child579	yes	115	95	101	95	15	12	1.44	6.38	2.2	5.72	3.52	7.84	3.43	6.64	101	85	104	105	106	108	99	103	-1.53	0.59	-0.52	-1.25	-0.36	11.9	-0.97	-0.3	-0.95	-1.04	-0.28	15.9	-1.05	-0.3	-0.87	-1.02	0.18	14.6	-1.09	-0.9	-1.21	-1.02	-0.76	13.9
Child580	yes	90	105	85	65	14	14	2.84	15.8	3.61	13.3	4.7	16.59	5.83	19.06	106	101	93	76	88	100	91	95	-0.2	0.99	0.57	0.1	0.1	13.5	-1.5	1.39	-0.41	-1.61	0.61	14.6	-0.37	1.02	0.36	-0.38	0.23	14.9	1.87	-0.07	1.2	1.8	0.9	18.4
Child581	yes	60	115	115	115	14	11	2.92	10.87	3.55	12.18	10.2	18.84	10.69	24.89	95	104	102	103	102	110	100	105	-3.34	2.33	-0.1	-1.94	0.42	11.2	-1.39	-0.11	-1.14	-1.45	0.54	15.4	-0.26	-0.59	-0.48	-0.15	-1.29	15.5	-0.55	-0.98	-0.92	-0.48	-0.69	14.6
Child582	yes	65	95	115	115	12	12	3.38	13.59	4.23	11.23	6.49	12.64	6.99	15.75	67	73	79	65	70	75	81	78	0.19	0.85	0.72	0.44	-0.76	14	-0.11	1.1	0.46	-0.21	0.13	17	0.09	-0.36	-0.11	0.18	-0.55	16	0.16	-0.79	-0.35	0.22	-0.89	15.5
Child583	yes	105	115	110	105	12	12	3.12	11.26	3.85	9.83	5.38	10.84	6.65	13.67	59	76	82	93	90	78	88	83	-0.27	0.06	-0.2	-0.32	0.03	13	-1.07	-0.07	-0.89	-1.14	0.54	15.8	-3.09	0.69	-1.71	-3.32	-0.92	12.4	-0.75	-1.01	-1.07	-0.68	-1.16	14.3
Child584	yes	105	95	100	95	15	14	2.16	10.64	3.15	8.74	4.62	8.09	4.68	6.86	64	99	62	69	65	80	65	72	-0.98	0.33	-0.41	-0.87	0.42	12.4	-1.22	-0.77	-1.4	-1.29	-0.28	15.6	0.36	0.06	0.32	0.43	-0.92	16.3	-2.38	-1.39	-2.32	-2.29	-1.83	12.6
Child585	yes	65	75	82.5	55	12	18	1.02	6.7	1.67	5.77	3.54	6.5	3.59	6.75	102	102	111	106	71	104	98	101	-2.12	-1.26	-2.25	-2.6	-1.16	10.5	-1.71	0.07	-1.27	-1.79	2.14	14.4	2.08	-0.22	1.45	2.19	1.3	18.8	-1.02	-0.99	-1.26	-1.02	-0.65	13.9
Child586	yes	115	95	115	115	14	12	2.24	7.49	3.15	6.8	5.31	6.34	4.67	4.15	94	109	81	62	98	98	89	93	-0.34	0.46	0.04	-0.28	0.1	13	-1.04	1.43	-0.06	-1.17	-0.16	15.2	-0.22	-0.06	-0.12	-0.15	0.23	15.2	1.76	-0.32	0.97	1.66	0.05	18.1
Child587	yes	90	95	82.5	65	16	15	2.28	7.4	3.08	6.74	5.33	6.38	5.51	4.59	79	104	81	108	90	90	101	95	-1.63	3.49	1.88	0.17	0.82	13.6	-0.2	-1.23	-0.95	-0.3	-0.28	16.9	-0.26	0.36	0.04	-0.25	-0.48	15.4	0.96	0.07	0.75	1.04	-0.29	16.7
Child588	yes	75	65	77.5	55	12	20	2.32	5.95	2.8	5.35	4.44	6.34	4.86	6.93	74	54	88	62	97	75	85	80	-1.85	0.46	-0.87	-1.7	0.1	11.4	-0.51	1.21	0.22	-0.63	1.38	16	-0.88	1.05	0.02	-0.92	-0.2	14.3	-0.53	-1.12	-1.03	-0.55	-0.72	14.5
Child589	yes	95	95	97.5	95	11	12	2.76	7.17	3.04	6.66	5.96	5.44	6.49	4.79	79	88	82	87	84	84	91	87	-0.3	1.69	1.1	0.33	1.79	13.7	-2.48	1.43	-1.07	-2.56	-0.16	13.5	0.68	0.46	0.81	0.74	-0.13	16.4	1.54	-0.49	0.72	1.44	-0.02	17.7
Child590	yes	85	105	105	105	11	15	2.36	8.19	3.45	7.1	5.13	5.63	5.39	5.92	108	106	81	93	82	94	100	97	-2.09	1.12	-0.41	-1.5	-0.36	11.6	-1.52	-0.3	-1.33	-1.57	0.54	15.3	2.83	-1.08	1.55	3.03	0.55	20.3	3.48	-0.64	1.92	3.31	-0.76	20.9
Child591	yes	105	115	115	115	14	18	3.79	9.94	4.9	9.98	6.04	7.81	6.57	6.95	86	73	89	60	101	81	84	82	-1.03	0.99	0.04	-0.7	0.1	12.5	-0.57	1.43	0.28	-0.7	0.99	15.9	1.19	-0.43	0.68	1.31	-0.13	17.3	-1.59	-0.89	-1.55	-1.56	-0.86	13.2
Child592	yes	115	115	111	115	12	11	1.4	8.33	2.21	6.34	3.78	7.01	4.54	7.14	97	65	87	87	88	85	90	87	-0.88	0.91	0.11	-0.51	-1.15	12.8	-1.95	0.63	-1.13	-2.02	-1.1	14.7	0.43	-0.16	0.25	0.53	-0.48	16.4	1.17	-0.57	0.45	1.2	-0.23	16.9
Child593	yes	115	115	115	115	12	14	2.28	14.6	3.04	10.39	5.94	12.26	6.73	14.07	71	83	63	106	88	82	86	84	-0.7	0.06	-0.45	-0.72	-1.15	12.5	-1.52	0.4	-0.95	-1.59	0.54	15.2	-0.61	0.56	-0.11	-0.64	-1.65	15	2.31	-0.25	1.43	2.3	-0.49	18.8
Child594	yes	85	95	98	95	20	18	1.24	9.71	2.01	8.84	3.47	9.18	4.15	8.51	89	81	106	104	80	92	99	95	-2.41	1.91	0.07	-1.35	-0.36	11.8	-1.79	0.63	-1.01	-1.86	-1.1	14.9	1.81	-1.41	0.59	2.07	-1.21	18.6	-1.16	-0.98	-1.31	-1.09	-0.83	13.9
Child595	yes	95	85	90	85	12	12	1.83	6.47	2.75	6.09	3.87	6.37	3.02	6.11	85	73	88	93	97	92	87	89	-2.29	1.8	-0.07	-1.5	1.79	11.6	-0.94	0.73	-0.35	-1.03	1.38	15.4	1.72	-1.02	0.75	1.88	-0.56	18.2	-0.83	-0.97	-1.12	-0.83	-0.58	14.1
Child596	yes	95	95	87.5	75	12	14	1.44	9.47	2.83	9.09	4.02	9.55	4.72	10.43	52	48	96	95	86	75	80	77	0.13	0.59	0.47	0.27	0.42	13.8	-1.7	0.17	-1.2	-1.76	-1.1	15	1.77	-2.03	0.25	2.15	-0.18	18.8	2.43	-0.19	1.55	2.42	-0.49	19.1
Child597	yes	85	105	95	85	18	15	2.86	8.61	3.2	9.34	4.99	5.74	5.27	6.19	93	68	84	92	66	81	84	82	-2.36	0.99	-0.75	-1.94	0.95	11.1	-1.45	1.43	-0.35	-1.56	0.61	14.7	0.49	0.84	0.87	0.53	0.23	16.1	2.14	-0.19	1.29	2.03	-0.58	18.9
Child598	yes	95	115	115	115	14	15	1.48	7.24	2.51	6.79	3.41	8.92	4.12	7.55	88	77	93	102	80	95	85	90	-1.38	-0.2	-1.05	-1.48	1.21	11.7	-1.07	-0.07	-0.89	-1.14	0.54	15.8	-0.19	-1.38	-0.87	0	-0.55	15.7	-0.88	-1.26	-1.31	-0.79	-1.3	14.2
Child599	yes	95	115	115	115	12	12	2.91	5.65	3.42	5.84	5.08	6.11	5.15	4.76	64	96	105	100	111	105	92	98	-1.47	2.34	0.88	-0.48	0.1	12.8	-1.02	0.55	-0.5	-1.11	-0.16	15.3	1.65	-1.05	0.68	1.82	-0.13	18.1	1.25	-0.4	0.59	1.18	0.48	17.2
Child600	yes	85	115	97.5	85	14	19	0.52	6.01	1.98	6.09	2.79	6.42	4.12	7.55	109	72	96	72	91	96	84	90	-1.76	1.38	-0.01	-1.07	0.03	12.1	-1.79	0.63	-1.01	-1.86	-0.28	14.9	3.38	-1.9	1.55	3.76	-1.65	21.6	1.9	0.01	1.33	1.94	-1.03	18.2
Child601	yes	95	115	115	115	13	11	0.96	5.75	1.3	5.34	2.17	6.26	1.79	6.56	101	85	65	58	82	78	81	79	-2.13	2.97	1.13	-0.52	0.42	12.8	-0.95	-0.11	-0.82	-1.02	0.54	16	-0.04	-0.2	-0.11	0.04	-0.18	15.8	-1.1	-0.96	-1.26	-1.03	-1.16	13.9
Child602	yes	115	85	115	115	12	16	0.56	5.39	1.01	4.92	1.78	5.01	1.72	5.39	81	77	75	107	76	83	89	86	-1.38	-0.2	-1.05	-1.48	-0.36	11.7	-2.05	1.1	-0.95	-2.13	-0.28	14.6	1	-0.92	0.25	1.18	-1.21	17.3	2.36	-0.25	1.46	2.34	-0.23	18.9
Child603	yes	115	85	115	115	12	12	1.38	9.13	2.73	8	4.78	8.55	5.24	8.47	105	95	74	65	75	83	90	86	-0.86	2.6	1.51	0.22	0.95	13.6	-0.96	1.43	0	-1.09	1.38	15.3	0.48	0.5	0.68	0.54	-0.34	16.1	2.09	-0.24	1.23	1.98	-0.44	18.8
Child604	yes	115	115	97.5	85	12	12	1.84	12.49	3.08	11.58	4.84	14.26	4.63	10.29	97	70	89	66	100	91	84	87	0.04	0.59	0.41	0.19	-1.94	13.6	-2.25	0.63	-1.33	-2.31	-1.1	14.4	0.38	0.56	0.59	0.39	-0.92	16.2	2.05	0.1	1.49	2.1	-0.83	18.5
Child605	yes	115	65	102.5	95	12	14	2.6	7.34	4.27	10.84	5.07	13.59	5.15	10.43	109	85	110	99	72	104	92	98	-0.95	4.55	3.18	1.17	0.42	15	-2.33	0.63	-1.39	-2.38	-0.28	14.3	-0.18	-0.43	-0.33	-0.08	-0.92	15.6	-1.45	-1.09	-1.56	-1.38	-1.16	13.5
Child606	yes	115	95	112.5	115	12	12	2.43	8.84	3.96	8.09	5.34	9.61	5.89	12.69	89	82	65	84	96	83	88	85	-0.41	-1.15	-1.23	-0.94	-0.74	12.2	-1.45	1.43	-0.35	-1.56	-0.16	14.7	0.63	-0.28	0.36	0.73	-0.13	16.4	1.49	-0.34	0.78	1.41	-0.58	17.6
Child607	yes	115	115	115	115	15	12	1.64	5.9	2.98	5.34	4.84	5.74	4.75	5.45	74	79	90	103	90	92	87	89	-1.5	0.99	-0.25	-1.15	1.79	12	-0.29	1.43	0.49	-0.42	0.61	16.3	0.48	0.5	0.68	0.54	-0.27	16.1	-0.99	-0.95	-1.21	-0.99	-0.86	13.9
Child608	yes	55	75	77.5	55	15	24	1.07	8.82	2.64	7.59	3.97	7.75	4.34	8.34	76	80	104	86	70	81	91	86	-2.62	2.33	0.31	-1.3	-1.15	11.9	-1.8	-0.3	-1.53	-1.85	-1.92	14.9	-0.37	-1.44	-1.03	-0.17	-0.33	15.5	1.84	-0.68	0.82	1.82	-0.56	18
Child609	yes	115	115	115	115	12	12	0.58	5.82	1.08	4.84	2.09	4.96	1.59	2.49	80	70	59	74	80	71	73	72	0.26	-1.26	-0.89	-0.34	-1.15	13	-0.95	-0.11	-0.82	-1.02	1.36	16	1.01	0.2	0.86	1.08	-0.92	17.1	-0.83	-1.01	-1.11	-0.75	-0.36	14.2
Child610	yes	115	115	115	115	11	14	0.71	5.54	1.72	5.09	3.15	5.89	2.8	4.79	101	73	78	60	68	80	75	77	0.61	0.19	0.44	0.55	0.1	14	-1.31	0.11	-0.96	-1.4	0.61	14.9	3.57	-1.24	1.98	3.76	-0.27	21.8	0.99	-0.61	0.28	0.92	0.05	16.8
Child611	yes	115	115	115	115	11	10	2.02	8.91	3.21	7.34	4.9	9.43	4.51	9.65	86	63	110	94	92	89	95	92	-0.86	1.53	0.59	-0.29	0.1	13	-1.13	0.99	-0.35	-1.23	-0.16	15.1	0.28	-0.43	0.02	0.38	0.23	15.9	1.79	-0.3	1	1.69	0.05	18.2
Child612	yes	115	115	115	115	15	12	2.15	8.4	3.01	7.59	4.08	8.6	5.26	9.19	59	104	64	98	78	81	84	82	-1.31	1.91	0.7	-0.38	0.03	12.9	-1.79	-0.77	-1.8	-1.85	-0.28	14.9	0.54	-0.43	0.18	0.66	-0.62	16.6	2.2	0.18	1.65	2.24	-0.63	18.7
Child613	yes	115	90	102.5	105	18	16	1.76	8.34	2.51	6.59	4.11	6.26	5.54	6.67	55	87	86	90	72	78	81	79	-2.48	1.8	-0.18	-1.67	0.95	11.4	-1.61	1.43	-0.46	-1.73	0.61	14.5	1.84	-0.74	0.99	1.99	-0.13	18.4	1.71	-0.36	0.9	1.61	0.48	18
Child614	yes	85	85	95	85	18	12	1.41	7.84	2.2	6.84	3.84	5.53	3.74	5.89	96	88	105	75	102	93	100	96	-0.05	-0.62	-0.61	-0.4	0.52	12.8	-1.53	1.43	-0.41	-1.64	1.38	14.6	0.28	-0.43	0.02	0.38	0.44	15.9	-1.48	-0.99	-1.55	-1.46	-0.79	13.3
Child615	yes	115	115	115	115	12	12	2.17	14.93	3.89	12.53	5.13	11.38	5.27	9.35	104	100	89	87	90	93	100	96	0.05	-0.88	-0.75	-0.4	-0.74	12.9	-0.96	0.55	-0.45	-1.05	0.61	15.4	2.52	-0.12	1.83	2.63	-0.13	19.6	0.34	-0.53	-0.08	0.31	0.12	15.8
Child616	yes	85	95	95	85	12	12	2.8	10.4	3.48	9.44	4.36	7.57	4.82	8.64	103	103	107	100	60	95	102	98	0.32	1.12	1.02	0.68	0.82	14.3	-1.61	0.17	-1.14	-1.67	-0.28	15.1	0.26	0.06	0.25	0.33	-0.99	16.1	1.7	-0.44	0.89	1.71	0.18	17.8
Child617	yes	95	85	115	115	17	12	1.98	9.35	3.07	7.09	5.18	7.91	5.03	5.02	110	109	77	96	98	103	99	101	-0.55	0.59	0.05	-0.36	0.03	13	-0.69	-0.11	-0.64	-0.77	0.54	16.3	1.43	-0.26	0.92	1.55	-0.55	17.8	1.76	-0.55	0.85	1.76	-0.36	17.9
Child618	yes	115	115	110.5	115	20	15	3.79	8.45	4.65	8.84	6.4	7.59	6.75	7.96	71	92	99	96	87	89	95	92	-2.51	2.34	0.23	-1.45	-0.74	11.7	-1.18	1.43	-0.16	-1.31	-0.16	15	1.09	-0.31	0.68	1.21	0.23	17.1	-0.94	-0.93	-1.17	-0.94	-0.72	14
Child619	yes	115	115	102.5	115	20	12	0.84	4.26	1.7	5.09	3.92	5.09	2.78	4.71	70	103	69	85	70	79	86	82	-0.53	0.19	-0.29	-0.57	0.1	12.7	-1.05	0.99	-0.29	-1.15	0.61	15.2	1.48	-0.37	0.93	1.6	-0.13	17.8	-0.72	-0.68	-0.85	-0.7	-0.09	14.3
Child620	yes	115	85	92.5	85	12	16	1.32	6.57	1.74	6.34	3.79	6.14	3.78	6.52	91	81	98	101	109	94	104	99	-0.49	0.59	0.09	-0.3	-0.76	13	-0.46	-1.23	-1.14	-0.56	-1.1	16.6	2.47	-1.24	1.18	2.69	-1.65	19.7	-1.46	-1.01	-1.51	-1.39	-1.16	13.5
Child621	yes	85	95	102.5	95	14	15	2.88	9.38	3.8	7.34	5.87	7.54	6.37	8.3	95	101	93	67	104	90	99	94	-0.85	2.17	1.21	0.16	0.42	13.6	-0.89	-0.3	-0.89	-0.96	-0.28	16	-1.16	0.56	-0.48	-1.22	-0.18	14.4	0.76	-0.51	0.22	0.81	0.04	16.3
Child622	yes	95	95	115	115	15	18	1.51	8.7	2.86	7.59	4.14	7.66	4.43	7.17	58	109	94	84	92	95	86	90	-1.97	2.77	0.92	-0.75	3.48	12.4	0.03	-0.33	-0.23	-0.07	-0.16	16.8	0.49	-0.59	0.09	0.61	-0.42	16.2	2.15	-0.34	1.2	2.02	0.34	18.8
Child623	yes	85	105	90	65	18	24	1.92	4.5	2.72	5.59	3.917	6.78	4.3	6.45	83	58	61	60	96	72	87	79	-0.79	-0.47	-0.91	-1.04	0.42	12.2	-0.33	1.1	0.3	-0.43	1.36	16.7	0.31	0.39	0.46	0.34	-1.14	16.2	1.68	-0.31	0.96	1.7	-0.49	17.8
Child624	yes	90	115	97.5	75	12	20	1.39	7.81	1.93	6.84	3.72	6.98	4.54	6.91	65	89	63	61	73	66	76	71	-1.27	-0.08	-0.94	-1.38	-0.74	11.7	-0.14	0.99	0.38	-0.24	-0.16	16.5	0.4	-0.47	0.09	0.5	-0.13	16.1	1.7	0.19	1.26	1.69	0.12	18.2
Child625	yes	60	115	77.5	57	18	24	0.96	4.62	1.14	4.84	2.91	5.46	3.6	5.94	57	71	86	68	70	66	75	70	-2.18	2.6	0.65	-1.02	-0.74	12.1	-0.37	-0.33	-0.52	-0.47	-1.69	16.2	2.29	-1.36	0.99	2.49	-0.13	19.3	1.85	-0.32	1.03	1.75	0.48	18.3
Child626	yes	95	115	102.5	85	20	14	2.15	8.37	1.94	7.72	9.77	14.62	10.07	10.41	93	88	77	92	89	85	96	90	-0.64	-0.2	-0.62	-0.79	-1.15	12.4	-1.19	1.1	-0.34	-1.29	0.54	15.6	0.41	-0.26	0.18	0.51	-0.18	16.4	-0.88	-1.03	-1.16	-0.81	-0.96	14.2
Child627	yes	115	95	115	115	16	14	1.9	6.84	2.48	5.92	3.75	8.14	3.86	5.09	69	87	66	100	56	76	77	76	-1.23	0.06	-0.76	-1.22	0.42	12	-1.7	0.17	-1.2	-1.76	-0.28	15	-0.78	0.06	-0.48	-0.76	-1.06	14.9	0.64	-0.51	0.15	0.69	-1.03	16.2
Child628	yes	95	115	115	115	19	15	0.91	4.64	1.43	4.09	1.69	3.26	1.64	3.71	70	72	108	89	90	91	86	88	-2.66	2.7	0.6	-1.12	-0.76	12.1	-2.23	1.1	-1.08	-2.31	-1.1	14.4	1.69	-1.9	0.25	2.03	-0.33	18.6	-0.2	-0.83	-0.61	-0.14	-0.63	15
Child629	yes	85	85	92.5	85	20	15	2.47	18.39	3.12	14.95	5.93	15.06	6.25	11.22	70	98	90	87	76	91	84	87	-1.65	3.14	1.43	-0.28	-0.74	13	0.39	-0.77	-0.23	0.27	-0.16	17.3	2.7	-1.09	1.45	2.87	-0.13	20.1	1.22	-0.28	0.65	1.17	0.27	17.2
Child630	yes	85	95	92.5	85	20	12	9.74	35.56	11.88	29.45	15.65	22.83	12.11	19.14	67	80	88	88	104	85	91	88	-1.17	0.46	-0.47	-1.07	1.79	12.1	-1.48	-0.33	-1.34	-1.57	0.22	14.7	0.01	-1.4	-0.73	0.19	-0.27	15.7	-1.28	-0.82	-1.31	-1.25	-0.44	13.6
Child631	yes	85	95	115	115	12	19	2.01	14.34	3.38	12.41	4.92	12.23	4.39	10.39	82	97	81	76	95	81	96	88	-1.07	-0.08	-0.82	-1.18	0.1	12	-0.42	1.87	0.6	-0.59	0.61	16	1.08	-1.36	0.09	1.28	-0.42	17.3	1.41	-0.36	0.72	1.34	-0.23	17.5
Child632	yes	85	105	115	115	12	11	1.08	6.37	1.93	5.83	2.97	6.21	2.47	6.53	91	65	61	108	78	78	84	81	-0.42	-1	-1.09	-0.89	-1.54	12.3	-1.8	0.17	-1.27	-1.85	-1.1	14.9	2.13	-0.07	1.55	2.22	-0.18	18.9	-1.07	-1.07	-1.31	-0.99	-0.96	14
Child633	yes	115	115	115	115	15	16	1.55	5.24	2.16	5.23	3.03	5.3	1.82	3.95	90	73	86	62	90	79	84	81	-1.02	0.91	0.03	-0.64	-0.36	12.6	-2.32	1.1	-1.14	-2.4	-0.28	14.3	2.81	-1.05	1.55	3	-1.21	20.3	-0.88	-1.03	-1.16	-0.81	-1.03	14.2
Child634	yes	85	115	90	85	15	12	2.07	10.09	2.78	9.52	11.79	11.9	12.83	10.71	100	94	97	81	93	100	93	96	-1.75	1.8	0.25	-1	-0.74	12.2	-0.54	-1.21	-1.22	-0.7	-0.16	15.9	1.62	-0.9	0.75	1.78	-0.34	18.1	-0.84	-0.82	-1.03	-0.83	-0.72	14.1
Child635	yes	115	95	111	115	12	14	1.59	6.92	2.84	5.05	3.42	5.67	5.97	6.59	98	91	101	78	70	87	94	90	-2.56	1.38	-0.45	-1.78	-1.15	11.4	-1.43	-1.94	-2.29	-1.58	-1.1	15.3	-0.54	-1.83	-1.36	-0.29	-0.92	15.4	-0.78	-0.83	-0.97	-0.71	-0.56	14.3
Child636	yes	115	95	115	115	11	12	1.16	11.59	1.86	9.19	2.75	7.43	3.9	7.98	86	79	103	87	95	90	95	92	-0.2	2.07	1.49	0.6	-2.43	14.1	0.31	-1.65	-0.88	0.1	-0.16	17.1	1.82	-1.05	0.81	1.99	-0.13	18.4	1.52	-0.61	0.62	1.41	0.2	17.6
Child637	yes	105	95	101	105	18	12	2.03	16.16	3.31	14.53	4.82	14.5	5.01	10.6	82	69	83	84	95	83	90	86	-0.35	0.19	-0.18	-0.4	-1.59	12.9	-1.75	1.87	-0.35	-1.89	-0.16	14.3	-0.88	1.05	0.02	-0.92	-0.49	14.3	0.69	-0.32	0.28	0.66	-0.65	16.3
Child638	yes	60	95	92.5	75	11	12	1.31	5.59	2.17	5.87	3.61	6.72	3.87	6.04	103	97	99	83	78	98	92	95	-0.57	1.12	0.47	-0.13	-1.15	13.2	-1.1	-1.23	-1.6	-1.19	-0.28	15.7	-0.61	-0.43	-0.63	-0.54	-1.06	15.1	-1.23	-1.07	-1.41	-1.15	-1.1	13.8
Child639	yes	105	95	115	115	15	12	1.21	9.84	2.12	7.44	4.55	7.97	5.12	8.17	70	81	77	83	80	88	79	83	-0.99	1.65	0.66	-0.24	-1.15	13.1	-0.05	-2.17	-1.47	-0.24	0.54	17	0.83	-1.34	-0.11	1.06	-0.33	17.1	1.85	-0.49	0.96	1.85	-0.43	18
Child640	yes	85	85	96	85	18	14	1.45	8.84	2.63	8.2	3.73	7.93	4.21	6.48	97	102	92	95	100	96	102	99	-1.68	2.7	1.17	-0.28	-1.94	13.1	-0.82	-1.23	-1.4	-0.91	-1.1	16.1	2.79	-1.87	1.11	3.12	-0.92	20.5	-0.67	-1.09	-1.07	-0.59	-1.16	14.4
Child641	yes	85	85	93	85	18	10	2.09	10.58	3.9	9.5	5.56	10.48	6.21	8.75	61	92	60	73	75	72	75	73	0.38	-1.42	-0.96	-0.28	-0.74	13	-0.17	1.87	0.79	-0.33	1.38	16.4	0.25	0.81	0.68	0.28	-0.27	15.8	1.63	-0.42	0.81	1.53	0.05	17.9
Child642	yes	85	85	95	85	12	12	3.85	10.29	4.59	9.9	6.85	10.66	7.15	9.39	56	101	59	109	80	81	87	84	-3.26	1.8	-0.63	-2.39	-0.32	10.7	-0.02	1.87	0.9	-0.18	0.99	16.6	1.9	-0.19	1.34	2.01	0.23	18.5	-0.75	-1.12	-1.17	-0.75	-0.72	14.2
Child643	yes	85	85	100	85	12	16	2.42	10.12	3.78	8.33	5.58	7.85	5.85	8.99	104	77	99	67	70	93	83	88	-0.11	3.23	2.62	1.34	0.42	15.3	-0.51	-2.17	-1.8	-0.7	-1.1	16.4	0.96	0.39	0.92	1	-0.62	17	2.56	-0.31	1.55	2.53	-0.09	19.3
Child644	yes	85	85	96	95	12	12	2.77	9.15	3.14	8.19	5.62	8.03	5.79	6.63	77	71	67	100	88	81	84	82	0.17	3.14	2.7	1.46	-1.16	15.3	-0.61	-0.33	-0.71	-0.71	0.61	15.9	2	-0.74	1.11	2.15	-0.13	18.7	1.84	-0.45	0.94	1.72	-0.16	18.2
Child645	yes	105	65	115	115	12	12	1.96	9.09	3.48	10.18	5.67	10.22	5.83	9.31	84	70	84	64	86	78	85	81	-0.8	-1.69	-1.86	-1.53	-0.74	11.6	-0.89	0.55	-0.41	-0.98	1.38	15.5	1.14	0.19	0.99	1.23	0.44	17.2	-0.77	-0.76	-0.94	-0.76	-0.23	14.2
Child646	yes	60	85	85	75	12	12	1.68	8.08	3.43	9.07	5.44	8.62	5.98	9.47	80	64	74	72	76	72	76	74	0.65	-2.32	-1.46	-0.37	-2.33	12.9	-0.33	-2.64	-2.01	-0.59	-1.1	16.5	-0.88	-1.7	-1.53	-0.67	-0.99	14.9	-1.04	-1.03	-1.26	-0.96	-1.16	14
Child647	yes	95	105	115	115	20	15	1.58	5.01	2.52	4.565	4.79	5.74	4.83	6.07	82	83	89	78	92	91	85	88	-1.22	0.73	-0.29	-1	0.1	12.2	0.72	1.43	1.24	0.6	1.38	17.9	1.42	-1.33	0.36	1.62	1.3	17.8	-0.25	-0.74	-0.6	-0.26	-0.65	14.9
Child648	yes	95	95	100	95	18	13	1.93	9.6	2.86	7.83	4.62	8.62	5.16	9.43	83	92	105	72	65	94	94	94	-1.79	2.34	0.67	-0.78	0.1	12.4	-1.38	0.55	-0.76	-1.46	0.61	14.8	0.25	0.81	0.68	0.28	1.09	15.8	0.66	-0.51	0.14	0.62	0.05	16.2
Child649	yes	85	95	77.5	55	18	12	1.6	5.36	2.8	5.09	4.38	4.58	4.58	2.75	61	103	66	73	80	76	81	78	-1.94	2.49	0.83	-0.62	-0.76	12.6	-0.23	-2.64	-1.94	-0.5	0.13	16.6	1.13	-1.77	-0.11	1.44	-0.18	17.7	-2.15	-1.35	-2.15	-2.06	-0.69	12.8
Child650	yes	115	115	115	115	18	12	1.58	7.42	2.11	5.84	3.37	8.7	2.65	6.03	71	80	65	102	85	79	84	81	-0.31	-0.2	-0.43	-0.48	-0.36	12.8	-0.93	0.63	-0.4	-1.01	-1.1	16	2.71	-1.24	1.36	2.93	0.55	20.1	2.4	-0.25	1.49	2.39	-0.89	19
Child651	yes	115	115	115	115	19	15	2.22	10.59	3.2	10.76	6.3	8.42	6.79	5.47	89	59	107	90	76	91	84	87	-0.2	1.26	0.8	0.22	-0.74	13.6	-1.36	1.43	-0.29	-1.48	-0.16	14.8	1.54	-0.9	0.68	1.7	0.44	17.9	-1.32	-0.93	-1.41	-1.3	-0.93	13.5
Child652	yes	95	85	115	115	18	18	1.33	8.34	2.1412	7.59	5.35	7.54	5.47	4.96	98	74	100	82	73	83	91	87	-0.25	0.59	0.23	-0.08	-1.15	13.3	-0.4	-1.7	-1.4	-0.53	-0.28	16.6	1.08	-1.7	-0.11	1.38	-0.4	17.6	-0.07	-0.83	-0.52	0	-1.03	15.2
Child653	yes	115	95	110	115	18	11	2.31	9.22	4.85	9.54	5.71	9.64	5.11	9.03	94	85	109	72	81	88	93	90	-2.68	1.65	-0.3	-1.75	-1.15	11.4	-1.59	-0.3	-1.39	-1.65	0.54	15.2	1.67	-1.87	0.25	2.01	0.33	18.5	-0.36	-1.24	-0.97	-0.28	-1.23	14.8
Child654	yes	95	105	107.5	105	18	12	1.21	5.76	2.4558	5.84	4.39	6.48	4.34	7.03	107	98	107	102	120	105	114	109	-0.52	1.65	0.95	0.18	-1.94	13.6	-1.41	-0.77	-1.53	-1.47	-1.1	15.4	1.6	-1.77	0.25	1.92	0.55	18.4	0.6	-0.29	0.26	0.66	-0.16	16.1
Child655	yes	105	95	107.5	105	13	14	1.16	8.34	2.86	7.52	4.56	8.23	4.38	7.55	57	95	57	85	64	72	86	79	-1	0.99	0.06	-0.67	0.52	12.5	-1.45	1.43	-0.35	-1.56	0.61	14.7	0.71	-0.74	0.16	0.84	1.09	16.6	1.58	0.04	1.09	1.55	-0.72	17.9
Child656	yes	75	85	115	115	12	10	1.95	6.39	3.92	6.09	5.39	6.53	4.76	5.99	74	104	97	108	106	103	99	101	-1.31	0.06	-0.8	-1.29	0.42	11.9	-1.79	0.87	-0.89	-1.87	0.54	14.9	0.88	-1.41	-0.11	1.12	0.18	17.2	-0.45	-0.94	-0.83	-0.38	-0.69	14.7
Child657	yes	105	95	102.5	95	18	12	2.6	7.49	3.3	7.34	5.55	7.77	5.09	6.53	101	98	92	69	64	91	85	88	-0.46	2.07	1.32	0.35	0.1	13.8	-1.14	0.55	-0.58	-1.23	-0.16	15.1	1.49	-0.84	0.68	1.65	0.44	17.8	-0.45	-1.2	-1.03	-0.47	-0.23	14.6
Child658	yes	105	95	102.5	95	12	16	2.72	7.34	3.14	7.16	5.61	8.26	6.45	10.01	62	95	70	91	90	81	85	83	-0.36	1.69	1.06	0.27	-0.32	13.7	-1.28	1.43	-0.23	-1.4	0.61	14.9	0.16	-1.18	-0.49	0.32	0.16	15.8	2.2	-0.3	1.26	2.07	0.48	18.9
Child659	yes	95	95	100	95	19	12	1.56	5.92	3.02	5.38	4.11	5.03	5.78	5.55	64	60	102	92	100	91	85	88	-0.92	0.06	-0.58	-0.93	0.42	12.3	-1.02	-0.77	-1.26	-1.09	-0.28	15.9	0.73	-0.43	0.32	0.85	-0.18	16.8	1.87	-0.4	1.03	1.87	0.31	18.1
Child660	yes	95	105	106	95	15	12	2.45	6.68	3.48	7.16	6.43	7.43	6.27	7.37	92	66	107	76	76	83	95	89	-3.1	4.02	1.44	-0.83	0.42	12.4	-1.04	-0.11	-0.89	-1.1	0.54	15.8	2.46	-1.87	0.86	2.79	0.18	19.9	-0.64	-1.11	-1.07	-0.56	-1.16	14.5
Child661	yes	95	95	100	100	14	12	2.18	9.23	3.43	8.86	6.79	9.5	6.59	10.17	81	72	68	64	90	70	81	75	-1.51	0.33	-0.71	-1.36	-0.36	11.8	-2.05	1.1	-0.95	-2.13	-0.28	14.6	3.54	-1.77	1.73	3.89	-0.55	21.8	2.18	-0.31	1.3	2.17	0.58	18.6
Child662	yes	95	105	115	115	14	12	1.41	8.28	2.52	7.38	3.47	7.59	3.07	8.32	51	98	54	97	89	70	89	79	-1.15	-0.08	-0.87	-1.26	0.95	11.9	-0.96	1.43	0	-1.09	1.38	15.3	0.52	-0.74	0.02	0.65	-0.49	16.3	0.53	-0.17	0.28	0.54	0.2	16.1
Child663	yes	85	115	115	115	12	15	1.05	4.29	2.7	4.16	3.9	5.61	3.78	5.85	103	98	85	102	70	101	85	93	-0.27	0.46	0.08	-0.21	0.95	13.1	-1.77	1.43	-0.57	-1.87	0.61	14.3	1.45	-0.9	0.62	1.61	-0.13	17.8	-1.17	-1.29	-1.55	-1.16	0.2	13.7
Child664	yes	55	85	87.5	55	15	20	1.88	6.62	3.4	6.05	5.44	7.74	5.91	4.15	91	61	73	62	80	70	79	74	-0.83	-0.2	-0.73	-0.96	-0.76	12.2	-1.97	0.63	-1.14	-2.04	-1.1	14.7	2.01	-1.7	0.59	2.32	-0.92	19.1	1.94	-0.42	1.06	1.94	0.18	18.2
Child665	yes	60	95	115	115	12	12	1.11	6.1	1.67	5.34	3.86	6.15	3.26	6.28	65	91	75	94	70	82	77	79	-0.87	0.59	-0.14	-0.65	-0.36	12.6	-0.69	0.63	-0.22	-0.77	-0.28	16.3	0.69	-1.87	-0.48	1.01	-1.14	17.1	-0.65	-0.96	-0.97	-0.57	-0.89	14.5
Child666	yes	115	115	115	115	14	15	1.35	6.83	1.92	5.41	3.53	6.56	3.91	7.58	95	58	101	82	70	85	79	82	-1.25	0.99	-0.09	-0.91	0.1	12.3	-1.31	0.55	-0.71	-1.39	-0.93	14.9	1.79	-1.24	0.68	1.98	-0.13	18.4	-1.37	-0.95	-1.45	-1.35	-0.65	13.4
Child667	yes	65	65	97.5	95	16	18	4.58	20.59	6.93	19.59	8.96	15.89	9.49	15.84	101	62	90	82	100	87	92	89	-1.51	0.01	-0.96	-1.5	0.42	11.6	-0.95	-0.11	-0.82	-1.02	1.36	16	2.13	-1.24	0.92	2.36	-0.92	19.1	1.7	-0.03	1.16	1.74	0.18	17.8
Child668	yes	55	65	115	115	12	22	0.81	7.73	1.86	7.11	2.72	6.53	1.88	5.47	88	95	87	91	74	87	93	90	-0.31	0.46	0.06	-0.24	0.52	13	-1.31	0.11	-0.96	-1.4	0.61	14.9	1.54	-0.9	0.68	1.7	-0.27	17.9	-0.84	-0.76	-0.99	-0.82	-0.86	14.1
Child669	yes	115	115	115	115	20	18	1.05	8.84	1.92	7.63	2.35	7.66	3.5	8.48	92	93	89	96	90	99	92	95	-1.51	3.14	1.53	-0.15	0.95	13.2	-1.13	0.99	-0.35	-1.23	-0.16	15.1	2.12	-1.24	0.93	2.31	0.44	19	1.97	-0.26	1.14	1.87	0.2	18.5
Child670	yes	115	115	92.5	85	17	12	2.29	18.09	2.63	8.2	3.73	9.79	4.55	9.97	88	96	86	80	90	97	83	90	-3.69	2.33	-0.3	-2.28	-1.15	10.9	-1.59	-0.3	-1.39	-1.65	0.54	15.2	2.71	-1.24	1.36	2.93	-0.92	20.1	0.2	-0.7	-0.26	0.26	-0.36	15.5
Child671	yes	115	115	92.5	85	12	12	2.03	17.42	5.28	11.6	5.67	10.22	5.95	10.99	71	83	95	84	90	85	91	88	-0.52	1.65	0.95	0.18	-1.94	13.6	-1.41	-0.77	-1.53	-1.47	-1.1	15.4	1.36	-1.41	0.25	1.61	-1.06	17.9	1.53	-0.49	0.75	1.55	0.04	17.5
Child672	yes	95	85	115	115	14	12	2.07	10.09	4.59	9.9	5.44	8.62	5.84	5.91	89	71	81	97	100	87	94	90	-1	0.99	0.06	-0.67	0.52	12.5	-1.45	1.43	-0.35	-1.56	0.61	14.7	1.31	-1.18	0.36	1.49	-0.42	17.6	0.54	-0.45	0.1	0.51	0.05	16.1
Child673	yes	115	95	115	115	15	12	1.39	11.4	3.26	10.6	5.7	9.69	5.99	10.99	104	57	97	72	90	84	91	87	-1.37	0.46	-0.59	-1.25	0.95	11.9	-1.27	1.65	-0.11	-1.41	1.38	14.9	1.86	-1.33	0.68	2.05	0.59	18.5	0.73	0.14	0.62	0.77	-0.09	16.5
Child674	yes	85	65	90	75	12	10	1.94	10.18	2.86	8.03	4.04	8.5	4.59	10.25	62	65	72	71	102	75	77	76	-1.09	1.65	0.6	-0.33	-0.76	13	-0.75	-3.1	-2.67	-1.12	-1.1	15.8	2.04	-2.03	0.46	2.42	-1.14	19.2	2.03	-0.36	1.16	2.03	0.44	18.3
Child675	yes	65	85	92.5	75	16	18	1.08	6.46	1.92	5.6	2.33	5.82	1.76	4.99	109	89	97	108	90	97	105	101	-1.44	2.07	0.67	-0.58	0.95	12.6	-0.97	0.55	-0.46	-1.06	0.61	15.4	0.64	-0.9	0.02	0.78	-0.13	16.5	1.02	-0.13	0.62	1	0.27	16.9
Child676	yes	75	105	115	115	15	16	1.63	8.07	2.3	7.84	3.22	6.09	2.57	4.31	95	104	102	103	94	106	98	102	-1.86	1.8	0.19	-1.1	0.1	12	-0.78	0.11	-0.57	-0.87	0.61	15.6	1.75	-1.3	0.62	1.94	-0.13	18.4	-0.67	-1.27	-1.21	-0.68	-0.65	14.3
Child677	yes	95	95	100	95	17	12	1.5	7.28	2.14	6.02	3.51	7.84	4.15	5.1	63	77	81	92	90	81	84	82	-2.35	3.41	1.2	-0.81	0.95	12.4	-1.45	1.43	-0.35	-1.56	1.38	14.7	1.91	-0.84	0.99	2.06	-0.27	18.6	-0.99	-0.95	-1.21	-0.99	-0.93	13.9
Child678	yes	105	95	115	115	12	12	0.97	6.59	1.48	5.2	3.19	5.09	3.78	5.38	74	94	58	102	70	80	86	83	0.11	-0.2	-0.18	-0.08	0.03	13.3	-1.97	0.63	-1.14	-2.04	-0.28	14.7	0.79	-1.7	-0.33	1.08	-0.33	17.1	1.43	-0.55	0.64	1.45	-0.43	17.3
Child679	yes	75	85	115	115	15	15	1.9	6.84	2.48	5.92	3.75	8.14	3.94	6.32	70	96	85	81	88	84	91	87	-1.31	0.06	-0.8	-1.29	0.42	11.9	-1.79	0.87	-0.89	-1.87	0.54	14.9	1.28	-0.92	0.46	1.47	-0.62	17.7	1.4	-0.25	0.82	1.44	-1.23	17.3
Child680	yes	105	95	115	115	12	12	0.91	4.64	1.43	4.09	1.69	3.26	1.85	3.55	94	85	103	104	85	101	95	98	-1.93	2.7	1.02	-0.49	-0.36	12.8	-1.61	-0.3	-1.4	-1.66	-1.1	15.1	-0.67	0.06	-0.4	-0.64	-0.92	15	-1.55	-1.33	-1.77	-1.45	-1.3	13.5
Child681	yes	105	95	101	85	18	14	3.85	10.29	4.59	9.9	6.85	10.66	6.87	9.71	102	97	93	84	97	101	95	98	-0.36	1.69	1.06	0.27	-0.32	13.7	-1.28	1.43	-0.23	-1.4	0.61	14.9	2.87	-1.33	1.45	3.07	-0.13	20.5	-1.29	-1.1	-1.5	-1.28	-1.14	13.5
Child682	yes	105	95	93	85	18	10	2.42	10.12	3.78	8.33	5.58	7.85	5.97	9.56	72	84	72	77	90	79	83	81	-0.92	0.06	-0.58	-0.93	0.42	12.3	-1.02	-0.77	-1.26	-1.09	-0.28	15.9	0.02	0.39	0.25	0.04	-1.06	15.8	3.21	-0.57	1.8	3.08	-0.89	20.4
Child683	yes	105	105	97.5	85	12	12	2.77	9.15	3.14	8.19	5.62	8.03	5.97	4.54	86	92	85	73	62	80	85	82	-2.77	4.48	1.76	-0.79	0.95	12.4	-0.62	0.73	-0.11	-0.72	1.38	15.8	1.9	-0.19	1.34	2.01	0.23	18.5	1.54	-0.49	0.72	1.44	-0.09	17.7
Child684	yes	105	65	102.5	85	12	16	1.96	9.09	3.48	10.18	5.67	10.22	5.87	9.57	63	72	78	96	102	82	86	84	-0.8	-1.69	-1.86	-1.53	-0.74	11.6	-0.89	0.55	-0.41	-0.98	1.38	15.5	1.1	0.81	1.28	1.15	0.16	17	2.04	-0.32	1.14	1.92	0.55	18.6
Child685	yes	105	85	115	115	18	10	1.68	8.08	3.43	9.07	5.44	8.62	5.87	9.95	117	82	78	87	100	93	100	96	0.65	-2.32	-1.46	-0.37	-2.33	12.9	-0.33	-2.64	-2.01	-0.59	-1.1	16.5	-0.12	-0.1	-0.11	-0.05	0.55	15.7	-1.41	-1.14	-1.56	-1.33	-0.56	13.6
Child686	yes	60	105	103	100	18	11	1.58	5.01	2.52	4.565	4.7	5.74	5.42	4.21	101	64	95	74	100	87	92	89	-1.22	0.73	-0.29	-1	0.1	12.2	0.72	1.43	1.24	0.6	1.38	17.9	1.29	1.08	1.56	1.33	1.09	17.3	1.36	-0.61	0.52	1.27	-0.16	17.4
Child687	no	95	95	97.5	95	12	12	1.76	7.28	2.27	6.59	3.58	7.83	3.75	5.18	100	105	87	69	90	95	90	92	-1.03	-0.08	-0.8	-1.15	-0.32	12	-1.75	1.87	-0.35	-1.89	1.38	14.3	2.64	-0.59	1.67	2.77	0.16	19.9	-1.42	-1.12	-1.6	-1.4	-0.72	13.4
Child688	yes	85	95	105	95	12	16	1.25	6.19	1.88	5.9	3.73	6.76	3.38	5.99	104	89	93	87	70	88	95	91	0.2	1.53	1.3	0.73	0.1	14.3	-0.49	0.55	-0.11	-0.59	1.38	16	0.98	-0.16	0.68	1.08	-0.13	16.9	0.92	-0.49	0.32	0.86	0.2	16.7
Child689	yes	90	105	112.5	115	12	12	1.15	7.82	2.07	6.89	3.52	7.17	3.47	7.83	82	67	79	68	73	74	74	74	-3.06	2.33	0.07	-1.68	-1.15	11.5	-1.22	-0.77	-1.4	-1.29	-0.28	15.6	0.54	-0.95	-0.11	0.71	-0.33	16.6	-0.59	-0.88	-0.88	-0.52	-0.89	14.5
Child690	yes	95	95	111	115	12	12	1.41	9.38	2.17	8.34	3.79	9.43	3.7	9.09	86	59	91	67	79	73	82	77	-0.55	0.46	-0.09	-0.48	-0.74	12.8	-1.28	1.43	-0.23	-1.4	2.14	14.9	1.88	-1.36	0.68	2.08	-0.2	18.6	-0.93	-1.01	-1.21	-0.92	-1.07	14
Child691	yes	105	105	115	115	13	14	1.65	8.92	2.14	7.84	5.75	9.2	6.19	9.83	106	103	85	90	94	100	99	99	-1.87	0.19	-1.08	-1.83	-0.74	11.3	-1.12	1.43	-0.11	-1.25	-0.16	15.1	0.48	0.5	0.68	0.54	0.23	16.1	-0.93	-1.01	-1.21	-0.92	-0.44	14
Child692	yes	105	85	115	115	12	10	1.09	7.45	1.82	6.78	3.83	7.97	3.22	7.34	73	94	110	102	80	91	99	95	-2.49	2.17	0.25	-1.27	-1.94	11.9	-2.09	-1.23	-2.29	-2.16	-0.28	14.6	0.92	-1.9	-0.33	1.25	-0.11	17.4	-1.28	-1.03	-1.41	-1.2	-0.76	13.7
Child693	yes	75	75	110	115	18	12	1.98	7.49	2.73	6.3	2.96	7.73	2.82	5.58	102	107	98	105	83	106	98	102	-1.29	0.46	-0.54	-1.18	0.52	12	-0.66	0.99	0	-0.76	1.38	15.8	-0.79	-1.09	-1.13	-0.68	-0.13	14.6	0.15	-0.63	-0.27	0.12	0.05	15.5
Child694	yes	95	85	85	65	12	16	2.74	10.09	3.05	9.23	4.59	9.63	4.64	9.95	80	71	100	102	90	89	95	92	0.26	-1.42	-1.03	-0.4	0.1	12.9	-1.53	1.43	-0.41	-1.64	1.38	14.6	1.9	-1.4	0.68	2.11	-0.85	18.6	0.94	-0.4	0.39	0.89	-0.3	16.7
Child695	yes	115	95	105	105	19	12	2.6	7.49	3.3	7.34	5.55	7.77	6.03	4.72	91	98	97	64	100	89	95	92	-0.43	1.65	1	0.26	-1.15	13.7	-1.61	0.17	-1.14	-1.67	-0.28	15.1	-0.04	-1.9	-1.03	0.26	-0.18	16.1	0.4	-0.64	-0.1	0.45	-0.76	15.8
Child696	yes	95	85	85	75	15	12	2.72	7.34	3.14	7.16	5.61	8.26	5.73	8.78	82	88	100	83	76	91	86	88	-1.34	0.62	-0.45	-1.16	-0.74	12	-0.02	0.73	0.33	-0.12	1.38	16.7	1.74	-1.18	0.68	1.93	-0.99	18.3	-1.05	-0.97	-1.26	-1.04	-0.72	13.8
Child697	yes	105	95	115	115	14	12	1.58	5.01	2.52	4.56	4.793	5.74	4.42	4.83	57	100	101	104	92	87	101	94	-1.29	1.53	0.32	-0.7	-0.74	12.5	-1.28	1.43	-0.23	-1.4	-0.16	14.9	1.86	-1.33	0.68	2.05	0.23	18.5	0.56	-0.57	0.03	0.51	-0.09	16.1
Child698	yes	95	105	98	95	18	11	1.31	5.82	1.97	5.55	3.47	5.77	3.99	6.95	107	106	109	103	60	96	104	100	-1.38	0.59	-0.43	-1.11	-1.94	12.1	-1.88	0.87	-0.95	-1.95	-0.28	14.8	-0.49	0.39	-0.11	-0.49	-1.14	15.1	2.18	-0.31	1.3	2.17	-0.49	18.6
Child699	yes	90	95	73	65	12	12	1.31	5.82	1.97	5.55	3.47	5.77	3.76	4.31	110	69	97	77	73	85	90	87	0.81	0.06	0.47	0.68	-1.15	14.3	-1.1	-1.23	-1.6	-1.19	-0.28	15.7	2.05	-1.77	0.59	2.37	-1.73	19.1	-1.2	-1.18	-1.46	-1.12	-0.49	13.8
Child700	yes	105	95	115	115	12	16	1.39	6.41	1.93	6.36	3.03	5.55	3.95	6.96	55	97	74	81	92	80	84	82	-0.99	1.65	0.66	-0.24	-1.15	13.1	-0.05	-2.17	-1.47	-0.24	0.54	17	1.34	-1.24	0.32	1.56	-1.73	17.9	-1.01	-1.14	-1.31	-0.92	-0.89	14
Child701	yes	85	85	115	115	12	12	0.61	7.49	1.43	6.77	3.7	7.74	3.67	7.96	99	104	89	70	90	90	95	92	-0.91	2.17	1.17	0.11	-1.94	13.5	-0.82	-1.23	-1.4	-0.91	-1.1	16.1	1.36	-1.41	0.25	1.61	-1.36	17.9	-0.78	-0.83	-0.97	-0.71	-0.96	14.3
Child702	yes	95	85	100	95	12	18	3.01	8.57	3.25	8.66	3.44	10.33	3.72	12.67	90	90	80	70	107	95	86	90	-0.95	-0.08	-0.75	-1.07	0.1	12.1	-0.47	-0.99	-1.02	-0.62	0.99	16	0.01	-0.1	0.01	0.06	1.01	15.8	-1.34	-1.58	-1.86	-1.32	-0.93	13.5
Child703	yes	105	95	90	75	13	12	0.88	3.45	1.74	3.35	1.81	3.97	2.025	4.23	106	102	92	96	126	112	102	107	-1.21	-1	-1.53	-1.64	-1.15	11.5	-1.47	-1.09	-1.77	-1.55	-1.1	15.3	-1.14	-0.63	-1.12	-1.1	-0.26	14.7	-0.87	-1.35	-1.36	-0.77	-0.9	14.2
Child704	yes	95	105	102.5	95	19	12	1	4.73	2.16	4.63	2.21	4.91	2.44	6.82	133	97	112	90	116	107	115	111	0	-1.15	-0.99	-0.55	-0.74	12.7	0.42	-0.77	-0.21	0.31	0.61	17.4	-0.9	-0.54	-0.89	-0.87	0.58	14.6	-1.26	-1.58	-1.81	-1.24	-0.86	13.6
Child705	yes	95	105	100	110	10	15	2.37	6.48	2.665	5.9	2.81	8.71	3.2	10.07	100	97	90	88	79	86	101	93	-0.69	-2.05	-2.02	-1.57	-1.15	11.6	-0.91	-1.61	-1.71	-1.03	-0.11	15.9	0.21	0.12	0.25	0.24	-0.04	16.3	-0.08	-1.1	-0.7	-0.01	-0.16	15.2
Child706	yes	95	95	100	110	12	14	3.74	7.29	2.93	7.22	3.38	7.71	3.63	10.47	93	98	85	80	120	105	91	98	-1.53	0.59	-0.52	-1.25	-1.94	11.9	-2.43	0.87	-1.33	-2.49	0.54	14.2	-1.29	-0.73	-1.28	-1.26	0.11	14.6	-1.12	-1.42	-1.56	-1.02	-0.96	13.9
Child707	yes	105	105	100	110	18	18	2.11	5.15	2.19	4.84	2.34	6.22	2.56	9.07	108	76	68	99	114	100	92	96	-2.05	0.46	-0.99	-1.89	-0.74	11.2	-0.29	-0.33	-0.46	-0.39	0.61	16.3	0.32	-0.38	0.08	0.41	0.3	16.2	-0.19	-1.12	-0.81	-0.22	-0.65	14.9
Child708	yes	115	115	100	110	13	12	0.9	3.01	1.5	2.89	1.76	3.55	1.98	4.01	110	119	93	93	112	105	111	108	-1.25	0.46	-0.52	-1.14	0.1	12	-1.48	0.55	-0.83	-1.56	0.61	14.7	-0.02	0.05	0.08	0.02	1.16	15.7	-0.19	-1.06	-0.77	-0.22	-0.65	15
Child709	yes	105	105	105	105	13	15	2.74	6.01	2.59	5.67	2.78	6.74	2.94	9.97	105	85	61	80	59	78	86	82	-1.06	0.46	-0.4	-0.96	-1.59	12.2	-1.31	-0.33	-1.22	-1.4	1.38	14.9	0.96	-0.26	0.61	1.06	1.3	17.2	-0.23	-0.51	-0.43	-0.23	0.12	14.9
Child710	yes	115	95	100	95	18	14	0.4	1.36	0.59	1.09	0.64	1.13	0.63	0.78	57	64	97	90	101	81	84	82	-0.95	-0.08	-0.75	-1.07	-0.74	12.1	-1.02	0.73	-0.41	-1.12	-0.16	15.3	1.08	-0.88	0.35	1.23	1.44	17.5	0.18	-1.04	-0.52	0.13	-0.37	15.5
Child711	no	125	105	100	110	12	12	0.33	1.02	0.39	0.703	0.46	0.87	0.53	0.56	118	112	107	102	109	107	115	111	-1.6	0.73	-0.52	-1.36	-0.74	11.8	0.76	-0.86	0	0.65	0.61	17.9	0.15	-0.29	0.01	0.23	0.94	16	-1.47	-1.63	-1.97	-1.44	-1	13.3
Child712	yes	80	95	103	100	16	16	3.36	11.13	3.845	10.69	3.95	13.32	4.37	15.27	115	119	105	100	107	107	115	111	-1.86	0.85	-0.5	-1.43	-1.94	11.7	-0.46	-1.94	-1.6	-0.61	0.54	16.5	0.35	-1.68	-0.64	0.61	0.55	16.8	-1.15	-1.31	-1.51	-1.06	-0.96	13.9
Child713	yes	105	120	95	95	13	13	1.23	2.1	1.15	2.05	1.33	2.71	1.44	1.63	120	66	70	86	80	91	84	87	0.72	0.06	0.41	0.6	-0.36	14.2	-0.58	0.17	-0.4	-0.66	-0.69	16.4	1.23	-0.73	0.52	1.38	0.18	17.9	0.1	-0.66	-0.31	0.16	-0.03	15.4
Child714	yes	70	82	65	90	12	15	0.4	1.39	0.7	1.434	0.79	1.27	0.95	0.84	57	92	104	97	87	95	86	90	-0.66	2.07	1.18	0.15	-1.59	13.5	-0.37	-0.33	-0.52	-0.47	0.99	16.2	1.47	-0.26	0.98	1.59	1.44	18	-0.1	-0.41	-0.28	-0.09	-0.02	15.1
Child715	yes	85	100	100	90	12	18	2.94	9.52	3.47	9.82	3.73	12.71	3.96	10.48	96	102	90	108	70	93	100	96	-1.02	2.7	1.57	0.29	-1.15	13.8	-2.05	1.1	-0.95	-2.13	-1.1	14.6	-0.43	-1.68	-1.2	-0.21	0.55	15.8	-0.96	-1.42	-1.46	-0.86	-1.16	14.1
Child716	yes	105	105	105	105	15	12	0.95	1.75	1	1.95	1.09	1.24	1.32	1.81	126	117	106	130	121	125	122	123	-2.32	2.6	0.57	-1.14	-0.74	12	-1.3	0.99	-0.46	-1.4	0.84	14.9	0.84	0.58	0.98	0.89	1.16	16.9	-0.05	-0.51	-0.31	-0.05	0.05	15.2
Child717	yes	88	106	108	105	11	12	5.68	16.51	5.4	16.21	5.71	18.81	7.69	13.37	107	119	132	129	130	123	132	127	-2.48	2.07	0.04	-1.54	-1.59	11.6	-1.66	1.87	-0.29	-1.81	0.38	14.4	1.28	-0.44	0.74	1.4	-0.42	17.7	0.3	-0.22	0.1	0.31	0.48	15.7
Child718	yes	80	100	101	95	24	12	7.65	45.8	8.343	45.6	8.2	43.59	10.75	50.64	73	109	79	103	81	96	96	96	-1.38	0.06	-0.84	-1.36	-0.36	11.8	0.13	-1.7	-1.01	-0.01	-0.11	17.3	-1.31	-1.16	-1.54	-1.23	0.11	14.6	-0.78	-1.59	-1.46	-0.67	-0.83	14.3
Child719	yes	81	92	78	80	20	16	1.11	1.84	1.04	1.99	1.55	2.5	1.97	3.45	70	99	92	104	98	90	100	95	-0.62	0.06	-0.41	-0.66	-1.15	12.6	-1.96	-1.23	-2.21	-2.04	0.54	14.7	0.31	-1.19	-0.41	0.48	-0.04	16.6	-0.25	-1.14	-0.83	-0.18	-0.96	15
Child720	yes	115	110	65	70	18	15	5.06	19.72	5.64	17.16	5.59	19.89	7.51	34.27	99	112	70	106	57	96	89	92	-0.01	0.46	0.25	0.05	-0.74	13.4	-0.51	1.87	0.54	-0.67	1.3	15.9	1.93	-1.09	0.86	2.12	0.58	18.9	-0.08	-0.36	-0.24	-0.07	-0.09	15.2
Child721	yes	80	85	105	90	18	12	1.25	2.18	1.16	2.08	1.48	2.39	1.69	2.87	98	100	96	90	99	97	103	100	-1.06	2.6	1.37	0.03	-0.74	13.4	-1.3	0.99	-0.46	-1.4	0.61	14.9	1.14	1.08	1.45	1.15	0.44	17.3	0.89	0.18	0.75	0.93	0.48	16.8
Child722	yes	95	95	80	90	15	12	1.3	2.2	1.2	2.23	1.42	2.53	1.55	3.49	86	102	115	95	102	107	99	103	-1.19	0.06	-0.73	-1.18	-1.94	12	-0.51	0.17	-0.35	-0.59	-1.1	16.5	1.12	-1.48	0.03	1.37	-0.48	17.9	-0.38	-1.01	-0.83	-0.31	-0.83	14.8
Child723	yes	65	85	75	60	11	14	2.52	7.73	3	7.92	3.29	8.62	3.54	5.62	89	89	93	64	100	87	93	90	-0.97	0.59	-0.2	-0.74	-0.76	12.5	-2.32	1.1	-1.14	-2.4	0.54	14.3	-1.03	-0.34	-0.87	-1.01	-0.26	14.8	-0.53	-1.68	-1.36	-0.42	-0.83	14.6
Child724	yes	75	105	90	64	10	14	1.29	4.72	2.12	4.58	2.57	3.16	3.03	3.91	88	87	86	94	124	94	102	98	-0.86	1.53	0.59	-0.29	0.1	13	-0.54	-1.21	-1.22	-0.7	0.22	15.9	1.37	-1.03	0.49	1.54	0.73	18	-0.57	-1.02	-0.99	-0.58	-0.72	14.4
Child725	yes	66	64	65	56	10	16	0.61	3.59	1.92	3.47	1.93	3.02	2.45	3.85	96	74	78	79	89	83	91	87	-2.28	1.12	-0.52	-1.68	-1.15	11.5	-1.43	-1.94	-2.29	-1.58	0.13	15.3	0.72	0.09	0.59	0.76	0.18	17	0.01	-0.51	-0.26	0.07	-0.29	15.3
Child726	yes	120	105	105	90	15	12	2.7	13.76	4.19	14.55	4.22	16.58	7.31	20.96	100	118	98	106	120	112	108	110	-0.87	0.19	-0.5	-0.89	0.1	12.3	-0.49	0.55	-0.11	-0.59	-0.16	16	-0.23	-0.69	-0.5	-0.15	1.16	15.5	-0.9	-1.33	-1.41	-0.9	-0.58	14
Child727	yes	70	80	80	60	13	15	0.93	3.71	1.94	3.53	2.05	3.23	2.39	3.93	92	104	87	76	93	90	95	92	-1.15	-0.08	-0.87	-1.26	0.95	11.9	0.03	-0.33	-0.23	-0.07	0.84	16.8	0.43	-0.04	0.35	0.5	1.3	16.4	-0.25	-1	-0.77	-0.28	-0.65	14.9
Child728	yes	105	115	105	96	12	15	2.14	8.01	3.05	8.18	3.24	9.25	3.58	15.42	67	82	121	73	105	90	97	93	-1.7	-0.47	-1.42	-1.89	0.42	11.2	-0.74	-1.94	-1.8	-0.89	-0.36	16.1	-1.32	-0.7	-1.28	-1.29	0.11	14.5	-1.03	-1.35	-1.46	-0.93	-0.96	14
Child729	yes	77	92	78	95	12	14	0.9	3.98	2.07	4.16	2.32	4.7	2.53	5.47	102	101	71	88	70	83	92	87	-0.03	-1	-0.87	-0.52	-0.76	12.8	-1.52	-0.86	-1.67	-1.59	1.36	15.2	0.98	-1.02	0.17	1.16	-0.33	17.6	-0.19	-0.58	-0.43	-0.13	-0.16	15
Child730	yes	115	100	105	100	14	17	1.09	4.36	2.1	4.31	2.19	4.6	2.56	4.92	112	107	117	130	120	120	117	118	-3.52	2.7	0.11	-1.89	0.42	11.2	-0.73	-1.23	-1.33	-0.82	-1.1	16.2	-1.03	-1.35	-1.45	-0.91	-0.99	15	-1.57	-1.48	-1.88	-1.46	-1.23	13.5
Child731	yes	115	120	90	93	15	14	1.36	4.88	2.17	4.84	2.2	3.86	2.41	4.15	94	90	61	70	102	83	94	88	-2.2	2.77	0.78	-0.95	0.95	12.2	-1.49	1.52	-0.33	-1.61	1.15	14.6	2.19	-0.69	1.28	2.35	0.23	19.4	0.44	0.01	0.35	0.48	0.55	16
Child732	yes	82	84	80	97	13	18	0.75	1.63	0.91	1.91	1.48	1.45	1.76	0.9	115	86	107	101	135	107	115	111	-0.73	-1.52	-1.65	-1.39	0.42	11.8	-1.55	-1.37	-2.01	-1.65	-0.77	15.2	0.59	-1.02	-0.11	0.75	-0.99	17	0.6	-1.1	-0.26	0.64	-0.09	16.1
Child733	yes	115	115	95	102	12	15	2.04	5.69	2.32	5.14	2.55	4.88	3	6.37	97	71	100	120	108	99	106	102	-0.12	0.59	0.31	0.04	0.03	13.5	-2.57	-1.42	-2.73	-2.64	-0.28	14	-1.42	-0.14	-1.04	-1.45	-0.55	14.4	-0.77	-1.29	-1.26	-0.68	-0.83	14.3
Child734	yes	100	105	95	110	13	15	1.94	2.95	1.43	2.89	1.83	3.93	2.015	4.19	89	65	94	100	108	91	99	95	-1.35	-0.08	-0.99	-1.45	0.95	11.7	-0.86	-0.02	-0.71	-0.95	0.61	15.5	0.92	0.36	0.92	0.98	0.3	17.1	0.02	-0.51	-0.28	0.01	0.62	15.3
Child735	yes	120	125	85	100	13	12	2	6.52	2.68	6.01	2.67	4.28	3.04	3.33	107	100	132	72	102	110	102	106	-0.32	1.8	1.18	0.36	0.1	13.8	-0.51	0.68	-0.06	-0.61	0.61	16	0.81	0.39	0.86	0.87	0.37	16.9	-0.24	-0.39	-0.35	-0.23	0.48	14.9
Child736	yes	125	115	85	97.5	10	14	1.08	3.05	1.52	2.96	1.68	3.13	1.92	2.89	79	93	80	100	75	85	91	88	-0.2	0.99	0.57	0.1	-0.74	13.5	-1.31	0.11	-0.96	-1.4	0.99	14.9	0.42	-0.88	-0.13	0.55	0.44	16.4	-0.8	-1.14	-1.22	-0.8	-0.93	14.1
Child737	yes	55	70	70	105	11	16	2.12	7.28	2.93	7.05	3.07	8.06	3.43	11.37	95	105	57	98	120	104	93	98	0.24	0.06	0.11	0.15	-1.15	13.6	-1.61	0.17	-1.14	-1.67	0.54	15.1	0.35	-1.68	-0.64	0.61	-0.63	16.8	-0.72	-1.27	-1.21	-0.63	-0.96	14.4
Child738	yes	80	85	95	110	13	12	2.88	8.54	3.14	8.495	3.59	9.39	3.84	12.87	78	110	120	94	109	101	110	105	-2.01	3.84	1.76	-0.33	-0.74	12.9	-1.31	0.11	-0.96	-1.4	0.84	14.9	1.05	-0.26	0.68	1.15	-0.13	17.3	0.08	-0.34	-0.12	0.09	0.12	15.4
Child739	yes	69	88	75	96	15	10	0.91	3.84	1.99	3.74	2.15	3.09	2.71	3.87	134	98	101	105	112	107	115	111	-0.8	0.59	-0.1	-0.58	-1.94	12.7	-2.16	0.63	-1.27	-2.22	1.36	14.5	0.34	-0.7	-0.11	0.46	-0.92	16.6	-0.6	-1.01	-0.97	-0.53	-0.96	14.5
Child740	yes	90	110	105	110	13	13	2.08	7.89	3.02	8.12	3.15	9.04	3.48	12.52	108	88	102	83	60	87	93	90	-0.13	-1.37	-1.23	-0.76	-2.43	12.4	-1.53	1.43	-0.41	-1.64	0.22	14.6	-2.29	0.73	-1.14	-2.46	-0.28	12.9	-1.53	-1.25	-1.76	-1.51	-0.86	13.3
Child741	yes	70	80	80	105	15	20	1.8	7.29	2.94	7.42	3.37	7.5	3.6	10.02	105	88	63	102	114	95	101	98	0.88	-2.58	-1.53	-0.25	-2.73	13.1	-1.4	-0.3	-1.26	-1.46	-0.28	15.4	1.54	-0.3	0.98	1.64	-0.55	18.3	0.65	-0.06	0.45	0.73	0.51	16.2
Child742	yes	100	95	101	96	13	14	0.77	3.64	1.93	3.475	1.87	4.14	1.99	4.9	111	59	88	60	95	83	90	86	-2.69	-0.08	-1.73	-2.69	-1.16	10.4	-1.13	0.99	-0.35	-1.23	1.38	15.1	1.49	-0.85	0.68	1.65	0.94	18.1	0.22	-0.36	-0.05	0.22	0.4	15.6
Child743	yes	76	55	75	85	13	15	0.47	1.17	0.45	1	0.51	0.99	0.58	0.75	99	80	112	98	88	96	104	100	-1.53	0.59	-0.52	-1.25	-0.36	11.9	-0.36	-0.11	-0.4	-0.44	-0.28	16.7	0.51	-1.06	-0.19	0.68	-0.55	16.9	0.01	-1.18	-0.7	0.08	-0.56	15.3
Child744	yes	105	105	100	105	12	14	3	10.96	3.81	10.13	3.87	12.45	4.89	14.75	78	107	69	90	82	85	90	87	-1.44	0.46	-0.63	-1.33	-0.74	11.8	-1.22	0.99	-0.41	-1.31	0.22	15	1.92	0.08	1.5	2.03	0.08	18.8	1.2	0.31	1.02	1.24	0.48	17.3
Child745	yes	65	85	80	85	13	16	1.01	1.83	1.02	1.98	1.21	2.04	1.38	1.12	102	90	82	76	124	95	100	97	-2.15	2.6	0.67	-0.99	0.95	12.2	-1.28	1.43	-0.23	-1.4	0.61	14.9	0.14	0.33	0.35	0.18	-0.63	15.9	-0.68	-0.91	-0.99	-0.68	-0.79	14.3
Child746	yes	70	78	76	75	15	15	4.46	15.89	4.91	15.97	4.63	20.62	6.85	35.62	80	61	80	80	87	75	86	80	-1.69	0.99	-0.36	-1.32	0.52	11.8	0.42	0.99	0.8	0.32	-0.16	17.4	1.28	0.98	1.5	1.31	0.94	17.6	1.3	0.35	1.11	1.34	0.4	17.5
Child747	yes	90	75	80	98	21	15	1.91	6.83	2.79	6.66	2.92	7.29	3.48	8.22	107	61	62	94	107	86	95	90	-0.67	1.12	0.41	-0.22	-0.36	13.1	-0.46	-1.23	-1.14	-0.56	0.62	16.6	1.42	-0.86	0.59	1.58	-1.07	18.2	0.07	-0.38	-0.14	0.14	-0.36	15.4
Child748	yes	120	120	95	96	12	13	5.06	34.75	6.78	32.42	6.45	35.5	8.13	38.53	98	102	81	107	85	101	95	98	-0.75	5.29	3.81	1.32	1.37	15.1	-0.49	0.55	-0.11	-0.59	0.99	16	1.33	-0.63	0.68	1.47	0.23	17.8	0.36	-0.39	0.03	0.35	0.12	15.8
Child749	yes	70	85	55	100	12	15	1.39	5.25	2.2	4.86	2.25	6.07	2.47	7.72	111	90	90	86	90	102	91	96	-0.58	-1	-1.18	-1.04	-1.94	12.2	-0.28	-1.23	-1.01	-0.38	-1.1	16.8	-0.37	0.22	-0.11	-0.37	0.18	15.6	-0.65	-0.97	-0.97	-0.57	-0.9	14.5
Child750	yes	115	105	85	110	16	20	1.79	6.01	2.65	5.8	2.84	7.43	3.46	7.12	110	103	101	76	83	101	95	98	-1.17	1.12	0.11	-0.68	-0.76	12.6	-1.69	-2.45	-2.84	-1.92	-0.11	14.8	1.08	-1.02	0.25	1.25	-0.55	17.7	0.54	-0.53	0.06	0.59	0.04	16
Child751	yes	70	96	95	80	11	15	5.81	21.84	5.9	20.52	5.47	20.85	6.99	26.07	88	96	92	94	60	86	91	88	-1.6	2.07	0.57	-0.73	0.1	12.5	-0.55	0.73	-0.06	-0.64	0.3	16	-0.4	-0.23	-0.35	-0.36	0.08	15.2	-1.06	-1.1	-1.36	-1.06	-0.93	13.8
Child752	yes	60	95	85	80	12	15	1.01	1.82	1.02	1.95	1.15	1.87	1.19	1.96	101	80	101	104	85	101	95	98	-1.6	4.54	2.58	0.3	0.95	13.7	-1.31	0.11	-0.96	-1.4	0.61	14.9	0.55	0.39	0.68	0.6	-0.2	16.5	0.63	-0.43	0.17	0.6	-0.09	16.2
Child753	yes	115	120	85	100	13	14	0.81	3.41	1.67	3.11	1.86	2.32	2.51	3.33	104	83	75	70	78	82	85	83	-1.08	1.8	0.67	-0.38	0.1	12.9	-1.13	0.99	-0.35	-1.23	0.15	15.1	1.66	-0.51	0.98	1.79	0.94	18.4	0.09	-0.13	0.03	0.12	0.19	15.5
Child754	yes	87	95	85	70	15	13	3.06	9.76	3.585	9.9	3.68	14.03	3.93	11.31	100	53	75	107	93	85	92	88	-0.89	1.53	0.57	-0.32	0.1	12.9	-1.31	0.11	-0.96	-1.4	0.99	14.9	0.87	-1.09	0.08	1.04	0.23	17.2	-0.48	-1.04	-0.94	-0.5	-0.72	14.6
Child755	yes	115	65	95	80	22	13	2.35	5.75	2.39	5.245	2.62	6.17	3.06	9.17	65	57	88	87	110	81	85	83	-1.19	0.06	-0.73	-1.18	-0.36	12	-1.31	-0.77	-1.47	-1.38	1.36	15.5	1.61	-1.65	0.31	1.89	-0.55	18.7	0.18	-0.36	-0.06	0.24	0.04	15.5
Child756	yes	57	60	85	66	15	14	0.64	3.85	1.99	3.78	2.11	4.81	2.16	5.92	103	101	67	102	67	99	82	90	-0.99	1.53	0.51	-0.42	0.52	12.8	-1.61	1.43	-0.46	-1.73	0.68	14.5	1.37	-0.35	0.86	1.49	0.51	17.9	-0.2	-0.91	-0.68	-0.23	-0.02	14.9
Child757	no	55	78	95	78	12	14	0.54	1.45	0.76	1.5	0.83	0.96	0.88	0.62	111	66	81	102	130	103	99	101	-0.71	0.85	0.17	-0.38	-1.15	12.9	-2.06	0.63	-1.2	-2.13	0.54	14.6	0.31	0.12	0.31	0.34	-0.41	16.5	0.26	-0.38	-0.02	0.32	0.44	15.6
Child758	yes	84	90	85	80	18	14	0.53	3.34	1.61	3	1.93	2.9	2.43	2.07	91	103	62	80	100	92	87	89	-1.03	0.99	0.04	-0.7	0.1	12.5	-0.96	0.55	-0.45	-1.05	1.38	15.4	-0.23	-1.09	-0.73	-0.11	0.23	15.5	-0.41	-1.52	-1.22	-0.43	-0.65	14.6
Child759	no	75	88	100	100	13	15	0.57	1.58	0.86	1.78	0.91	0.87	0.98	0.59	84	110	135	72	101	100	108	104	-3.02	2.6	0.15	-1.78	-0.32	11.3	-1.13	0.99	-0.35	-1.23	0.76	15.1	-0.52	0.7	0.08	-0.55	0.94	15	-0.79	-1.08	-1.17	-0.79	-0.65	14.2
Child760	yes	73	56	105	70	18	15	1.82	5.44	2.26	4.96	2.41	3.79	2.68	4.25	55	65	84	100	106	82	86	84	-0.22	-0.47	-0.58	-0.5	-0.36	12.8	-0.36	-0.11	-0.4	-0.44	1.36	16.7	1.52	-1.65	0.25	1.8	-0.92	18.5	0.76	-0.51	0.22	0.81	-0.36	16.3
Child761	yes	76	62	65	80	12	14	0.32	2.08	1.08	2.045	1.27	2.08	1.4	1.15	116	100	90	98	115	112	102	107	-1.17	0.33	-0.52	-1.04	-0.36	12.2	-1.79	0.63	-1.01	-1.86	-1.1	14.9	0.55	0.06	0.45	0.6	-0.55	16.8	-0.63	-0.56	-0.7	-0.56	-0.43	14.5
Child762	yes	65	83	85	100	10	16	1.23	3.1	1.54	2.97	1.61	3.76	2.01	4.11	64	64	73	125	110	92	87	89	0.47	0.46	0.57	0.52	0.52	14	-0.89	0.77	-0.29	-0.99	0.61	15.5	0.07	0.3	0.29	0.11	-0.13	15.8	-0.31	-1.21	-0.94	-0.34	-0.65	14.8
Child763	yes	60	58	56	74	11	12	1.49	2.35	1.28	2.38	1.48	2.67	1.83	2.58	88	61	105	80	65	80	83	81	-0.42	-2.58	-2.28	-1.54	-2.73	11.6	-0.46	-1.23	-1.14	-0.56	0.54	16.6	0.35	-1.38	-0.48	0.55	0.7	16.7	-1.05	-1.33	-1.46	-0.95	-0.96	14
Child764	yes	76	90	100	60	11	12	7.07	29.36	6.77	30.32	6.38	31.47	8.95	36.8	88	75	86	72	81	80	84	82	-0.48	-0.47	-0.73	-0.74	-0.36	12.5	-0.89	-0.3	-0.89	-0.96	0.13	16	-0.61	-0.57	-0.72	-0.55	0.18	15.4	-2.1	-1.4	-2.15	-2.01	-1.23	12.9
Child765	yes	105	115	105	90	10	18	1.91	2.51	1.39	2.82	1.93	2.81	2.41	2.73	91	97	110	100	121	112	102	107	-0.86	0.99	0.15	-0.54	0.95	12.7	-0.49	0.33	-0.23	-0.58	1.15	16.1	-0.79	-0.81	-0.97	-0.73	1.3	14.8	-0.99	-1.54	-1.61	-0.98	-0.93	13.9
Child766	yes	85	85	105	100	11	15	2.76	9.36	3.43	9.76	3.39	12.05	3.67	14.02	64	76	78	70	95	77	80	78	-1.34	0.59	-0.41	-1.08	-0.36	12.1	-1.51	-1.09	-1.8	-1.59	-0.61	15.2	0.34	-0.7	-0.11	0.46	0.18	16.6	-0.47	-0.92	-0.83	-0.4	-0.9	14.7
Child767	yes	60	80	70	84	19	14	1.19	3.1	1.57	2.99	1.8	3.34	2.04	3.97	53	100	68	88	110	91	82	86	-0.95	-0.08	-0.75	-1.07	0.95	12.1	-0.35	-0.99	-0.93	-0.5	0.38	16.2	-0.71	-0.91	-0.97	-0.64	-0.92	14.9	-1.36	-1.65	-1.92	-1.33	-1	13.5
Child768	yes	115	115	90	90	14	14	1.85	6.66	2.768	6.31	2.82	7.15	3.33	9.32	90	100	81	100	102	101	95	98	-1.25	0.46	-0.52	-1.14	0.95	12	-0.21	0.99	0.33	-0.31	1.38	16.4	2.33	-0.47	1.5	2.48	1.3	19.6	1.39	0.39	1.2	1.43	0.12	17.7
Child769	yes	85	70	80	100	13	14	1.51	3.3	1.596	3	1.78	3.95	2.01	4.21	105	93	100	90	103	104	98	101	-1.38	0.06	-0.84	-1.36	0.42	11.8	-0.73	-1.23	-1.33	-0.82	0.13	16.2	1.15	-0.99	0.31	1.32	0.7	17.8	0.34	-0.41	0.02	0.41	0.18	15.7
Child770	yes	95	95	100	70	15	12	4.02	15.63	4.59	15.65	5.55	15.85	7.16	21.6	87	99	93	100	80	90	98	94	-0.62	0.06	-0.41	-0.66	-0.36	12.6	-1.99	-1.23	-2.22	-2.06	-2	14.7	-0.09	-0.14	-0.11	-0.04	0.18	16	-0.3	-0.88	-0.7	-0.23	-0.49	14.9
Child771	yes	95	95	75	80	15	12	1.23	4.5	2.11	4.57	2.43	4.39	2.71	4.37	62	106	53	98	106	85	90	87	0.16	2.6	2.22	1.2	1.79	14.9	-0.59	0.15	-0.41	-0.68	1.38	15.9	1.66	-0.85	0.8	1.82	1.3	18.4	0.39	-0.3	0.1	0.38	0.33	15.9
Child772	yes	100	115	85	90	15	12	0.67	3.36	1.65	3.05	2.05	1.9	2.17	1.09	105	90	114	65	98	95	101	98	-2.07	-0.2	-1.42	-2.11	-1.15	11	-1.61	0.17	-1.14	-1.67	-0.28	15.1	0.48	-0.24	0.25	0.56	0.18	16.7	0.83	-0.47	0.3	0.88	-0.09	16.4
Child773	yes	115	115	80	70	12	13	1.71	5.41	2.24	4.93	2.48	3.72	2.97	4.19	110	89	108	64	70	88	93	90	0.08	-0.2	-0.2	-0.11	-0.36	13.3	-2.1	1.1	-0.99	-2.19	-0.77	14.5	-0.17	-0.04	-0.11	-0.13	-0.41	15.9	-0.13	-0.84	-0.56	-0.07	-0.69	15.1
Child774	yes	105	105	95	100	15	16	0.95	3.44	1.715	3.14	1.874	2.95	2.47	2.83	119	107	73	73	46	91	81	86	-1.03	0.99	0.04	-0.7	0.95	12.5	-0.93	0.07	-0.71	-1.02	-0.16	15.4	1.86	-0.04	1.39	1.98	0.23	18.7	0.79	0.14	0.65	0.82	0.4	16.6
Child775	yes	100	105	95	90	17	12	2.034	7.08	2.84	6.846	2.94	7.22	3.61	8.77	57	110	73	92	72	81	85	83	-1.23	0.06	-0.76	-1.22	-0.36	12	-1.88	0.87	-0.95	-1.95	0.13	14.8	1.2	-1.19	0.25	1.4	-0.92	17.9	0.91	-0.43	0.38	0.95	0.11	16.5
Child776	yes	90	85	105	85	10	14	0.74	3.76	1.97	3.595	1.99	4.07	2.7	4.48	89	90	76	80	102	95	86	90	-0.2	-1.15	-1.11	-0.74	0.95	12.4	-0.13	-0.33	-0.35	-0.23	0.68	16.6	0.54	-1.16	-0.2	0.7	0.58	16.7	-1.16	-1.23	-1.51	-1.15	-0.79	13.7
Child777	yes	105	105	95	105	11	12	0.57	1.49	0.84	1.59	0.87	1.41	0.93	1.87	119	89	120	64	107	108	98	103	-1.82	1.8	0.21	-1.07	0.95	12.1	-0.49	0.55	-0.11	-0.59	0.3	16	0.47	-0.69	0.01	0.58	0.3	16.5	-1.11	-1.5	-1.66	-1.1	-0.65	13.8
Child778	yes	95	95	105	105	13	16	1.02	4.1	2.07	4.18	2.46	3.3	2.94	3.95	109	72	57	90	103	85	91	88	-1.31	-0.08	-0.96	-1.41	0.95	11.7	0.03	-0.33	-0.23	-0.07	0.61	16.8	-0.31	0.3	0.01	-0.3	1.3	15.3	-0.94	-1.44	-1.51	-0.94	-0.79	14
Child779	yes	82	85	95	80	13	16	0.85	1.71	0.95	1.93	1.34	1.66	1.48	1.93	108	83	90	80	98	90	99	94	-1.17	-1.52	-1.9	-1.82	-1.15	11.3	-1.48	-0.11	-1.2	-1.54	-0.28	15.3	-0.1	-0.4	-0.26	-0.02	-0.48	16	-0.46	-1.01	-0.88	-0.38	-0.83	14.7
Child780	yes	85	95	105	90	21	12	1.63	5.4	2.23	4.92	2.39	3.65	2.65	4.15	107	103	119	134	110	118	115	116	-0.87	0.46	-0.29	-0.79	0.1	12.4	-0.85	-0.86	-1.22	-0.99	1.38	15.5	0.4	0.24	0.49	0.45	0.58	16.3	-0.56	-1.16	-1.08	-0.58	-0.65	14.5
Child781	yes	85	85	70	105	12	15	6.14	23.15	6.07	22.04	6.11	26.02	7.41	30.57	90	89	93	109	97	95	101	98	-0.37	0.06	-0.26	-0.42	0.42	12.9	-1.32	-1	-1.61	-1.4	-0.28	15.5	0.36	-0.08	0.25	0.42	-1.21	16.6	0.98	-0.38	0.45	1.03	0.38	16.7
Child782	yes	70	95	90	90	16	13	1.44	2.35	1.34	2.56	1.51	3.72	1.9	4.07	51	100	100	90	104	97	97	97	-2.62	-1	-2.28	-2.98	-0.36	10.2	-0.73	-1.23	-1.33	-0.82	-0.28	16.2	-0.24	0.06	-0.11	-0.22	-1.07	15.7	0.03	-0.79	-0.43	0.09	-0.23	15.3
Child783	yes	105	105	100	90	13	15	16.19	77.76	16.58	70.992	17.97	72.75	19.19	81.06	70	65	86	85	102	81	85	83	-0.34	0.46	0.04	-0.28	0.95	13	-1.22	0.99	-0.41	-1.31	1.38	15	0.13	-0.38	-0.06	0.21	-0.13	16	-1.06	-1.39	-1.56	-1.06	-0.79	13.8
Child784	yes	95	95	100	100	19	20	2.7	5.81	2.42	5.46	2.69	5.39	3.02	7.27	104	69	73	100	58	80	85	82	-0.5	3.14	2.22	0.81	0.95	14.4	-1.66	1.87	-0.29	-1.81	0.22	14.4	0.54	-0.66	0.08	0.66	-0.13	16.6	-1.12	-1.12	-1.41	-1.11	-0.86	13.7
Child785	yes	90	105	95	83	16	14	1.12	1.91	1.044	2	1.15	2.29	1.36	2.59	111	99	100	54	82	96	89	92	-1.36	1.49	0.31	-0.65	0.42	12.6	-0.94	-1.7	-1.79	-1.07	0.13	15.9	1.42	-0.86	0.59	1.58	-0.19	18.2	0.25	-0.19	0.1	0.32	-0.36	15.6
Child786	yes	105	105	85	80	19	18	1.97	6.48	2.67	5.95	2.79	3.86	3.07	4.17	104	93	70	75	80	91	84	87	-0.97	0.59	-0.2	-0.74	-0.36	12.5	-1.24	-2.03	-2.22	-1.4	-1.1	15.5	0.95	-0.86	0.25	1.11	0.4	17.5	1.05	-0.34	0.53	1.1	0.44	16.8
Child787	yes	105	105	95	95	12	12	10.34	53.81	10.73	50.26	10.92	56.61	14.47	62.5	114	101	69	80	93	91	99	95	-0.2	0.99	0.57	0.1	0.1	13.5	-0.82	0.2	-0.55	-0.91	0.84	15.6	0.49	-0.72	0.01	0.61	0.23	16.5	-0.78	-1.37	-1.36	-0.79	-0.79	14.2
Child788	yes	125	120	105	80	12	13	1.82	6.53	2.7	6.043	2.97	7.08	3.74	9.87	120	122	93	102	80	103	111	107	-1.24	1.16	0.04	-0.83	0.95	12.3	-1.22	0.99	-0.41	-1.31	-0.16	15	-0.05	-0.54	-0.27	0.03	-0.13	15.7	-1.45	-1.25	-1.71	-1.43	-0.93	13.3
Child789	yes	100	115	95	90	11	14	0.66	3.76	1.98	3.62	2.05	4.35	2.01	4.35	63	91	73	88	107	91	84	87	-1.22	1.53	0.36	-0.64	0.1	12.6	-1.42	1.87	-0.11	-1.57	2.14	14.7	-0.62	0.18	-0.27	-0.62	0.94	14.9	-1.57	-1.29	-1.81	-1.54	-0.86	13.2
Child790	yes	90	100	85	57	11	12	1.88	6.66	2.78	6.534	2.85	7.36	3.59	7.67	98	97	112	99	93	108	98	103	-0.87	0.19	-0.5	-0.89	0.95	12.3	-1.2	-0.95	-1.52	-1.33	-0.16	15	-1	0.39	-0.42	-1.04	1.3	14.4	-0.83	-1.39	-1.41	-0.84	-0.72	14.1
Child791	yes	100	85	100	90	15	16	3	12.42	3.92	15.02	3.97	17.7	5.21	28.14	101	69	97	100	75	88	94	91	-2.42	2.6	0.51	-1.23	0.95	11.9	-1.17	-1.35	-1.77	-1.35	-1	15	-0.93	-0.23	-0.73	-0.92	1.3	14.5	-1.07	-1.46	-1.61	-1.07	-0.86	13.8
Child792	yes	95	105	105	105	10	16	6.14	41.64	7.45	37.23	7.57	38.55	10.03	45.45	103	120	110	107	125	111	122	116	-1.64	0.46	-0.75	-1.51	0.95	11.6	-0.97	0.55	-0.46	-1.06	1.38	15.4	-0.36	0.11	-0.13	-0.34	0.44	15.2	-0.52	-1	-0.94	-0.54	-0.86	14.5
Child793	yes	115	115	80	95	24	22	2.28	7.1	2.86	6.88	2.89	8.55	3.22	13.17	98	93	92	85	90	102	85	93	-1.99	3.34	1.53	-0.21	0.42	13.1	-1.2	-0.77	-1.39	-1.27	-0.28	15.6	-1.82	-0.7	-1.62	-1.83	-0.92	14	-1.1	-1.53	-1.61	-0.99	-0.96	14
Child794	yes	95	95	95	105	13	14	3.48	14.82	4.4	11.03	3.79	15.35	3.99	20.51	114	98	94	81	100	96	106	101	-1.54	3.23	1.71	0.11	1.21	13.6	-1.66	-1.28	-2.02	-1.74	-1.1	15.1	0.53	-0.3	0.25	0.62	-0.92	16.8	1.12	-0.3	0.6	1.16	0.24	16.9
Child795	yes	95	95	105	105	14	16	2.7	8.4	3.1	8.45	3.415	9.53	3.69	20.32	103	98	100	90	110	108	99	103	-1.72	0.59	-0.62	-1.43	0.03	11.7	-1.79	-0.77	-1.8	-1.85	-1.1	14.9	0.22	-1.65	-0.72	0.46	0.7	16.6	-1.61	-1.35	-1.82	-1.51	-0.96	13.4
Child796	yes	105	105	100	80	14	20	3.06	9.05	3.36	8.94	3.55	10.17	3.81	12.77	50	74	107	89	67	88	71	79	-2.09	1.12	-0.41	-1.5	0.42	11.6	-2.09	-0.95	-2.12	-2.15	0.13	14.6	0.11	0.25	0.25	0.13	-0.99	16.2	0.22	-0.47	-0.1	0.28	0.11	15.6
Child797	yes	105	105	100	93	16	13	1.82	2.4	1.37	2.76	1.68	2.74	1.95	2.68	109	119	50	81	101	99	92	95	-1.92	0.59	-0.73	-1.61	-0.36	11.5	-1.1	-1.23	-1.6	-1.19	-0.28	15.7	1.63	-0.08	1.17	1.71	-1.66	18.4	1.67	0.33	1.39	1.76	0.31	17.9
Child798	yes	115	115	100	60	11	15	1.52	3.3	1.61	3	1.99	3.97	2.35	4.51	81	75	109	100	105	94	100	97	-1.56	-0.08	-1.11	-1.65	-0.74	11.5	-1.58	1.87	-0.23	-1.73	-0.16	14.5	-0.12	0.05	0.01	-0.08	1.01	15.6	-0.62	-1.31	-1.22	-0.64	-0.79	14.4
Child799	yes	95	95	95	72	10	18	2.82	10.11	3.67	9.98	3.86	12.91	4.05	15.82	92	102	70	65	75	81	86	83	-1.02	-0.2	-0.84	-1.14	0.42	12	-1.24	-0.3	-1.14	-1.3	-0.28	15.6	0	-0.93	-0.48	0.13	-1.66	16.2	-0.59	-1.4	-1.21	-0.49	-0.83	14.6
Child800	yes	80	95	85	90	15	22	1.94	7.05	2.82	6.79	2.91	7.43	3.35	10.57	112	104	107	70	120	110	102	106	-2.18	1.85	0.04	-1.37	0.1	11.7	-0.72	-0.2	-0.71	-0.82	0.15	15.7	-0.15	-0.54	-0.35	-0.07	0.37	15.6	-1.34	-1.21	-1.61	-1.32	-0.72	13.5
Child801	yes	65	90	75	80	16	14	3.24	11.16	3.86	11.46	3.93	15.06	4.53	19.42	103	103	70	90	73	87	95	91	-0.87	0.19	-0.5	-0.89	-0.74	12.3	-0.55	-0.51	-0.77	-0.66	0.61	15.9	1.09	1.14	1.45	1.1	0.73	17.3	1	0.22	0.84	1.03	0.4	17
Child802	yes	95	95	85	105	10	16	1.76	5.85	2.47	5.55	2.76	3.51	3.01	3.99	100	100	71	104	95	94	100	97	-0.47	-0.62	-0.87	-0.81	-0.32	12.4	-0.94	0.51	-0.46	-1.03	0.68	15.4	-0.02	0.55	0.35	-0.01	-0.28	15.7	0.25	-0.68	-0.24	0.22	-0.65	15.6
Child803	yes	105	105	100	100	11	16	3.06	13.34	3.97	12.99	4.05	13.96	5.63	16.8	99	61	108	80	57	86	78	82	-2.83	2.7	0.51	-1.27	0.42	11.9	-1.79	0.63	-1.01	-1.86	0.54	14.9	0.41	-0.14	0.25	0.47	-1.51	16.6	1.25	-0.21	0.75	1.3	-0.03	17.1
Child804	yes	85	95	65	60	12	21	2.92	14.09	4.21	14.78	4.28	12.89	7.73	15.21	100	79	76	91	107	88	98	93	-1.63	-0.2	-1.18	-1.71	-0.36	11.4	-2	-1.33	-2.29	-2.09	0.79	14.6	0.55	0.32	0.59	0.56	-0.33	16.7	0.39	-0.15	0.22	0.46	-0.23	15.8
Child805	yes	115	105	85	85	11	16	2.4	7.61	3	7.77	3.22	8.48	3.53	12.72	126	99	93	75	92	96	104	100	-1.27	-0.08	-0.94	-1.38	-0.32	11.7	-1.14	0.55	-0.58	-1.23	0.61	15.1	-0.24	0.08	-0.06	-0.21	1.3	15.4	-1.15	-1.54	-1.71	-1.13	-0.93	13.7
Child806	yes	95	105	100	95	15	12	5.31	19.85	5.66	18.32	5.96	20.16	8.05	14.72	110	120	112	78	54	95	102	98	-1.88	0.99	-0.47	-1.5	0.1	11.6	-1.22	-0.42	-1.2	-1.32	2.22	15	0.46	0.52	0.68	0.49	-0.35	16.4	1	-0.11	0.62	0.98	0.05	16.9
Child807	yes	105	105	105	95	16	16	2.76	10.5	3.68	10.02	3.93	13.71	4.95	16.29	106	96	123	109	89	112	103	107	-1.1	0.17	-0.6	-1.05	-0.36	12.1	-0.75	-3.1	-2.67	-1.12	-0.93	15.8	0.47	-1.55	-0.48	0.7	-1.51	16.9	-0.11	-1.2	-0.79	-0.04	-0.76	15.1
Child808	yes	85	95	97.5	105	11	11	6.81	29.02	6.63	25.37	6.31	27.41	8.17	31.32	83	114	98	115	106	103	111	107	-1.16	0.59	-0.3	-0.91	0.42	12.3	-2.06	0.63	-1.2	-2.13	-0.28	14.6	1.45	-1.55	0.25	1.71	-0.92	18.4	0.96	-0.25	0.53	1.02	0.38	16.6
Child809	yes	105	105	100	105	10	12	1.76	6.53	2.72	6.15	2.99	6.94	3.2	10.42	101	63	87	76	137	93	100	96	-0.87	0.46	-0.29	-0.79	0.52	12.4	-1.13	0.99	-0.35	-1.23	1.38	15.1	1.19	-0.44	0.68	1.31	-0.35	17.6	0.73	-0.15	0.42	0.72	0.83	16.4
Child810	yes	60	85	96	90	15	13	3.35	14.7	4.38	14.99	4.33	17.33	8.15	20.05	90	112	87	82	103	95	101	98	-0.27	0.06	-0.2	-0.32	-0.36	13	-0.36	-0.11	-0.4	-0.44	-0.28	16.7	1.36	-1.02	0.45	1.54	-1.21	18.1	-0.53	-0.51	-0.61	-0.47	-0.76	14.6
Child811	yes	115	115	100	100	16	15	7.07	44.33	7.92	45.66	8.13	52.68	10.57	59.83	80	98	122	102	102	99	109	104	1.02	-1.69	-0.77	0.26	-0.32	13.7	-1.28	1.43	-0.23	-1.4	0.61	14.9	-0.12	0.3	0.15	-0.09	-0.13	15.6	-0.39	-1	-0.85	-0.41	-0.58	14.7
Child812	yes	95	105	97.5	105	10	22	8	52.1	9.41	46.52	9.46	55.71	11.11	61.61	100	87	75	104	58	91	84	87	-0.48	-0.47	-0.73	-0.74	-0.36	12.5	-1.36	0.17	-0.96	-1.43	-1.1	15.4	-0.82	0.25	-0.41	-0.85	-0.04	15	-0.73	-1.18	-1.16	-0.65	-0.96	14.4
Child813	yes	105	115	102.5	105	11	15	13.85	60.48	14.25	63.62	14.98	64.06	16.83	75.17	104	82	100	105	85	106	90	98	0.5	-0.51	-0.18	0.18	-0.32	13.6	-1.35	1.65	-0.17	-1.49	1.38	14.8	1.13	0.08	0.92	1.22	1.3	17.4	0.23	-0.49	-0.12	0.22	-0.02	15.6
Child814	yes	115	115	100	100	12	12	1.92	2.54	1.42	2.86	1.62	2.6	1.98	2.53	103	90	100	63	90	96	87	91	-0.52	0.46	-0.07	-0.44	0.1	12.8	-0.13	-0.33	-0.35	-0.23	0.99	16.6	0.61	0.55	0.8	0.65	0.58	16.6	-0.5	-0.32	-0.47	-0.47	-0.09	14.6
Child815	yes	85	105	100	105	11	18	8.6	47.35	8.66	41.82	8.83	49.65	11.93	54.1	85	98	66	86	85	84	91	87	-2.28	1.75	0.01	-1.33	0.42	11.8	-0.89	-0.3	-0.89	-0.96	-1.1	16	-0.96	0.28	-0.48	-1	0.55	14.9	0.03	-1.14	-0.65	0.1	-0.36	15.3
Child816	yes	115	115	77	90	15	13	0.09	1.92	1.06	2.04	1.03	2.18	1.05	2.51	107	80	109	70	86	91	96	93	-1.35	-0.08	-0.99	-1.45	-0.74	11.7	-0.82	-0.9	-1.22	-0.95	-0.08	15.5	0.12	0.36	0.35	0.15	-0.42	15.9	-0.86	-1.02	-1.17	-0.86	-0.79	14.1
Child817	yes	105	105	100	65	14	18	3.18	13.54	4.03	13.62	4.18	16.27	6.89	24.87	114	103	106	90	100	110	102	106	-0.54	1.26	0.57	-0.11	0.1	13.2	-0.61	-0.33	-0.71	-0.71	0.99	15.9	-0.75	-0.44	-0.73	-0.72	-0.13	14.8	-0.98	-1.39	-1.51	-0.98	-0.93	13.9
Child818	yes	125	130	100	100	15	12	2.06	5.88	2.51	5.6	2.72	8.09	3.05	11.82	135	89	86	95	90	106	98	102	-1.07	-0.47	-1.07	-1.3	-1.15	11.9	-0.73	-1.23	-1.33	-0.82	-0.28	16.2	1.75	-1.58	0.45	2.02	-0.33	18.9	-0.44	-0.47	-0.52	-0.37	-0.36	14.7
Child819	yes	55	85	100	90	15	10	1.92	2.77	1.42	2.86	1.97	2.92	2.39	3.81	64	72	73	100	57	70	77	73	-2.56	3.68	1.28	-0.9	0.95	12.3	-1.22	0.99	-0.41	-1.31	0.22	15	0.1	-0.23	0.01	0.17	-0.13	15.9	0.2	-0.93	-0.43	0.16	0.12	15.5
Child820	yes	100	95	95	75	16	11	5.55	20.52	5.715	18.75	5.33	20.39	6.92	35.17	60	104	70	96	100	86	91	88	0.47	-2.58	-1.78	-0.66	-1.94	12.6	-1.81	-0.72	-1.79	-1.87	-0.03	14.9	0.98	-1.02	0.17	1.16	-1.36	17.6	-0.12	-0.51	-0.35	-0.06	0.11	15.1
Child821	yes	105	105	85	100	11	11	0.85	3.94	2.015	3.91	2.25	4.21	2.5	4.71	88	72	84	70	92	85	80	82	-1.78	-0.08	-1.23	-1.85	-0.74	11.2	-0.95	-0.51	-1.06	-1.05	0.61	15.4	1.32	-0.85	0.55	1.48	-0.13	17.9	-0.3	-0.58	-0.52	-0.29	-0.3	14.8
Child822	yes	100	85	90	90	13	10	2.28	9.07	3.39	9.17	3.49	10.23	3.78	12.22	107	108	90	102	110	103	111	107	-0.81	0.06	-0.52	-0.83	-0.36	12.4	-0.79	-2.22	-2.04	-0.99	0.54	16	0.76	-1.68	-0.33	1.04	-0.92	17.4	-0.22	-1.1	-0.79	-0.15	-0.69	15
Child823	yes	85	95	85	55	12	11	1.86	5.58	2.295	5.14	2.38	6.25	2.62	9.52	101	90	62	104	65	91	84	87	-1.68	1.28	-0.05	-1.06	0.42	12.1	-1.48	-0.11	-1.2	-1.54	-0.28	15.3	0.8	-0.27	0.45	0.88	-0.92	17.2	-0.08	-0.69	-0.43	-0.02	-0.03	15.2
Child824	yes	100	85	100	86	11	19	15.02	62.1	14.91	58.9	15.61	63.77	18.01	69.28	90	106	90	100	102	104	96	100	-1.75	-0.62	-1.6	-2.02	-0.74	11.1	-0.25	0.99	0.3	-0.36	0.91	16.4	0.37	-0.44	0.08	0.46	0.23	16.3	-0.84	-1.1	-1.22	-0.84	-0.72	14.1
Child825	yes	105	95	100	105	15	14	2.44	7.25	2.89	6.88	2.98	7.92	3.47	10.92	103	130	83	97	108	112	102	107	-0.62	0.59	0.01	-0.42	-0.36	12.9	-1.7	0.17	-1.2	-1.76	0.62	15	1.43	0.09	1.11	1.49	-0.48	18.1	1.25	0.16	0.99	1.33	-0.23	17.1
Child826	yes	95	105	85	105	14	13	3.2	12.25	3.92	11.27	3.89	16.01	4.11	22.69	92	90	53	104	94	86	91	88	0.24	-1.79	-1.3	-0.56	-0.36	12.7	-1.96	1.1	-0.89	-2.05	-0.44	14.7	1.29	-1.32	0.25	1.51	-0.55	18.1	0.66	-0.3	0.3	0.72	0.04	16.2
Child827	yes	95	105	100	100	18	15	2.94	8.86	3.35	8.87	3.59	9.11	3.87	8.97	80	110	80	105	81	91	99	95	-3.17	0.46	-1.6	-2.92	-0.74	10.2	-1.47	0.99	-0.58	-1.56	1.07	14.7	2.27	-0.69	1.33	2.42	-0.56	19.5	0.67	0.1	0.55	0.71	0.19	16.4
Child828	yes	100	85	100	80	12	15	3.8	15.42	4.5	15.38	4.47	18.07	7.5	22.47	92	80	86	78	59	79	82	80	-0.24	1.38	0.89	0.29	-0.36	13.8	-1.7	0.63	-0.95	-1.77	-0.69	15	-0.45	0.61	0.03	-0.51	-0.92	15.4	-0.06	-0.77	-0.48	0	-0.29	15.2
Child829	yes	115	115	100	95	18	15	2.82	9.1	3.42	9.19	3.44	11.32	3.74	13.57	69	87	98	80	105	87	95	91	-0.74	1.65	0.81	-0.02	-0.36	13.4	-1.99	-1.23	-2.22	-2.06	-0.11	14.7	-2.11	-0.66	-1.8	-2.14	-0.92	13.7	-0.85	-1.14	-1.21	-0.77	-1.1	14.2
Child830	yes	100	85	100	105	16	12	6.06	24.18	6.22	22.35	6.24	27.84	8.59	35.07	106	90	82	94	89	98	93	95	-0.62	0.06	-0.41	-0.66	-1.15	12.6	-0.46	-1.23	-1.14	-0.56	-0.36	16.6	-0.9	-0.08	-0.64	-0.89	-1.21	15	-0.53	-1.01	-0.93	-0.45	-0.83	14.6
Child831	yes	115	105	95	105	12	15	2.88	10.85	3.749	10.02	3.79	13.58	4.02	15.78	100	69	54	61	100	77	78	77	0.24	0.06	0.11	0.15	-0.36	13.6	-0.9	1.1	-0.13	-1	1.36	16	-2.14	-0.47	-1.71	-2.2	-0.99	13.6	-1.42	-1.46	-1.77	-1.31	-1.1	13.6
Child832	yes	85	95	100	80	13	17	5.81	35.72	7.04	35.9	6.87	39.57	8.67	47.18	85	101	121	90	86	96	102	99	-1.21	0.99	-0.07	-0.87	0.52	12.3	-1.2	-0.95	-1.52	-1.33	0.22	15	-1.59	-0.41	-1.31	-1.61	-0.2	13.8	-0.55	-1.04	-0.99	-0.56	-0.86	14.5
Child833	yes	125	130	100	80	14	10	2.94	13.22	3.95	12.44	4.09	11.25	6.05	13.12	86	105	106	103	75	104	94	99	-1.24	2.28	0.98	-0.3	0.1	13	-1.45	1.43	-0.35	-1.56	0.84	14.7	-0.68	-0.01	-0.42	-0.67	-0.13	14.8	-1.27	-1.27	-1.61	-1.26	-0.79	13.6
Child834	yes	115	115	70	60	11	11	1.34	2.32	1.2	2.24	1.57	2.88	2.04	3.75	107	100	66	89	89	95	90	92	-1.34	1.69	0.42	-0.67	0.1	12.5	-1.61	1.43	-0.46	-1.73	1.38	14.5	-0.42	0.05	-0.2	-0.39	0.23	15.2	-1.68	-1.18	-1.81	-1.65	-0.93	13.1
Child835	yes	105	105	100	100	12	13	3.14	14.44	4.215	14.96	4.14	16.27	6.47	23.78	80	76	68	70	89	77	83	80	-1.83	2.7	1.08	-0.41	0.42	12.9	-0.75	-3.1	-2.67	-1.12	-1.34	15.8	-2.08	-0.7	-1.8	-2.11	-1.21	13.7	-1.43	-1.2	-1.61	-1.34	-1.03	13.6
Child836	yes	80	95	60	65	16	13	1.39	3.1	1.58	3	1.64	2.91	1.95	3.79	82	86	92	94	100	88	101	94	-0.93	-1.42	-1.73	-1.55	-0.74	11.6	-0.97	0.55	-0.46	-1.06	0.22	15.4	1.03	-0.01	0.8	1.12	-0.42	17.3	0.08	-0.34	-0.12	0.09	0.05	15.4
Child837	yes	80	95	105	100	12	21	6.81	44.26	7.834	40.72	7.99	46.62	9.39	29.37	59	100	90	109	106	93	100	96	-1	0.06	-0.62	-1	0.42	12.2	-1.2	-0.77	-1.39	-1.27	-1.1	15.6	-0.07	-0.3	-0.19	0	-0.63	16	-0.15	-1.31	-0.88	-0.07	-0.83	15.1
Child838	yes	115	100	100	100	16	12	5.16	18.28	5.58	16.97	5.72	19.18	7.87	33.82	117	116	70	80	68	100	89	94	-2.84	2.34	0.04	-1.74	-0.74	11.4	-1.12	-0.24	-1.02	-1.21	0.22	15.2	-1.72	-0.26	-1.31	-1.76	0.23	13.6	-0.41	-1.1	-0.94	-0.44	-0.93	14.6
Child839	yes	90	100	105	80	16	16	1.5	5.38	2.22	4.89	2.352	3.58	2.69	4.03	71	103	55	70	108	85	79	82	-1.91	1.38	-0.1	-1.2	-0.36	12	-1.8	-0.3	-1.53	-1.85	-0.28	14.9	-2.3	-0.44	-1.8	-2.37	-0.55	13.4	-1.53	-1.27	-1.72	-1.44	-1.03	13.5
Child840	yes	70	75	55	83	14	13	6.06	22.63	5.975	20.67	6	21.08	8.23	26.82	99	101	52	88	101	88	93	90	-0.34	0.46	0.04	-0.28	0.1	13	-0.55	0.73	-0.06	-0.64	0.61	16	-0.12	0.05	0.01	-0.08	0.23	15.6	-0.33	-1.18	-0.94	-0.36	-0.79	14.8
Child841	yes	80	95	90	90	15	19	11.51	56.17	12.17	53.917	12.35	54.48	15.65	60.72	101	108	89	104	72	95	101	98	-0.89	1.53	0.57	-0.32	0.1	12.9	-1.31	0.11	-0.96	-1.4	0.15	14.9	-0.17	-0.38	-0.27	-0.11	-0.2	15.5	-2.09	-1.27	-2.13	-2.05	-1	12.6
Child842	yes	90	100	105	100	14	16	5.31	35.59	6.78	33.1	6.73	36.21	8.31	40.26	128	108	107	112	110	112	122	117	-0.04	0.99	0.67	0.25	0.1	13.6	-1.13	0.99	-0.35	-1.23	0.61	15.1	0.67	-0.23	0.42	0.76	0.15	16.7	-0.21	-0.72	-0.56	-0.22	-0.51	15
Child843	yes	105	115	85	105	12	19	5.55	35.63	6.99	34.77	6.8	37.92	8.49	43.72	95	117	57	76	87	86	92	89	-4.05	0.59	-1.9	-3.6	-1.15	9.6	-1.79	-0.77	-1.8	-1.85	-0.28	14.9	-1.61	-1.25	-1.8	-1.54	-1.8	14.3	-1.63	-1.33	-1.82	-1.54	-1.03	13.4
Child844	yes	84	98	95	100	14	12	4.84	16.54	5.4	16.43	5.55	18.44	7.33	25.92	90	97	110	131	90	112	102	107	-1.91	0.19	-1.11	-1.87	-0.32	11.2	-1.61	1.43	-0.46	-1.73	-0.62	14.5	-0.73	0.05	-0.42	-0.72	0.44	14.8	-1.05	-1.33	-1.51	-1.04	-0.93	13.8
Child845	yes	70	87	85	95	12	12	6.06	38.21	7.24	37.12	7.01	37.53	8.85	41.99	82	86	70	102	95	87	93	90	-3.08	1.38	-0.73	-2.25	-0.36	10.9	-2.06	0.63	-1.2	-2.13	-0.69	14.6	1.56	-1.19	0.52	1.77	-0.19	18.5	0.16	-0.6	-0.22	0.22	-0.36	15.5
Child846	yes	90	100	100	75	11	11	6.06	41.83	7.61	39.47	7.85	40.56	9.21	48.91	89	76	82	100	97	97	89	93	-1.53	0.59	-0.52	-1.25	-0.36	11.9	-1.4	-0.3	-1.26	-1.46	0.13	15.4	1.66	-1.32	0.52	1.88	0.4	18.7	0.07	-0.58	-0.26	0.14	-0.23	15.4
Child847	yes	100	125	60	105	14	11	3.18	9.76	3.62	9.9425	3.64	14.69	3.9	19.82	79	97	97	73	102	90	96	93	-2.9	1.91	-0.2	-1.78	-0.36	11.4	-1.61	0.17	-1.14	-1.67	-0.69	15.1	0.08	-0.5	-0.19	0.18	-1.21	16.2	-0.34	-1.27	-0.97	-0.26	-1.03	14.9
Child848	yes	80	95	100	75	24	15	18.53	130.72	18.95	125.21	18.9	129.15	20.37	146.87	66	100	74	80	110	86	91	88	-0.97	0.59	-0.2	-0.74	0.42	12.5	-0.36	-0.11	-0.4	-0.44	-0.03	16.7	0.21	-0.66	-0.19	0.32	0.11	16.4	-0.09	-1.23	-0.79	-0.02	-0.63	15.2
Child849	yes	100	105	85	95	13	10	1.29	2.19	1.17	2.22	1.45	2.46	1.62	3.41	110	83	85	80	79	95	86	90	-0.14	-0.73	-0.73	-0.53	-0.36	12.8	-1.79	0.63	-1.01	-1.86	-1.1	14.9	-0.48	-1.16	-0.95	-0.35	-0.04	15.6	-0.76	-1.61	-1.46	-0.65	-0.96	14.4
Child850	yes	115	115	95	100	21	23	2.34	7.51	2.97	7.43	3.33	8.27	3.57	12.27	110	115	90	91	88	98	105	101	0.4	0.06	0.21	0.3	0.42	13.8	0.13	0.17	0.13	0.05	-0.28	17.4	1.31	-1.35	0.25	1.54	-0.19	18.1	0.08	-1.18	-0.65	0.14	-0.49	15.4
Child851	yes	75	80	100	90	13	13	9.17	53.12	9.87	50.23	10.09	58.74	13.29	63.39	93	99	106	52	103	88	98	93	-1.05	-0.62	-1.2	-1.36	-0.74	11.8	-0.13	-0.33	-0.35	-0.23	1.38	16.6	1.5	-0.41	0.92	1.63	0.44	18.1	-0.17	-0.64	-0.47	-0.18	0.05	15
Child852	yes	90	100	65	90	16	14	1.05	6	2.53	5.63	2.75	6.21	3.08	8.62	75	69	101	90	109	96	89	92	-0.28	-0.62	-0.75	-0.62	0.1	12.6	-0.49	0.55	-0.11	-0.59	1.07	16	0.2	-0.6	-0.13	0.3	-0.42	16.1	-0.62	-1.25	-1.17	-0.63	-0.72	14.4
Child853	yes	100	115	75	95	15	14	2.952	12.83	3.93	12.33	3.95	14.98	4.79	18.33	71	98	80	102	100	100	87	93	-1.27	-0.47	-1.18	-1.49	-0.76	11.7	-0.28	-1.23	-1.01	-0.38	-0.28	16.8	0.23	-0.96	-0.33	0.38	-0.63	16.5	0.02	-1.05	-0.61	0.08	-0.96	15.3
Child854	yes	105	100	55	95	18	12	1.14	5.34	1.8	5.12	2	4.92	2.07	4.82	75	106	86	89	101	100	88	94	-1.25	0.46	-0.52	-1.14	0.1	12	-1.06	-0.22	-0.97	-1.16	0.59	15.2	0.91	0.49	0.98	0.97	0.15	17.1	-0.88	-1.5	-1.51	-0.88	-0.93	14
Child855	yes	95	105	105	103	12	12	1.61	5.63	1.23	6.74	1.47	4.62	1.53	4.26	87	88	86	88	105	100	91	95	ND	-2.84	-2.02	-0.85	-1.94	12.4	-2.16	0.61	-1.28	-2.22	-1.03	14.5	-2.09	-0.08	-1.45	-2.17	-0.77	13.6	-1.06	-1.72	-1.72	-0.94	-1.3	14
Child856	yes	105	115	105	95	10	13	3.16	9.22	3.38	9.44	3.35	16.51	4.12	7.88	103	79	101	73	72	86	92	89	0.14	0.73	0.57	0.31	0.1	13.7	-0.42	1.94	0.63	-0.59	1.36	16	-0.04	-0.04	0.01	0	0.3	15.7	-0.36	-0.96	-0.81	-0.38	-0.65	14.7
Child857	yes	95	115	100	105	18	18	2.39	7.43	2.57	7.72	2.64	8.13	2.85	8.53	86	82	90	55	103	83	91	87	-1.75	1.53	0.04	-1.13	0.52	12	-1.5	-0.35	-1.36	-1.59	0.97	14.7	1.42	-0.2	0.98	1.53	0.44	18	-0.34	-1.04	-0.86	-0.37	-0.79	14.7
Child858	yes	115	115	90	95	12	17	1.09	5.16	1.17	4.71	1.33	4.98	1.41	4.96	86	84	101	110	57	88	94	91	-1.75	1.26	-0.18	-1.25	-0.74	11.9	-0.73	0.75	-0.19	-0.83	0.59	15.7	2.73	-1.12	1.45	2.92	-0.13	20.5	-0.3	-0.45	-0.44	-0.29	-0.51	14.9
Child859	yes	115	95	65	95	12	16	2.29	7.3	2.525	8.16	2.55	5.71	2.94	4.95	80	90	83	71	107	86	91	88	-1.92	0.59	-0.73	-1.61	-1.15	11.5	-1.05	-0.89	-1.35	-1.13	-1.12	15.8	0.58	-0.37	0.25	0.68	-2.1	16.9	-0.51	-1.25	-1.07	-0.43	-0.96	14.6
Child860	yes	85	105	90	95	16	14	1.09	5.13	1	4.63	0.95	5.57	1.09	5.46	65	69	73	84	100	77	86	81	-1.56	1.01	-0.2	-1.08	-0.68	12.1	-0.8	-1.73	-1.71	-0.94	-0.87	16.1	0.31	-1.19	-0.41	0.48	-2.1	16.6	-1.28	-1.6	-1.77	-1.16	-1.16	13.8
Child861	yes	115	105	55	95	13	16	2.89	9.36	2.98	9.85	3.06	7.215	3.28	7.31	100	106	82	98	98	102	98	100	-2.74	3.76	1.44	-0.64	-1.15	12.6	-1.43	0.14	-1.03	-1.5	-0.71	15.4	1.72	-1.55	0.45	1.99	-2.1	18.9	0.2	-0.84	-0.35	0.26	-0.83	15.5
Child862	yes	95	105	105	95	12	10	insufficient sample	5.01	2.58	5.81	2.7	5.75	2.99	5.07	80	70	99	89	108	89	98	93	-1.75	1.8	0.25	-1	0.1	12.2	0.39	-0.49	-0.05	0.29	0.36	17.4	0.2	-0.23	0.08	0.27	-1.28	16.1	-1.45	-1.57	-1.92	-1.42	-0.79	13.4
Child863	yes	85	115	96	85	12	16	2.87	9.27	2.7	9.31	2.8	6.43	4.25	6.61	75	98	101	94	120	104	96	100	-0.47	-2.05	-1.9	-1.35	-1.94	11.8	-1.29	-2.43	-2.54	-1.51	-1.12	15.3	0.42	-1.48	-0.48	0.64	-2.46	16.9	-1.79	-1.19	-1.82	-1.71	-0.7	13.2
Child864	yes	115	95	100	105	20	16	2.67	7.93	2.53	8.2	2.9	7.95	3.25	8.05	87	66	85	105	67	82	86	84	-1.56	-0.08	-1.11	-1.65	0.36	11.5	-1.31	0.09	-0.97	-1.4	0.59	14.9	-0.68	-0.13	-0.5	-0.67	0.87	14.8	-1.27	-1.13	-1.51	-1.25	-0.58	13.6
Child865	yes	105	100	90	95	16	18	0.69	4.23	0.82	4.02	0.91	5.91	0.97	5.85	99	92	99	111	99	101	105	103	0.65	-2.32	-1.46	-0.37	-2.33	12.9	-1	-0.84	-1.28	-1.07	-0.79	15.9	1.97	-1.65	0.59	2.25	-2.1	19.3	0.24	-1.14	-0.52	0.3	-1.1	15.6
Child866	yes	105	115	65	90	12	14	2.86	9.12	3.14	9.57	3.16	4.85	3.49	6.38	87	97	65	76	78	81	85	83	-1.72	1.91	0.36	-0.93	-1.59	12.2	0.84	0.75	0.98	0.75	0.82	18.1	0.99	-0.07	0.74	1.08	1.59	17.2	-0.73	-0.94	-1.03	-0.73	-0.51	14.2
Child867	yes	80	95	90	90	13	12	1.92	3.42	1.9367	2.46	1.87	1.59	1.81	1.5	79	64	90	103	71	81	85	83	-0.27	-1.42	-1.35	-0.91	-1.08	12.3	-0.95	-1.68	-1.85	-1.18	-0.18	15.2	-2.25	-0.07	-1.57	-2.35	1.01	13	-2.03	-1.76	-2.42	-1.97	-1	12.7
Child868	yes	115	115	100	92.5	16	10	1.94	6.43	1.866	6.64	2.03	5.57	2.13	4.71	69	88	105	103	82	89	98	93	-1.86	1.12	-0.28	-1.3	-0.36	11.9	-1.16	-1.12	-1.57	-1.25	-0.21	15.7	0.86	-0.73	0.25	0.99	0.84	17.3	-0.63	-0.99	-0.98	-0.55	-0.96	14.5
Child869	yes	115	105	81	95	18	13	1.79	6.41	1.48	6.68	1.9	5.67	1.85	4.83	102	97	100	110	65	95	101	98	0.22	-2.23	-1.7	-0.79	-2.43	12.4	-0.61	-0.35	-0.72	-0.71	0.21	15.9	1.11	-0.23	0.74	1.21	1.59	17.4	-0.99	-0.96	-1.22	-0.99	-0.72	13.9
Child870	yes	105	95	95	100	11	13	0.97	3.08	1.14	2.25	1.1	1.91	1.09	1.58	98	78	106	107	88	96	104	100	-1.05	-2.47	-2.54	-2.12	-1.62	11	-1.46	-2.29	-2.56	-1.65	-0.87	15.2	1.01	0.32	0.92	1.03	-2.1	17.4	0.25	-1.7	-0.88	0.33	-1.36	15.6
Child871	yes	95	105	75	95	16	14	2.09	6.5	2.34	7.02	2.37	4.79	2.47	4.47	92	98	90	111	75	90	105	97	-0.03	-1.58	-1.3	-0.74	-2.57	12.5	-0.51	-2.19	-1.82	-0.7	-1.12	16.4	-1.02	-1.06	-1.28	-0.94	-2.1	14.9	-1.54	-1.6	-1.93	-1.42	-1.03	13.5
Child872	yes	95	95	105	100	11	13	0.53	3.52	0.65	2.55	0.98	2.47	1.01	1.98	64	84	72	79	100	80	82	81	-1.34	0.59	-0.41	-1.08	0.42	12.1	-1.61	-0.33	-1.41	-1.67	-1.12	15.1	-1.62	-0.04	-1.12	-1.67	-2.1	14.1	-0.99	-1.64	-1.61	-0.87	-1.43	14.1
Child873	yes	85	95	90	95	12	10	1.25	5.44	1.417	4.426	1.3	4.55	1.38	4.12	59	72	103	86	60	76	80	78	-2.04	1.48	-0.18	-1.42	0.61	11.7	-0.32	0.09	-0.24	-0.41	-0.18	16.3	-2.3	-0.01	-1.57	-2.41	1.16	12.9	-0.96	-1.65	-1.66	-0.95	-1.07	14
Child874	yes	115	115	65	95	11	16	2.69	8.109	2.79	8.13	2.85	4.88	3.95	4.95	74	88	93	84	90	91	86	88	-2.57	1.7	-0.2	-1.62	0.27	11.5	-0.77	-0.98	-1.21	-0.85	0.6	16.2	-0.72	-1.29	-1.2	-0.59	-0.92	15.3	-1.13	-1.34	-1.51	-1.03	-0.9	13.9
Child875	yes	95	105	105	100	16	14	3.1	7.57	3.248	7.57	3.22	8.51	3.48	8.89	100	90	93	76	46	81	87	84	-0.34	-0.72	-0.87	-0.72	-0.24	12.5	-1.14	0.53	-0.6	-1.23	-0.18	15.1	-0.39	0.15	-0.13	-0.37	0.23	15.2	-0.9	-0.98	-1.17	-0.9	-0.72	14
Child876	yes	115	85	105	105	12	12	0.99	5.74	1.34	6.23	1.66	6.01	1.98	5.35	75	68	81	105	107	92	87	89	-0.14	-1.52	-1.32	-0.82	-1.54	12.4	-0.89	-0.33	-0.9	-0.96	-0.3	16	3.23	-1.68	1.54	3.54	-1.66	21.6	1.05	-0.24	0.6	1.1	-0.76	16.8
Child877	yes	115	115	77	102	12	12	1.23	7	1.29	6.8	1.55	7.02	1.62	6.91	79	80	81	51	72	72	72	72	0.07	0.06	0.01	-0.01	-1.15	13.4	0.53	-0.28	0.18	0.46	0.85	18	-1.05	-0.3	-0.87	-1.04	0.84	14.8	-0.75	-1.31	-1.26	-0.66	-0.96	14.4
Child878	yes	95	105	105	102	15	11	1.976	5.11	2.075	4.97	2.24	5.15	2.38	5.02	92	87	90	98	104	100	95	97	-0.22	-1	-0.98	-0.7	-1.15	12.5	-1.97	0.61	-1.15	-2.04	-1.12	14.7	0.08	-1.02	-0.48	0.22	-0.33	16.3	-0.93	-1.53	-1.51	-0.82	-1.03	14.2
Child879	yes	100	100	90	97.5	14	12	1.29	5.5	1.67	4.988	1.97	4.821	2.23	4.54	114	112	125	133	135	122	132	127	0.58	-2.05	-1.3	-0.33	-2.57	13	-1	-1.26	-1.55	-1.1	-0.3	15.9	0.76	-1.68	-0.33	1.04	-0.55	17.4	-1.28	-1.6	-1.77	-1.16	-1.16	13.8
Child880	yes	115	95	80	90	12	15	1.799	4.81	1.95	4.39	2.01	3.88	2.09	3.03	103	70	52	106	86	83	93	88	-0.87	0.46	-0.29	-0.79	0.27	12.4	-0.66	0.75	-0.13	-0.75	1.36	15.8	2.19	-0.69	1.28	2.35	-0.35	19.4	-0.55	-1.52	-1.31	-0.57	-0.93	14.5
Child881	yes	105	100	95	97.5	16	12	2	7.59	2.74	7.84	2.83	5.11	3.48	5.35	110	102	114	109	123	109	120	114	-1.23	0.06	-0.76	-1.22	-0.36	12	-1.2	-0.79	-1.4	-1.27	-0.3	15.6	1.45	-1.55	0.25	1.71	-0.19	18.4	-0.41	-1.06	-0.88	-0.34	-0.9	14.8
Child882	yes	105	100	95	102.5	16	18	2.17	6.54	2.68	7.78	2.76	15	3.85	10.51	103	94	83	102	102	102	98	100	0.56	-1.96	-1.28	-0.32	-2.01	12.9	-0.8	0.17	-0.55	-0.89	0.21	15.6	-0.75	0.21	-0.35	-0.75	1.73	14.7	-0.55	-1.04	-0.99	-0.56	-0.79	14.5
Child883	yes	105	95	85	100	12	11	0.96	5.72	1	6.015	1.2	5.72	1.23	5.99	93	92	90	76	80	86	91	88	-0.21	-0.73	-0.78	-0.6	-2.33	12.7	-1.42	-0.33	-1.28	-1.48	-0.3	15.4	1.04	0.91	1.24	0.98	0.33	17.3	0.84	-0.6	0.22	0.89	-0.7	16.4
Child884	yes	95	115	88	102.5	16	12	1.25	5.75	1.36	6.28	1.67	5.51	1.74	5.21	75	98	87	82	93	87	93	90	-1.33	0.73	-0.36	-1.11	0.95	12	-0.25	0	-0.24	-0.34	0.13	16.4	2.13	-1.16	0.98	2.33	-0.13	19.3	-0.05	-1.46	-0.94	-0.1	-0.86	15.1
Child885	yes	115	115	105	95	13	11	1.65	4.8	2.06	4.97	2.2	4.479	2.27	4.75	100	81	100	96	65	88	94	91	0.65	-2.32	-1.46	-0.37	-2.33	12.9	-1.45	-0.56	-1.44	-1.52	-1.12	15.3	0.14	-0.17	0.03	0.2	0.84	16.3	-0.49	-1.57	-1.26	-0.39	-1.03	14.7
Child886	yes	100	115	95	95	14	16	2.01	5.89	3.302	5.95	3.67	6	3.96	5.31	98	100	119	119	102	112	108	110	-0.56	-0.08	-0.52	-0.7	0.27	12.5	-1.75	1.85	-0.36	-1.89	0.28	14.3	-0.02	0.55	0.35	-0.01	1.3	15.7	-0.59	-1.21	-1.13	-0.6	-0.65	14.4
Child887	yes	85	90	58	77.5	14	15	2.76	6	2.9	6.16	2.99	6	3.3	5.27	74	69	88	97	105	86	91	88	0.13	-1.64	-1.28	-0.6	-2.01	12.6	-0.99	0.44	-0.54	-1.08	-0.18	15.4	1.14	1.29	1.56	1.14	1.09	17.3	0.75	-1	-0.12	0.67	-0.3	16.3
Child888	yes	115	105	85	96	12	12	2.9	6.92	3	7.58	3.1	9.58	3.42	10.57	90	102	100	70	116	95	101	98	-0.2	-1.96	-1.73	-1.07	0.1	12.1	-2.05	-0.4	-1.79	-2.13	-0.18	14	2.49	-0.38	1.66	2.62	0.15	19.9	0.39	-0.2	0.17	0.4	-0.51	15.9
Child889	yes	85	105	90	97.5	15	16	1.34	4.63	1.83	4.55	2.01	4.16	2.11	3.33	90	92	80	107	85	100	91	95	-1.59	0.06	-0.96	-1.55	-0.36	11.6	-1.97	0.61	-1.15	-2.04	-1.12	14.7	0.61	-0.4	0.25	0.71	-0.92	16.9	-0.4	-1.51	-1.17	-0.3	-1.16	14.8
Child890	yes	100	115	100	97.5	12	12	2.76	6.94	2.97	7.32	3.53	8	3.79	7.17	73	101	77	99	70	83	91	87	-0.42	-0.35	-0.63	-0.66	-0.74	12.5	-1.31	0.09	-0.97	-1.4	0.59	14.9	0.6	-0.26	0.35	0.69	0.44	16.6	-0.49	-1.17	-1.03	-0.51	-0.58	14.5
Child891	yes	105	135	70	92.5	15	12	2.05	5.96	2.518	6.07	2.48	5.47	3.12	5.79	114	122	128	134	126	124	131	127	-0.87	0.46	-0.29	-0.79	0.27	12.4	-1.28	1.41	-0.24	-1.4	0.59	14.9	1.72	-1.16	0.68	1.91	-0.2	18.6	-0.54	-1.4	-1.22	-0.56	-0.79	14.5
Child892	yes	85	105	100	98.5	14	12	2.94	6.96	3.21	7.05	3.2	6.64	4.349	5.76	100	64	90	109	94	100	87	93	-0.09	-0.62	-0.63	-0.44	0.1	12.8	-1.75	1.85	-0.36	-1.89	0.59	14.3	-1.97	0.33	-1.14	-2.07	1.44	13.3	-1.03	-1.5	-1.61	-1.02	-0.86	13.9
Child893	yes	105	100	85	97.5	16	12	2.93	7.02	2.84	7.55	2.94	7.48	3.4	7.54	100	90	103	88	64	98	89	93	ND	-2.5	-1.86	-0.81	-1.59	12.4	-1.31	0	-1.02	-1.4	0.59	14.9	0.43	0.55	0.68	0.47	-0.42	16.3	-0.23	-0.89	-0.68	-0.25	-0.86	14.9
Child894	yes	100	100	70	97.5	13	16	0.46	4.32	0.77	3.55	0.61	3.02	0.91	2.43	58	97	71	109	99	87	92	89	-0.32	-0.62	-0.77	-0.66	-0.74	12.5	-1.71	2.29	-0.13	-1.89	0.59	14.3	0.41	0.7	0.74	0.43	-0.13	16.3	-0.79	-1.44	-1.41	-0.8	-0.93	14.2
Child895	yes	90	95	90	95	12	16	0.29	4.33	0.96	4.83	1.05	4.39	1.38	3.78	103	73	99	108	90	101	94	97	-0.27	-1.42	-1.35	-0.91	-1.08	12.3	-0.54	-1.24	-1.23	-0.7	-0.18	15.9	-1.47	1.14	-0.35	-1.61	1.3	13.8	-1.38	-1.4	-1.76	-1.36	-1	13.4
Child896	yes	86	85	90	95	12	18	insufficient sample	4.37	2.91	3.77	3	4.06	3.45	3.18	85	98	85	82	89	87	95	91	-0.87	0.46	-0.29	-0.79	0.27	12.4	-0.97	0.53	-0.48	-1.06	1.36	15.4	0.57	-0.69	0.08	0.68	-0.35	16.6	-1.27	-1.5	-1.76	-1.25	-0.93	13.6
Child897	yes	105	100	70	102.5	20	18	1.48	5.51	1.62	5.55	1.97	5.73	2.19	5.83	80	70	60	92	98	78	89	83	-1.75	1.53	0.04	-1.13	0.44	12	0.32	-0.27	0.03	0.23	1.13	17.3	-0.63	0.58	-0.06	-0.65	0.87	14.9	-0.95	-1	-1.22	-0.95	-0.51	14
Child898	yes	115	105	85	87.5	16	12	0.37	3.1	0.58	2.32	0.905	2.01	0.95	1.83	57	77	74	57	59	58	62	60	-1.38	0.06	-0.84	-1.36	0.42	11.8	-1.79	0.84	-0.9	-1.87	-0.13	14.9	3.23	-1.68	1.54	3.54	-1.66	21.6	0.95	-0.3	0.49	1	-0.83	16.6
Child899	yes	95	115	100	95	13	12	0.99	3.72	1.17	3.37	1.355	3.46	1.47	2.58	98	80	96	115	71	99	92	95	-0.82	-1	-1.32	-1.28	-1.54	11.9	-0.39	-0.79	-0.81	-0.47	-0.3	16.7	-0.78	0.78	-0.11	-0.88	-1.66	15	-0.67	-1.7	-1.46	-0.56	-1.16	14.5
Child900	yes	105	95	90	95	12	12	1.33	4.59	1.045	3.33	1.24	3.73	1.29	3.88	78	67	90	62	106	85	80	82	-2.29	1.8	-0.07	-1.5	1.79	11.6	-1.31	0.09	-0.97	-1.4	0.59	14.9	0.6	-0.26	0.35	0.69	0.44	16.6	-0.39	-1.13	-0.94	-0.42	-0.51	14.7
Child901	yes	105	100	80	95	12	18	1.73	5.75	2.36	6.67	2.37	5.85	2.51	5.81	80	82	92	88	101	89	96	92	-3.86	2.87	-0.18	-2.49	-0.74	10.6	-0.17	1.85	0.77	-0.33	1.36	16.4	0.09	1.01	0.68	0.07	-0.28	15.8	-0.58	-1.08	-1.03	-0.59	-0.79	14.4
Child902	yes	100	102	90	95	20	18	1.54	5.8	1.99	6.06	2.13	6.97	2.21	6.86	96	70	117	91	45	91	82	86	-2.2	2.17	0.41	-1.02	0.11	12.2	-1.08	0.7	-0.47	-1.17	-1.12	15.8	-0.57	-0.21	-0.48	-0.54	-1.07	15.4	-0.62	-1.29	-1.17	-0.53	-0.96	14.5
Child903	yes	95	105	90	100	16	12	1.251	4.44	1.88	3.55	2.04	4.19	2.17	3.48	78	86	80	64	80	78	85	81	-1.19	0.06	-0.73	-1.18	-0.21	12	-0.89	-0.33	-0.9	-0.96	-0.3	16	3.32	-0.04	2.46	3.38	0.55	21.3	3.05	0.07	2.15	3.02	0.17	20.3
Child904	yes	75	85	80	95	12	12	2	6.52	2.178	7.23	2.7	10.7	4.06	12.85	105	76	91	92	100	93	100	96	0.05	-1	-0.82	-0.45	0.03	12.8	-1.41	-0.79	-1.55	-1.48	-1.12	15.4	0.09	0.28	0.25	0.1	-1.14	16.1	-0.31	-1.01	-0.79	-0.24	-0.96	14.9
Child905	yes	95	95	100	100	16	14	1.51	4.12	1.93	4.38	2.05	4.73	2.19	4.94	79	83	88	91	102	89	96	92	ND	-3.3	-2.98	-2.06	0.52	11	-1.61	-0.4	-1.47	-1.7	-0.18	14.5	1.38	-0.69	0.68	1.52	-0.28	17.9	-0.01	-0.85	-0.52	-0.04	-0.72	15.2
Child906	yes	115	115	70	90	18	18	1.23	5.65	1.287	5.36	1.49	5.19	1.99	5.36	87	80	92	63	87	81	79	80	-0.52	-0.47	-0.76	-0.78	-0.36	12.5	-1.97	0.61	-1.15	-2.04	-0.13	14.7	0.93	-1.48	-0.11	1.17	-1.21	17.6	-0.58	-1.64	-1.36	-0.47	-0.96	14.6
Child907	yes	105	105	70	93	16	12	3.074	7.53	3.492	7.35	3.39	5.3	3.68	5.38	63	58	66	102	108	79	87	83	-0.52	-1.26	-1.35	-1.09	-0.28	12.1	-0.7	-0.7	-0.99	-0.78	-0.3	16.3	1.52	-1.65	0.25	1.8	-0.19	18.5	1.22	-0.97	0.22	1.23	-0.96	17
Child908	yes	85	95	70	70	14	12	3.55	7.39	3.81	8.44	3.852	8.95	4.02	9.37	101	88	90	104	83	91	100	95	ND	-3.64	-2.65	-1.22	-0.84	12	-1.57	-2.43	-2.73	-1.79	-1.2	15	1.72	-1.55	0.45	1.99	-1.14	18.9	0.27	-0.78	-0.27	0.33	-0.76	15.6
Child909	yes	120	125	90	101	16	15	1.22	5.37	1.18	3.302	1.27	2.82	1.35	2.13	109	116	105	120	118	115	120	117	-1.89	2.34	0.61	-0.88	3.9	12.3	-0.6	1.59	0.34	-0.74	1.36	15.8	0.47	-0.69	0.01	0.58	0.44	16.5	-0.05	-1.13	-0.73	-0.1	-0.72	15.1
Child910	yes	95	105	100	85	15	12	1.97	9.56	2.282	9.93	2.48	9.59	4.15	10.69	100	70	104	57	107	87	94	90	-1.59	0.06	-0.96	-1.55	-0.36	11.6	-1.7	0.61	-0.96	-1.77	-1.12	15	1.4	-1.61	0.17	1.67	-0.55	18.4	-0.43	-0.97	-0.84	-0.35	-0.76	14.7
Child911	yes	105	105	90	95	18	18	1.45	7.69	1.31	8.18	1.66	6.54	1.91	5.71	75	106	109	64	130	103	98	100	0.34	-1.26	-0.84	-0.26	-1.15	13.1	-1.59	-0.33	-1.4	-1.65	-0.62	15.2	1.61	-1.12	0.59	1.81	-1.07	18.6	-0.37	-1.1	-0.88	-0.29	-1.03	14.8
Child912	yes	105	105	100	95	12	18	0.61	3.563	0.53	2.64	0.75	1.91	0.93	1.53	65	72	79	99	100	83	90	86	ND	-2.84	-2.02	-0.85	-1.94	12.4	-0.6	1.08	0.08	-0.71	-0.3	16.4	0.63	-1.48	-0.33	0.86	-1.21	17.1	-1.1	-1.53	-1.61	-0.98	-0.96	14
Child913	yes	115	115	80	106	12	11	2.21	7.85	2.09	8.36	2.4	6.31	2.63	6.47	78	82	100	92	90	88	95	91	-0.38	1.8	1.14	0.3	0.95	13.7	0.26	1.41	0.88	0.14	-0.18	17.1	-2.69	0.46	-1.57	-2.88	1.16	12.5	-1.31	-1.55	-1.81	-1.29	-1	13.5
Child914	yes	85	95	90	100	14	14	1.75	7.87	2.072	8.38	2.32	7.63	3.41	7.81	87	86	80	107	102	91	101	96	-0.39	0.19	-0.2	-0.43	0.1	12.8	-0.97	0.53	-0.48	-1.06	0.59	15.4	1.28	-0.23	0.86	1.39	-0.2	17.7	-0.52	-1	-0.94	-0.54	-0.44	14.5
Child915	yes	95	95	100	82.5	12	16	2.56	7.87	2.87	8.33	2.96	9.15	3.85	9.49	108	104	102	99	90	100	109	104	-1.22	0.73	-0.29	-1	0.1	12.2	-0.37	-0.05	-0.36	-0.46	1.36	16.2	-0.52	0.7	0.08	-0.55	-0.28	15	-0.77	-1.31	-1.31	-0.78	-0.79	14.2
Child916	yes	85	85	95	95	14	12	2.11	8.12	2.554	8.506	2.66	11.5	3.92	13.81	100	90	100	108	79	95	104	99	-0.12	0.59	0.31	0.04	-0.36	13.5	0.84	0.66	0.94	0.75	0.69	18.5	2.64	-1.65	1.11	2.92	-1.07	20.5	0.41	-0.54	-0.02	0.47	-0.9	15.8
Child917	yes	115	115	90	82.5	11	16	2.23	8.2	2.39	8.42	2.45	10.27	4.75	11.77	73	76	57	89	100	79	81	80	-0.27	0.06	-0.2	-0.32	-1.15	13	-2.17	0.19	-1.52	-2.22	-0.05	14.5	-0.15	0.61	0.25	-0.19	-0.48	15.8	1.25	-0.88	0.3	1.26	-0.9	17
Child918	yes	95	95	100	77.5	15	17	1.13	5.17	1.07	4.89	0.98	5.47	1.03	5.58	72	66	90	57	78	74	71	72	-1.06	-0.2	-0.87	-1.18	-0.13	12	-1.8	-0.33	-1.55	-1.85	-1.93	14.9	1.64	-0.44	0.98	1.75	-1.07	18.5	0.4	-0.9	-0.27	0.45	-0.96	15.8
Child919	yes	95	105	90	97.5	12	15	2.77	8.38	2.925	8.922	3.01	8.26	3.75	8.65	64	90	80	65	59	81	70	75	-0.58	-1	-1.18	-1.04	0.42	12.2	-1.79	0.84	-0.9	-1.87	0.52	14.9	-2.64	-0.04	-1.8	-2.77	-1.66	13.1	-1.57	-1.31	-1.77	-1.48	-1.03	13.4
Child920	yes	85	95	90	105	14	12	1.71	6.27	2.52	6.06	2.5	7.22	3.4	7.34	80	100	59	104	93	92	87	89	-3.51	2.33	-0.2	-2.11	-1.15	11	-1.79	0.61	-1.03	-1.86	0.44	14.9	-0.29	-0.57	-0.48	-0.2	-0.99	15.8	-0.51	-1.25	-1.07	-0.43	-1.1	14.6
Child921	yes	95	85	90	95	16	12	1.57	5.67	1.12	5.98	1.35	5.06	1.44	4.98	76	80	86	98	105	98	89	93	0.35	0.59	0.6	0.47	-1.15	14	-1.88	0.61	-1.09	-1.95	-0.3	14.8	0.47	-1.55	-0.48	0.7	-1.07	16.9	-1.28	-1.77	-1.88	-1.14	-1.1	13.8
Child922	yes	75	60	80	100	18	16	1.64	5.99	1.77	6.11	1.98	6.86	2.11	6.81	56	93	104	107	73	92	87	89	-1.27	-0.47	-1.18	-1.49	0.42	11.7	-1.61	-0.33	-1.41	-1.67	-1.12	15.1	1.72	-1.55	0.45	1.99	-1.07	18.9	-0.56	-1.06	-0.98	-0.48	-0.96	14.6
Child923	yes	95	105	90	95	11	12	2.05	6.44	2.126	6.83	2.62	7.58	2.78	7.69	101	70	110	101	95	97	102	99	-0.87	0.46	-0.29	-0.79	-0.74	12.4	-0.49	0.53	-0.13	-0.59	1.36	16	0.23	0.58	0.55	0.25	0.87	16	-0.61	-0.91	-0.94	-0.62	-0.58	14.4
Child924	yes	95	105	80	98	12	12	3.21	6.25	3.44	6.2	3.66	7.51	4.06	7.57	100	100	93	106	92	104	98	101	-0.49	0.59	0.09	-0.3	-0.76	13	0.34	-0.84	-0.3	0.25	0.28	17.7	1.34	0.22	1.11	1.38	-0.04	17.9	0.26	-0.52	-0.1	0.33	-0.96	15.6
Child925	yes	95	95	100	90	12	12	1.29	4.22	1.46	4.49	1.57	4.44	1.65	3.93	95	95	102	79	101	95	102	98	-2.29	1.8	-0.07	-1.5	1.79	11.6	-0.29	1.41	0.47	-0.42	0.59	16.3	-1.24	0.7	-0.42	-1.32	0.58	14.1	-1.7	-1.65	-2.14	-1.66	-0.86	13.1
Child926	yes	105	105	80	87.5	11	12	0.94	5.13	0.88	4.55	1.05	4.3	1.35	4.63	90	78	70	95	90	85	90	87	0.02	1.12	0.83	0.41	0.82	13.9	-1.79	0.61	-1.03	-1.86	0.52	14.9	2.57	0.42	2.12	2.57	-0.48	19.8	1.69	-0.09	1.13	1.73	-0.43	17.8
Child927	yes	115	115	60	95	14	14	2.2	6.62	2.82	7.132	2.97	4.83	3.41	5.61	72	74	73	91	100	85	86	85	0.31	-0.47	-0.26	0	-1.15	13.4	-1.31	-0.79	-1.48	-1.38	0.36	15.5	0.19	0.55	0.45	0.17	-0.04	16.2	0.14	-0.9	-0.44	0.2	-0.9	15.5
Child928	yes	105	105	80	95	16	10	1.79	7.75	1.85	8.25	2.03	7.03	2.15	6.96	107	110	100	105	124	107	115	111	2.65	-1.15	0.78	2.15	0.1	16.3	-1.04	1.41	-0.07	-1.17	-0.18	15.2	-0.02	1.17	0.68	-0.06	0.37	15.6	-0.23	-1.02	-0.77	-0.26	-0.58	14.9
Child929	yes	115	95	80	95	10	12	2.56	7.79	2.92	8.32	3.42	5.43	3.64	5.34	80	80	77	62	65	72	74	73	-0.56	-1.52	-1.56	-1.22	-1.15	12	-1.97	0.61	-1.15	-2.04	-0.71	14.7	1.11	4.86	3.19	0.62	-1.21	16.8	2.75	0.56	2.29	2.82	-0.16	19.9
Child930	yes	105	105	100	102.5	11	15	3.11	10.06	3.672	10.17	3.59	8.45	3.97	8.77	76	89	99	88	120	95	102	98	-1.28	3.14	1.68	0.07	0.1	13.4	-1.66	1.41	-0.51	-1.78	0.59	14.4	-0.16	0.98	0.49	-0.19	0.3	15.4	-0.69	-1.04	-1.08	-0.7	-0.72	14.3
Child931	yes	95	95	100	95	12	11	2.23	7.16	2.45	7.6	2.94	11.13	3.55	13.45	93	70	70	60	93	73	82	77	-0.46	-0.2	-0.52	-0.61	0.42	12.7	-1.97	0.61	-1.15	-2.04	-1.12	14.7	0.09	0.28	0.25	0.1	-1.07	16.1	0.62	-0.86	-0.1	0.66	-0.83	16.1
Child932	yes	115	115	100	95	12	12	2.21	6.68	2.36	6.84	2.4	12.17	4.67	13.29	100	100	87	105	86	95	101	98	-1.01	0.59	-0.22	-0.78	-0.36	12.5	-1.47	-0.47	-1.4	-1.54	-0.71	15.3	1.04	0.91	1.24	0.98	0.33	17.3	1.17	-0.58	0.45	1.2	-0.49	16.9
Child933	yes	105	105	100	95	11	12	2.27	7.25	2.48	7.88	2.5	8.91	3.17	9.25	60	79	95	62	89	73	84	78	-1.02	0.46	-0.38	-0.93	0.95	12.2	-0.13	-0.35	-0.36	-0.23	0.21	16.6	-2.76	1.17	-1.22	-3.02	0.23	12.4	-1.14	-1.25	-1.51	-1.13	-0.93	13.7
Child934	yes	100	65	100	95	11	14	3.07	9.6	3.687	8.01	3.97	7.41	4.16	7.41	75	88	97	59	80	80	83	81	0.18	-2.05	-1.53	-0.72	0.42	12.5	-1.43	-1.96	-2.31	-1.58	-1.12	15.3	-2.03	0.94	-0.87	-2.23	-0.92	13.6	-0.63	-1.06	-1.02	-0.56	-0.9	14.5
Child935	yes	85	85	85	98	12	10	2.67	7.84	2.75	8.3	2.98	9.71	4.15	10.81	100	70	72	75	86	81	85	83	0.14	0.73	0.57	0.31	0.1	13.7	-0.46	1.85	0.56	-0.63	1.36	16	0.35	-0.54	0.01	0.45	0.44	16.3	-1.3	-1.02	-1.46	-1.29	-0.65	13.5
Child936	yes	95	95	100	98	13	20	3.02	9.57	3.9	8.47	4.6	7.38	4.91	7.37	100	64	93	117	110	103	98	100	-0.11	0.46	0.19	-0.05	0.1	13.3	0.46	-0.31	0.11	0.37	0.59	17.5	2.65	2.56	3.22	2.58	0.15	19.8	2.79	0.28	2.02	2.71	-0.02	20.4
Child937	yes	95	95	100	92.5	10	12	2.73	8.51	2.86	8.71	2.94	10.42	3.7	11.89	69	86	89	62	102	81	85	83	-0.6	-0.08	-0.54	-0.74	0.1	12.5	-1.45	1.41	-0.36	-1.56	0.59	14.7	0.48	1.32	1.1	0.45	1.3	16.3	0.56	-0.58	0.03	0.51	-0.37	16.1
Child938	yes	95	115	100	102.5	12	16	2.7	5.4	2.96	3.864	3.05	4.64	2.85	4.33	99	86	74	107	110	106	89	97	-0.27	-1.42	-1.35	-0.91	-1.08	12.3	0.31	-1.68	-0.89	0.1	-0.18	17.1	0	1.01	0.61	-0.03	1.3	15.7	-0.55	-1.04	-0.99	-0.56	-0.65	14.5
Child939	yes	115	115	100	95	14	18	2.79	8.6	2.98	8.49	3.07	9.44	3.35	10.21	100	89	89	100	57	87	93	90	-1	0.06	-0.62	-1	-1.15	12.2	-1.61	0.14	-1.15	-1.67	-0.13	15.1	-1.02	-1.06	-1.28	-0.94	-1.66	14.9	-1.5	-1.55	-1.88	-1.38	-0.96	13.5
Child940	yes	105	105	100	90	18	12	2.83	8.97	3.02	9.3	3.13	10.5	3.89	12.25	79	60	86	65	109	80	84	82	-0.37	1.38	0.81	0.18	-1.15	13.6	-0.86	-0.79	-1.15	-0.93	-1.12	16.1	-0.89	2.57	0.66	-1.31	-0.92	14.5	0.42	-0.8	-0.18	0.47	-0.7	15.8
Child941	yes	94	105	100	97.5	16	14	1.58	5.69	1.09	6.6	1.2	5.5	1.25	5.96	98	75	72	111	72	86	92	89	-1.17	-1.52	-1.9	-1.82	-1.94	11.3	-1.42	-0.33	-1.28	-1.48	-0.79	15.4	0.37	1.92	1.24	0.13	-0.92	16.2	0.31	-1.14	-0.48	0.37	-0.56	15.7
Child942	yes	90	85	80	77.5	16	14	2.05	8.36	2.91	8.34	3	9.99	3.6	11.29	106	104	116	103	114	112	108	110	-1.59	0.06	-0.96	-1.55	0.03	11.6	-1.97	0.61	-1.15	-2.04	1.34	14.7	-0.07	-0.7	-0.41	0.03	-0.55	16.1	-1.1	-1.53	-1.61	-0.98	-0.9	14
Child943	yes	105	105	100	102.5	15	12	3.03	5.59	3.53	6.12	3.43	5.428	3.67	5.22	88	76	64	110	106	97	89	93	-0.64	-0.08	-0.56	-0.78	-1.59	12.4	-1.5	-1.02	-1.79	-1.64	-0.18	14.6	-1.04	3.96	1.28	-1.47	1.01	13.9	-0.12	-1	-0.68	-0.15	-0.79	15.1
Child944	yes	95	95	80	95	14	16	1.3	4.33	1.04	4.15	1.12	5.66	1.21	4.79	78	70	53	101	45	65	73	69	-1.03	-0.08	-0.8	-1.15	0.95	12	-1.5	1.85	-0.19	-1.65	0.13	14.6	-1.18	-0.47	-1.05	-1.17	0.51	14.2	-1.09	-1.29	-1.51	-1.09	-0.65	13.8
Child945	yes	85	85	55	95	20	14	1.61	5.94	1.58	5.89	1.97	5.7	2.15	5.91	50	104	85	81	87	80	85	82	-1.3	0.59	-0.39	-1.05	-1.15	12.1	-1.44	0.61	-0.78	-1.51	0.52	15.3	-0.16	-0.73	-0.48	-0.05	-0.19	16	-0.92	-1.23	-1.31	-0.83	-0.96	14.2
Child946	yes	85	95	100	92.5	12	16	2.55	7.59	2.66	8.11	2.79	8.07	family not found	family not found	family not found	family not found	family not found	family not found	family not found	family not found	family not found	family not found	-3.84	3.14	0.04	-2.35	-0.32	10.7	0.19	0.17	0.18	0.1	0.97	17.1	-1.16	0.46	-0.5	-1.21	1.16	14.2	family not found	family not found	family not found	family not found	family not found	family not found
Child947	yes	95	105	80	92.5	13	16	1.3	9.859	1.25	10.09	1.47	5.95	1.76	6.93	81	103	74	70	63	78	87	82	-1.63	-0.2	-1.18	-1.71	-0.76	11.4	-1.79	0.61	-1.03	-1.86	-0.3	14.9	-1.38	0.55	-0.64	-1.48	-0.04	14.3	-0.75	-1.16	-1.17	-0.67	-1.1	14.3
Child948	yes	100	115	100	95	14	18	1.82	4.08	2.22	4.1	2.39	2.9	2.51	2.28	103	90	99	104	100	99	106	102	-2.5	0.85	-0.84	-2.01	0.42	11.1	-1.41	-0.79	-1.55	-1.48	-1.12	15.4	-1.88	0.74	-0.87	-2.04	0.55	13.8	-1.23	-1.9	-1.93	-1.08	-1.23	13.9
Child949	yes	95	95	100	95	13	11	1.86	5.09	2.25	5.39	2.38	5.16	2.55	5.04	71	57	107	102	98	87	93	90	-1.15	-2.58	-2.67	-2.27	0.42	10.9	-2.5	-1.77	-2.92	-2.6	-1.53	14.1	-1.01	0.94	-0.19	-1.14	-0.77	14.7	-0.92	-1.47	-1.46	-0.81	-1.03	14.2
Child950	yes	115	115	85	95	15	12	2.58	11.5	3.62	12.49	3.53	13.71	3.82	14.89	100	100	100	110	58	100	92	96	0.3	-1.84	-1.3	-0.51	-0.36	12.8	-1.33	-0.33	-1.22	-1.39	0.52	15.5	2.62	0.45	2.18	2.62	-0.19	19.9	2.17	0.11	1.58	2.21	-0.29	18.7
Child951	yes	57	64	60	90	11	15	10.87	98.44	11.56	106.18	12.5	103.61	18.91	115.28	53	102	70	106	73	86	81	83	-1.64	0.46	-0.75	-1.51	0.1	11.6	-1.36	1.41	-0.3	-1.48	0.21	14.8	-2.48	0.73	-1.26	-2.67	0.44	12.7	-1.63	-1.08	-1.71	-1.6	-0.79	13.1
Child952	yes	85	95	100	100	18	15	2.64	11.08	2.69	11.14	2.73	6.38	3.2	5.56	88	75	106	84	110	100	91	95	-2.03	2.39	0.57	-0.98	2.21	12.2	0.33	1.81	1.12	0.17	1.28	17.2	-0.9	1.08	0.01	-0.99	0.44	14.5	-1.02	-1	-1.27	-1.02	-0.58	13.9
Child953	yes	85	95	100	95	10	12	3.89	12.7	4.04	12.17	4.83	10.82	4.99	13.09	100	70	88	106	100	93	100	96	-0.18	0.19	-0.07	-0.23	1.37	13.1	-1.13	0.97	-0.36	-1.23	-0.18	15.1	1.28	-0.23	0.86	1.39	0.15	17.7	-0.05	-0.94	-0.6	-0.09	-0.65	15.1
Child954	yes	95	105	100	101	14	18	3.24	11	3.53	11.05	3.46	10.58	3.87	12.61	65	63	83	74	110	79	82	80	-1.92	0.59	-0.73	-1.61	0.42	11.5	-1.22	-0.79	-1.41	-1.29	-0.71	15.6	-0.85	0.28	-0.41	-0.88	-0.92	15	-0.74	-1.4	-1.31	-0.65	-1.23	14.4
Child955	yes	62	78	100	92.5	16	18	10.83	64.21	10.95	62.74	11.61	63.89	12.07	74.335	76	92	53	97	93	82	86	84	1.27	-0.08	0.67	1.11	0.1	14.8	-0.51	1.14	0.18	-0.62	-0.18	16	0.09	1.01	0.68	0.07	-0.28	15.8	-0.21	-1.04	-0.77	-0.24	-0.16	14.9
Child956	yes	105	105	100	95	13	20	2.9	11.81	3.084	12.07	3.15	10.62	4.6	15.73	98	88	100	115	93	98	105	101	-2.71	1.91	-0.1	-1.62	0.82	11.5	0.16	-1.31	-0.73	0.06	0.11	17.4	-0.65	-1.09	-1.04	-0.53	-2.46	15.4	-1.26	-1.21	-1.51	-1.17	-0.9	13.8
Child957	yes	115	115	90	96	13	13	3.17	11.81	3.35	11.86	3.3	15.53	3.732	10.78	100	80	80	112	103	102	95	98	-0.09	-0.62	-0.63	-0.44	2.3	12.8	-1.45	1.41	-0.36	-1.56	0.59	14.7	-0.63	-0.6	-0.73	-0.58	-1.28	15	-1.11	-1.36	-1.56	-1.1	-0.93	13.8
Child958	yes	85	95	80	93	14	18	1.7	11.89	2.28	12.4	2.34	14.349	4.44	10.17	50	94	90	105	81	84	91	87	-0.18	0.19	-0.07	-0.23	0.95	13.1	-0.78	0.09	-0.59	-0.87	0.59	15.6	-0.31	-0.6	-0.5	-0.24	-1.21	15.4	-1.05	-1.04	-1.31	-1.05	-0.79	13.8
Child959	yes	95	95	85	95	13	16	3.58	10.58	3.71	11.38	3.95	13.75	4.11	14.93	98	80	100	117	93	104	96	100	-0.59	0.46	-0.11	-0.51	-0.74	12.7	-1.77	1.41	-0.59	-1.88	0.59	14.3	-0.65	-0.57	-0.73	-0.61	-1.57	14.9	-1.26	-1.36	-1.66	-1.25	-0.86	13.6
Child960	yes	85	85	100	100	18	20	2.63	11.11	2.55	11.38	2.59	8.77	3.71	9.13	68	80	92	74	82	79	80	79	-0.48	-0.47	-0.73	-0.74	-0.36	12.5	-1.79	0.61	-1.03	-1.86	-0.54	14.9	2.14	-0.66	1.24	2.28	-0.04	19.3	0.07	-0.52	-0.22	0.14	-0.43	15.4
Child961	yes	115	115	55	96	18	10	3.25	12.42	3.3	12.46	3.23	14.85	4.231	15.42	57	105	83	86	86	83	94	88	-0.71	-0.47	-0.87	-0.96	-1.94	12.2	-2.21	1.54	-0.84	-2.32	-0.46	14.4	-1	-1.09	-1.28	-0.9	-2.46	15	-1.25	-1.47	-1.67	-1.14	-0.9	13.8
Child962	yes	95	95	100	95	13	17	3.58	11.55	3.76	12.28	3.77	10.86	4.05	13.21	99	65	59	105	107	87	93	90	-0.51	0.73	0.15	-0.33	-0.74	12.9	1.04	1.36	1.45	0.94	1.74	18.4	-0.41	-0.47	-0.5	-0.35	-1.28	15.2	-1.21	-1.1	-1.46	-1.2	-0.65	13.6
Child963	yes	95	105	100	85	11	12	3.7	12.01	4.01	12.22	4.17	9.47	4.55	10.33	59	87	72	87	101	85	81	83	-0.84	1.26	0.38	-0.4	0.95	12.9	0.36	-0.57	-0.13	0.26	1.36	17.3	-0.37	-0.78	-0.65	-0.29	-0.13	15.3	-0.94	-1.15	-1.31	-0.94	-0.65	14
Child964	yes	85	95	100	102	12	18	3.64	10.64	3.91	11.29	4.649	7.64	5.009	8.93	81	70	89	94	82	83	90	86	-2.7	2.23	0.04	-1.66	0.95	11.4	-0.79	-0.53	-0.96	-0.9	0.59	15.6	1.21	0.08	0.98	1.3	0.23	17.6	-0.38	-0.87	-0.77	-0.4	-0.72	14.7
Child965	yes	95	85	100	102	12	16	3.66	11.81	3.95	11.95	4.15	13.9	4.62	14.97	99	85	69	101	100	100	90	95	-0.52	2.7	1.88	0.73	0.42	14.4	-0.06	-0.33	-0.29	-0.13	0.11	17.2	0.51	-0.14	0.31	0.57	-0.92	16.8	-0.31	-0.95	-0.75	-0.23	-0.63	14.9
Child966	yes	95	60	80	95	14	18	5.16	14.89	5.26	14.64	4.977	16.65	5.1	18.01	100	94	110	88	82	96	101	98	-1.58	1.8	0.36	-0.84	-0.74	12.3	0.52	-0.13	0.26	0.44	0.97	17.6	0.1	-0.23	0.01	0.17	-0.13	15.9	-0.76	-0.98	-1.08	-0.76	-0.65	14.2
Child967	yes	55	65	100	102.5	16	18	9.74	75.36	9.56	77.22	9.99	71.99	11.35	66.28	87	99	94	90	92	90	101	95	-0.44	0.06	-0.3	-0.49	-1.15	12.8	-1.97	0.61	-1.15	-2.04	1.34	14.7	1.53	-0.04	1.11	1.6	-0.55	18.2	0.7	-0.58	0.14	0.75	-0.76	16.2
Child968	yes	95	105	100	102.5	14	20	11.05	96.47	12.17	91.7	13.12	90.09	14.95	95.78	61	75	95	87	88	85	82	83	-0.2	0.99	0.57	0.1	0.1	13.5	-0.51	1.76	0.48	-0.67	-0.18	15.9	2.11	-1.12	0.98	2.3	-0.28	19.3	-0.2	-0.79	-0.6	-0.22	-0.37	14.9
Child969	yes	95	95	80	100	12	12	3.53	11.37	3.75	12.14	3.864	13.66	4.16	9.73	107	99	103	109	110	105	113	109	-1.68	2.7	1.17	-0.28	-1.94	13.1	-1.16	-0.42	-1.15	-1.23	0.52	15.7	1.4	-1.61	0.17	1.67	-0.92	18.4	-0.33	-0.99	-0.79	-0.26	-0.9	14.9
Child970	yes	105	105	100	102	12	16	12.17	98.71	12.85	100.66	14.6	108.19	19.99	114.78	61	85	69	73	103	78	85	81	-1.38	-0.2	-1.05	-1.48	1.21	11.7	-1.02	-0.79	-1.27	-1.09	-0.54	15.9	1.52	-1.65	0.25	1.8	-0.19	18.5	-0.69	-0.93	-0.98	-0.62	-0.63	14.4
Child971	yes	115	115	80	100	14	18	3.97	12.37	4.61	13.59	4.63	15.1	4.97	10.57	79	80	61	95	90	81	86	83	-2.35	3.41	1.2	-0.81	0.95	12.4	0.16	0.53	0.36	0.07	1.82	17	1.88	-1.03	0.86	2.06	-0.35	18.9	0.1	-0.96	-0.52	0.06	-0.16	15.4
Child972	yes	105	105	80	95	12	18	4.22	10.84	4.19	10.96	4.73	11.31	5.1	13.97	93	89	88	79	110	88	102	95	-0.46	1.8	1.08	0.22	0.1	13.6	-0.94	0.53	-0.45	-1.03	1.36	15.4	-0.02	0.55	0.35	-0.01	-0.28	15.7	-0.21	-1.04	-0.77	-0.24	-0.44	14.9
Child973	yes	115	95	60	95	12	14	insufficient sample	12.64	5.8	10.33	6.07	10.95	7.25	13.33	68	92	73	109	76	91	82	86	0.58	-2.05	-1.3	-0.33	-2.33	13	-0.33	-2.66	-2.02	-0.59	-1.12	16.5	2.46	-1.61	0.98	2.74	-0.92	20.1	0	-0.78	-0.44	0.07	-0.83	15.3
Child974	yes	105	105	70	87.5	14	12	3.7	10.66	4.22	11.2	4.29	10.8	4.71	12.97	56	98	89	107	89	88	95	91	-1.6	2.07	0.57	-0.73	2.21	12.5	0.18	1.89	1.05	0.01	1.51	16.9	-1.46	0.7	-0.57	-1.56	-0.13	13.8	-1.81	-1.15	-1.87	-1.77	-0.79	12.9
Child975	yes	95	95	80	95	16	16	3.76	10	4.43	10.63	4.83	9.92	5.18	7.93	110	108	127	125	122	122	119	120	0.56	-1.96	-1.28	-0.32	-2.01	12.9	-0.97	0.57	-0.45	-1.06	-0.18	15.4	-1.06	-1.12	-1.35	-0.98	-0.13	14.5	-1.38	-1.8	-2.03	-1.34	-0.93	13.5
Child976	yes	115	115	60	95	14	16	4.54	11.47	4.96	12.42	6.41	14.94	7.71	15.48	46	63	90	85	101	77	82	79	0.22	0.33	0.31	0.24	-0.36	13.7	-0.99	0.89	-0.3	-1.08	-0.3	15.9	-1.4	-1.35	-1.71	-1.3	-0.92	14.5	-0.61	-1.08	-1.02	-0.53	-0.96	14.5
Child977	yes	105	105	100	97.5	12	12	insufficient sample	12.99	4.52	13.11	4.92	11.53	4.94	13.93	68	99	105	107	100	94	102	98	-2.53	4.48	1.91	-0.58	1.37	12.6	-0.34	0.53	-0.02	-0.43	1.36	16.3	1.26	-0.54	0.68	1.39	-0.42	17.7	-0.61	-0.91	-0.94	-0.62	-0.58	14.4
Child978	yes	55	65	80	95	18	20	3.87	12.31	4.15	12.77	4.22	15.15	4.68	17.6	92	70	100	92	107	98	92	95	-0.95	-0.2	-0.8	-1.07	-0.36	12.1	-1.79	0.84	-0.9	-1.87	0.52	14.9	0.08	-1.02	-0.48	0.22	-0.33	16.3	-0.32	-1.08	-0.84	-0.24	-0.9	14.9
Child979	yes	85	85	100	95	14	16	3.12	13.2	3.84	13.57	3.91	13.91	4.05	15.01	88	100	64	102	60	81	90	85	-1.03	0.99	0.04	-0.7	-0.74	12.5	-0.56	0.09	-0.42	-0.65	0.9	16	0.42	1.17	0.98	0.4	-0.13	16.2	-0.29	-0.83	-0.68	-0.31	-0.65	14.8
Child980	yes	95	95	70	92.5	12	13	3.46	10.5	3.61	11	3.52	9.2	3.96	9.61	89	96	100	78	120	96	102	99	-0.6	-0.2	-0.6	-0.75	-1.94	12.5	-0.89	-0.33	-0.9	-0.96	-0.3	16	2.61	0.35	2.12	2.62	-0.33	19.9	1.82	-0.06	1.23	1.86	-0.36	18
Child981	yes	95	95	100	92.5	16	13	3.58	12.7	3.75	11.25	3.71	12.91	5.36	15.65	90	90	74	88	97	88	95	91	-0.72	0.19	-0.4	-0.75	0.95	12.4	-0.87	1.5	0.1	-1	0.05	15.5	2.81	0.89	2.55	2.88	0.51	20.4	2.48	0.01	1.64	2.37	0.61	19.6
Child982	yes	75	115	70	95	16	11	3.37	8.37	3.48	8.2	3.77	9.36	4.08	9.97	82	79	65	86	88	80	88	84	-0.86	0.99	0.15	-0.54	0.1	12.7	0.19	-1.02	-0.54	0.05	0.51	17	1.21	0.08	0.98	1.3	0.23	17.6	0.06	-0.91	-0.52	0.02	-0.44	15.3
Child983	yes	115	115	100	95	12	12	3.86	12.28	4.26	11.95	4.32	6.11	4.77	6.39	76	94	90	100	105	100	91	95	-1.59	0.06	-0.96	-1.55	0.42	11.6	-1.79	-0.79	-1.82	-1.85	-0.3	14.9	0.51	-0.14	0.31	0.57	-0.92	16.8	-0.35	-0.97	-0.79	-0.28	-0.83	14.8
Child984	yes	105	105	85	90	16	13	3.55	10.56	3.67	11.12	3.88	9.95	4.29	11.17	89	90	76	75	105	87	93	90	-0.95	-0.08	-0.75	-1.07	0.1	12.1	-0.29	1.41	0.47	-0.42	0.59	16.3	0.85	1.14	1.28	0.86	1.3	16.9	-0.16	-0.83	-0.6	-0.18	-0.72	15
Child985	yes	85	105	80	92.5	13	10	3.16	9.75	3.4	9.55	3.56	5.43	3.88	5.86	96	93	81	99	80	91	97	94	-1.19	0.06	-0.73	-1.18	-1.15	12	-1.61	0.61	-0.9	-1.69	-1.12	15.1	-2.17	0.81	-1.04	-2.37	0.11	13.5	-1.32	-1.23	-1.56	-1.23	-0.76	13.7
Child986	yes	95	105	100	95	12	11	insufficient sample	10.91	4.56	11.02	5.69	14.27	5.72	15.05	103	80	60	79	103	85	90	87	-1.49	0.59	-0.5	-1.22	0.42	12	-2.32	1.08	-1.15	-2.4	0.52	14.3	-0.85	0.87	-0.11	-0.97	-0.33	14.9	-0.18	-1.14	-0.79	-0.11	-1.03	15.1
Child987	yes	75	85	100	100	11	11	3.39	7.49	3.61	7	3.54	5.31	3.85	5.1	82	81	66	72	124	85	90	87	-0.04	0.99	0.67	0.25	-1.59	13.6	-0.33	0.75	0.11	-0.43	0.59	16.3	-1.99	1.32	-0.61	-2.2	0.01	13.1	-1	-1.02	-1.27	-1	-0.65	13.9
Child988	yes	95	95	100	95	11	11	3.91	10.84	3.95	11	4.54	15.09	4.93	15.54	58	73	104	61	68	71	80	75	-3.24	4.29	1.57	-0.83	2.79	12.4	-1.7	0.61	-0.96	-1.77	-0.3	15	-2.3	1.07	-0.99	-2.56	-0.63	13.3	-0.86	-1.06	-1.17	-0.78	-0.9	14.2
Child989	yes	115	115	70	95	11	12	3.51	11.01	3.63	11.17	3.85	14.338	4.14	15.13	70	86	75	99	95	85	90	87	-1.6	2.07	0.57	-0.73	0.1	12.5	-0.02	2.07	0.98	-0.21	1.74	16.6	-0.62	1.35	0.35	-0.72	0.23	14.8	-0.27	-0.91	-0.73	-0.29	-0.65	14.8
Child990	yes	105	105	100	95	12	15	3.57	10.57	3.66	11.25	3.56	13.26	3.91	14.01	120	125	141	134	137	137	130	133	-2.11	3.68	1.57	-0.48	0.95	12.8	-0.49	0.53	-0.13	-0.59	0.59	16	-1.72	1.26	-0.46	-1.9	0.3	13.5	-1	-1.02	-1.27	-1	-0.23	13.9
Child991	yes	85	95	90	101	12	12	2.98	9.46	3.14	9.39	3.16	3.71	4.44	4.73	80	100	103	95	109	96	106	101	-0.7	-2.58	-2.43	-1.83	-0.76	11.3	-1.14	-2.19	-2.27	-1.32	-1.36	15.6	0.2	-1.19	-0.48	0.37	-1.66	16.5	-1.34	-1.21	-1.56	-1.26	-0.83	13.7
Child992	yes	85	95	80	93	13	13	3.96	13.85	4.28	14.15	5.56	15.78	6.27	17.84	72	107	107	105	97	104	96	100	-2.09	1.12	-0.41	-1.5	-0.36	11.6	-0.4	1.08	0.23	-0.51	0.11	16.6	-0.98	-0.96	-1.2	-0.91	-0.48	15	-0.9	-1.25	-1.31	-0.81	-1.03	14.2
Child993	yes	95	105	90	97.5	12	16	3.3	10.27	3.86	10.53	3.93	5.936	4.18	5.89	73	104	97	69	67	85	80	82	-2	4.22	2.05	-0.18	0.1	13.1	-0.22	1.85	0.73	-0.39	0.59	16.3	0.44	-1.16	-0.27	0.59	0.01	16.5	-0.3	-1.15	-0.9	-0.33	-0.58	14.8
Child994	yes	105	105	100	102.5	17	12	1.5	12.84	1.02	13.09	1.25	13.34	3.82	14.25	102	90	90	113	95	103	99	101	-0.88	0.85	0.07	-0.53	-0.36	12.7	0.4	-0.65	-0.14	0.32	0.11	17.8	0.41	-0.66	-0.04	0.53	-0.04	16.7	-0.6	-1.01	-0.98	-0.53	-0.96	14.5
Child995	yes	105	105	85	95	12	10	1.01	8.89	1.5	9.03	1.9	9.38	2.19	8.09	100	76	101	94	79	90	96	93	-0.9	0.73	-0.09	-0.69	0.1	12.5	-1.45	1.41	-0.36	-1.56	-0.18	14.7	1.12	-0.13	0.8	1.22	0.87	17.5	-0.34	-0.85	-0.73	-0.35	-0.72	14.8
Child996	yes	115	115	100	103	16	14	1.88	12.94	2	13.25	2.15	12.72	4.23	13.41	82	100	107	63	81	86	91	88	-0.16	-1.15	-1.08	-0.7	0.52	12.5	-0.97	0.09	-0.72	-1.06	-0.18	15.4	0.73	-0.07	0.55	0.81	1.01	16.8	-0.59	-0.87	-0.9	-0.59	-0.79	14.4
Child997	yes	85	95	70	97.5	13	20	3.8	10.81	4.55	11.15	5.67	11.74	5.63	12.05	81	100	105	102	69	100	87	93	-0.99	1.53	0.51	-0.42	0.95	12.8	0.29	-0.75	-0.29	0.18	1.66	17.2	0.32	-0.01	0.29	0.38	1.16	16.2	-0.57	-1.23	-1.13	-0.58	-0.65	14.4
Child998	yes	95	95	90	105	15	12	3.84	12.11	4.37	12.31	4.61	10.48	5.24	12.13	105	100	70	98	110	96	102	99	-2.9	1.91	-0.2	-1.78	-0.36	11.4	-1.05	-0.14	-0.91	-1.12	0.36	15.8	-1.41	-0.3	-1.12	-1.41	0.84	14.4	-0.91	-1.16	-1.26	-0.82	-0.96	14.2
Child999	yes	85	85	90	98	13	17	3.55	11.49	3.53	12.7	3.48	10.56	3.73	12.49	96	95	110	95	106	100	108	104	-0.69	0.46	-0.18	-0.61	-0.74	12.6	-0.45	-0.35	-0.6	-0.55	-0.18	16.1	-0.66	0.89	0.08	-0.72	0.51	14.8	-0.61	-0.98	-0.99	-0.62	-0.65	14.4
Child1000	yes	100	95	85	100	13	17	3.47	10.98	3.35	11.23	3.32	4.96	3.48	5.99	73	64	101	56	92	76	83	79	-1.16	0.59	-0.3	-0.91	-0.36	12.3	-2.42	1.08	-1.22	-2.49	-0.3	14.2	-1.78	0.61	-0.87	-1.92	0.18	13.9	-0.4	-0.99	-0.84	-0.33	-0.83	14.8
Child1001	yes	95	95	105	95	12	15	3.51	11.04	3.49	11.2	3.37	14.29	4.44	10.09	90	72	70	89	100	91	84	87	0.54	-2.05	-1.32	-0.37	-1.54	12.9	-0.82	-1.26	-1.41	-0.91	0.11	16.1	-0.84	1	-0.04	-0.98	-0.7	14.9	-0.41	-1.06	-0.88	-0.34	-0.83	14.8
Child1002	yes	95	105	96	95	12	12	3.52	15.11	3.87	15.6	3.99	13.66	4.23	14.85	89	70	90	98	102	92	97	94	-0.78	-1	-1.3	-1.24	-0.36	11.9	-0.82	2.48	0.61	-1.03	0.52	16	-0.68	1.07	0.1	-0.82	-0.63	15.1	-0.65	-0.97	-0.98	-0.57	-0.83	14.5
Child1003	yes	85	95	90	106	20	14	3.52	11.29	3.77	11.62	3.86	12.89	4.2	13.53	100	74	74	92	109	90	97	93	-0.42	-2.58	-2.28	-1.54	0.82	11.6	-1.06	-2.19	-2.21	-1.24	-0.79	15.7	-0.4	0.97	0.25	-0.51	-0.55	15.4	0.72	-0.84	-0.02	0.76	-0.76	16.3
Child1004	yes	95	85	90	85	18	16	3.52	11.34	3.91	11.86	4.07	14.68	4.59	15.27	99	76	71	103	89	87	94	90	-1.03	-1.69	-1.99	-1.76	0.1	11.3	-0.86	-0.8	-1.18	-0.99	0.67	15.5	0.09	1.26	0.8	0.05	0.3	15.7	-0.49	-0.89	-0.86	-0.51	-0.65	14.5
Child1005	yes	100	105	92.5	105	14	17	4.78	10.3	4.91	10.71	4.87	6.53	4.37	5.66	100	120	103	107	85	111	102	106	-2.16	2.7	0.89	-0.69	0.42	12.6	-1.61	0.61	-0.9	-1.69	-0.3	15.1	0.13	0.78	0.52	0.07	-0.41	16.1	0.72	-0.84	-0.02	0.76	-0.56	16.3
Child1006	yes	75	60	96	85	15	17	9.38	49.33	9.26	51.3	8.7	56.23	10.09	14.52	100	90	93	115	90	104	96	100	-0.2	-1.15	-1.11	-0.74	-0.74	12.4	-0.97	0.53	-0.48	-1.06	0.59	15.4	0.1	-0.23	0.01	0.17	-0.13	15.9	-1.63	-1.63	-2.08	-1.6	-0.79	13.1
Child1007	yes	60	80	100	95	12	15	9.71	54.01	9.79	54.78	9.13	57.62	10.51	10.445	84	90	107	80	96	100	88	94	-1.19	0.06	-0.73	-1.18	0.42	12	-2.09	-1.26	-2.31	-2.16	-0.3	14.6	-2.18	-0.04	-1.49	-2.27	-0.55	13.5	-1.07	-1.31	-1.46	-0.98	-1.16	14
Child1008	yes	55	75	96	98	14	12	9.77	57.15	10.02	58.26	10.42	59.99	11.49	65.39	84	71	54	91	92	72	90	81	-1	0.06	-0.62	-1	0.42	12.2	-1.68	0.61	-0.95	-1.76	-1.12	15	-0.57	-1.65	-1.28	-0.36	-1.07	15.6	-1.21	-1.42	-1.61	-1.1	-1.16	13.8
Child1009	yes	76	105	100	100	16	14	insufficient sample	28.62	9.72	28.78	9.56	28.44	10.93	9.64	73	65	97	83	100	91	85	88	ND	-2.84	-1.9	-0.63	-0.36	12.6	-1.2	-0.79	-1.4	-1.27	-1.12	15.6	1.4	-1.61	0.17	1.67	-0.92	18.4	-0.46	-1.01	-0.88	-0.38	-0.96	14.7
Child1010	yes	90	85	96	100	18	16	insufficient sample	26.66	6.93	27.42	7.74	29.3	8.29	29.69	68	72	93	61	120	83	90	86	-1.75	1.53	0.04	-1.13	-0.74	12	-1.53	1.41	-0.42	-1.64	0.21	14.6	1.7	-1.12	0.68	1.89	0.58	18.5	-0.64	-1.02	-1.03	-0.65	-0.65	14.3
Child1011	yes	73	80	96	70	15	12	6.77	41.84	6.98	43.04	8.16	45.12	7.25	12.24	63	107	71	77	75	79	79	79	-0.81	0.06	-0.52	-0.83	-0.36	12.4	-0.62	1.08	0.07	-0.72	0.52	16.3	1.72	-1.55	0.45	1.99	-1.14	18.9	-0.83	-1.55	-1.46	-0.72	-1.16	14.3
Child1012	yes	85	92	100	60	12	12	6.63	38.62	6.69	39.14	7.81	38.17	8.03	42.1	94	104	62	75	112	91	96	93	-0.23	-0.35	-0.52	-0.48	-0.74	12.8	-0.66	0.97	-0.02	-0.76	0.9	15.8	-0.02	0.55	0.35	-0.01	-0.28	15.7	-0.3	-1.08	-0.86	-0.33	-0.72	14.8
Child1013	yes	105	105	105	100	12	12	6.79	42.12	6.59	44.17	8.37	46.51	9.94	47.62	62	99	80	79	70	74	83	78	-0.18	-1	-0.96	-0.67	-1.94	12.6	-1.61	0.14	-1.15	-1.67	-1.12	15.1	2.46	-1.61	0.98	2.74	-0.92	20.1	0.07	-0.71	-0.35	0.13	-1.16	15.4
Child1014	yes	60	78	107.5	80	14	12	8.96	47.16	9.09	49.82	7.84	54.84	8.37	59.14	67	98	90	101	104	99	92	95	0.47	0.46	0.57	0.52	0.1	14	-0.03	1.94	0.91	-0.21	-0.18	16.6	-1.46	0.7	-0.57	-1.56	-0.13	13.8	-1.31	-1.31	-1.66	-1.29	-0.86	13.5
Child1015	yes	74	82	102.5	100	14	14	7.25	48.365	7.42	49.56	9	53.45	10.37	57.76	90	60	90	101	85	85	90	87	-0.67	-0.62	-0.99	-1.01	-1.59	12.2	-1.28	1.41	-0.24	-1.4	0.59	14.9	-1.06	-1.12	-1.35	-0.98	-0.13	14.5	-1.03	-1.5	-1.61	-1.02	-0.79	13.9
Child1016	yes	105	105	97.5	100	12	12	3.98	23.52	4.37	23.65	4.67	22.13	5.06	24.32	77	80	82	104	61	81	86	83	-0.81	0.06	-0.52	-0.83	-0.36	12.4	-1.33	-0.33	-1.22	-1.39	0.52	15.5	-1.4	-1.35	-1.71	-1.3	-0.92	14.5	-0.58	-1.03	-0.98	-0.5	-0.96	14.5
Child1017	yes	55	65	90	80	16	18	5.43	21.8	5.49	21.46	5.79	20.38	5.08	15.15	79	102	97	101	100	94	102	98	-1.23	2.7	1.44	0.11	-0.36	13.6	-1.61	0.61	-0.9	-1.69	-0.3	15.1	-0.45	0.61	0.03	-0.51	0.7	15.4	-0.6	-1.01	-0.98	-0.53	-0.96	14.5
Child1018	yes	85	85	95.5	90	11	15	6.88	20.08	7.15	20.92	7.58	15.2	8.41	19.63	114	108	121	125	135	120	128	124	-2.48	1.12	-0.62	-1.86	-1.15	11.3	-1.7	0.38	-1.09	-1.77	-0.3	15	0.79	2.57	1.84	0.47	0.55	16.6	1.56	-0.11	1.02	1.61	-0.49	17.6
Child1019	yes	95	95	95	100	12	11	5.82	25.24	5.7	25.86	5.95	26.03	6.62	29.58	82	94	109	101	116	100	108	104	-1.19	0.06	-0.73	-1.18	-0.36	12	-2.06	0.61	-1.22	-2.13	-0.21	14.6	-2.36	-0.37	-1.8	-2.44	0.7	13.4	-0.6	-1.31	-1.17	-0.51	-0.96	14.5
Child1020	yes	59	77	70	90	16	14	8.8	32.12	9.17	33.54	8.27	35.39	9.66	37.96	61	57	78	94	82	75	76	75	-0.42	-0.35	-0.63	-0.66	-0.74	12.5	-1.3	-1.24	-1.79	-1.46	-0.18	14.8	1.14	1.29	1.56	1.14	1.09	17.3	0.18	-0.33	-0.05	0.18	-0.09	15.5
Child1021	yes	55	76	86	100	14	12	7.85	44.55	7.83	45.3	9.34	47.9	10.79	15.06	71	100	80	57	105	81	90	85	-0.85	3.23	2.14	0.7	0.42	14.3	-1.36	1.08	-0.47	-1.45	0.11	15.4	2.44	-0.86	1.36	2.6	-0.63	19.9	0.55	-0.26	0.26	0.62	-0.96	16.1
Child1022	yes	85	115	100	100	18	12	insufficient sample	13.53	5.98	14.38	5.25	14.4	5.55	15.21	118	109	110	108	98	112	108	110	-1.15	-0.08	-0.87	-1.26	-0.32	11.9	-1.12	0.53	-0.59	-1.21	1.36	15.2	0.81	0.05	0.68	0.89	-0.13	16.9	0.19	-0.68	-0.28	0.16	-0.44	15.5
Child1023	yes	80	105	95	100	18	10	5.34	15.09	5.41	16.36	5.97	14.83	5.71	15.39	98	70	74	113	96	100	87	93	-1.17	1.12	0.11	-0.68	-1.94	12.6	0.23	-1.12	-0.56	0.14	-0.3	17.5	0.36	-0.73	-0.11	0.49	-0.33	16.6	-0.08	-1.1	-0.7	-0.01	-0.96	15.2
Child1024	yes	55	85	105	80	12	10	insufficient sample	14.23	4.64	14.72	5.1	8.12	5.19	8.41	59	61	96	89	108	83	90	86	-2.95	2.77	0.32	-1.64	-0.74	11.5	0.62	0.13	0.48	0.54	1.43	17.8	1.72	-1.16	0.68	1.91	-0.2	18.6	-0.01	-0.98	-0.6	-0.05	-0.65	15.2
Child1025	yes	95	105	85	100	15	14	3.623	13.49	3.86	14.44	3.98	18.71	4.5	21.89	97	95	106	103	90	104	98	101	-2.13	2.34	0.47	-1.09	0.95	12.1	0.33	-0.66	-0.21	0.22	1.74	17.2	0.32	0.7	0.68	0.33	0.23	16.1	0.33	-1.06	-0.44	0.27	-0.79	15.7
Child1026	yes	75	85	100	100	17	12	insufficient sample	13.86	3.77	14.08	3.77	11.47	4.11	13.69	100	90	100	104	114	100	110	105	-0.9	0.19	-0.52	-0.92	-0.74	12.2	-1.13	0.97	-0.36	-1.23	0.59	15.1	1.01	-1.16	0.15	1.19	0.66	17.4	-0.77	-1.31	-1.31	-0.78	-0.86	14.2
Child1027	yes	95	95	95	100	16	16	insufficient sample	14.07	7.57	14.84	6.92	12.98	7.15	15.77	76	104	108	69	101	102	85	93	-1.09	-0.62	-1.23	-1.4	1.79	11.7	-0.76	0.44	-0.37	-0.85	0.13	15.7	-0.96	-0.88	-1.14	-0.91	-0.13	14.6	-1.05	-1.04	-1.31	-1.05	-0.79	13.8
Child1028	yes	115	115	75	100	12	11	4.94	14.68	4.95	15.4	5.23	15.63	5.46	16.81	102	102	100	114	53	100	95	97	-0.86	0.73	-0.07	-0.66	0.1	12.5	-1.31	0.53	-0.72	-1.39	-0.94	14.9	1.61	-1	0.68	1.78	-0.85	18.4	0.37	-0.62	-0.12	0.33	-0.86	15.8
Child1029	yes	105	105	105	100	12	12	4.86	15.07	4.94	17.12	5.55	15.39	6.18	16.69	87	91	81	97	96	91	96	93	-0.48	-0.47	-0.73	-0.74	-1.15	12.5	-1.6	1.54	-0.41	-1.72	-0.3	15.1	-0.2	-1.68	-1.04	0.03	-0.19	16.1	-1.14	-1.16	-1.41	-1.06	-0.56	13.9
Child1030	yes	85	95	105	90	12	16	3.812	12.14	4.46	12.13	4.89	12.01	4.56	13.17	104	90	89	108	85	106	90	98	-1.19	0.06	-0.73	-1.18	0.42	12	-1.79	0.61	-1.03	-1.86	-1.12	14.9	1.4	-1.48	0.25	1.66	-1.8	18.3	0.29	-0.8	-0.27	0.35	-0.96	15.7
Child1031	yes	85	95	101	100	15	12	3.4	13.79	3.74	13.9	3.65	10.01	4.13	12.41	93	73	90	103	120	92	104	98	-1.34	0.59	-0.41	-1.08	-1.15	12.1	-0.4	-1.73	-1.41	-0.53	-0.3	16.6	1.52	-1.65	0.25	1.8	-0.55	18.5	0.2	-0.84	-0.35	0.26	-0.9	15.5
Child1032	yes	95	105	105	100	11	15	4.89	17.29	4.99	18.12	5.77	13.43	5.99	7.49	95	78	100	87	61	91	84	87	-0.55	0.73	0.13	-0.36	0.95	12.9	0.34	1.06	0.76	0.23	0.67	17.3	-0.37	1.01	0.35	-0.42	-0.35	15.1	-0.55	-1.04	-0.99	-0.56	-0.79	14.5
Child1033	yes	105	105	100	100	13	17	5.26	18.35	5.36	18.92	6.06	16.64	7.16	17.96	100	90	100	110	86	96	104	100	-0.43	1.54	0.91	0.2	0.42	13.7	0.51	-0.79	-0.14	0.43	-1.12	18	-1.98	-0.96	-1.89	-1.98	-0.99	13.8	-0.64	-1.12	-1.07	-0.56	-1.3	14.5
Child1034	yes	105	105	80	85	12	16	4.67	23.63	4.65	24.72	5.32	16.93	5.64	18.17	89	80	89	100	102	99	93	96	-0.52	-0.47	-0.76	-0.78	-0.76	12.5	-1.79	0.84	-0.9	-1.87	-0.38	14.9	-0.39	-0.44	-0.48	-0.33	0.55	15.6	-0.59	-1.1	-1.02	-0.51	-1.03	14.5
Child1035	yes	100	115	95	80	13	12	3.1	13.8	3.27	14.02	3.23	13.16	6.21	13.89	99	80	60	92	99	86	91	88	-1.56	-0.08	-1.11	-1.65	-0.74	11.5	0.04	-1.68	-1.1	-0.17	0.97	16.6	-0.54	0.08	-0.27	-0.53	1.44	15	-0.51	-1.08	-0.99	-0.52	-0.72	14.5
Child1036	yes	85	95	80	70	14	12	4.05	16.8	4.33	16.86	4.57	14.47	4.99	15.24	100	90	99	85	109	96	102	99	-1.89	4.22	2.13	-0.08	0.1	13.2	0.91	-0.09	0.58	0.83	2.12	18.2	-1.51	0.21	-0.89	-1.58	1.73	13.8	-1.11	-1.5	-1.66	-1.1	-0.93	13.8
Child1037	yes	95	95	73	100	12	15	2.77	13.91	2.94	13.96	3.03	14.92	4.9	15.45	64	75	97	97	83	83	89	86	-0.9	0.19	-0.52	-0.92	0.95	12.2	-1.35	1.63	-0.19	-1.49	0.59	14.8	-2.04	0.27	-1.22	-2.15	1.59	13.2	-1.03	-1.21	-1.41	-1.02	-0.86	13.9
Child1038	yes	85	85	60	85	11	11	2.86	14.3	3.51	14.6	3.69	10.18	4.16	11.65	94	76	90	71	105	92	87	89	0.01	-1	-0.84	-0.48	0.42	12.8	-1.61	0.14	-1.15	-1.67	-1.12	15.1	-2.19	-0.11	-1.54	-2.28	0.7	13.5	-1.17	-1.38	-1.56	-1.07	-1.16	13.9
Child1039	yes	115	115	105	70	15	16	5.08	14.62	5.17	15.16	4.95	13.29	4.92	14.13	82	91	100	117	90	104	96	100	-0.02	-0.08	-0.18	-0.18	0.95	13.1	-1.12	0.53	-0.59	-1.21	1.36	15.2	-1.44	0.39	-0.73	-1.51	1.3	13.9	-1.21	-1.34	-1.61	-1.19	-0.79	13.6
Child1040	yes	95	95	105	90	16	10	3.27	14.57	3.8	14.88	3.86	15.47	4.23	16.75	75	80	72	103	93	85	90	87	-1.22	0.73	-0.29	-1	-1.59	12.2	-0.08	-1.63	-1.16	-0.29	-0.18	16.5	-0.89	0.52	-0.27	-0.93	1.01	14.5	-0.71	-1.02	-1.08	-0.72	-0.86	14.3
Child1041	yes	95	105	90	85	16	12	5.13	15.73	5.21	15.27	5.38	10.46	5.82	9.01	93	96	94	74	107	93	100	96	-1.78	1.49	0.07	-1.03	-0.36	12.2	0.5	-0.37	0.1	0.43	0.93	18	-0.97	0.15	-0.56	-0.99	0.11	14.9	-1.19	-1.12	-1.41	-1.11	-0.56	13.8
Child1042	yes	55	66	70	100	14	18	11.11	117.66	15.78	105.14	15.41	110.9	19.03	124.28	57	86	80	107	100	84	91	87	-3.37	2.6	-0.07	-2.12	0.1	11	-1.63	2.29	-0.07	-1.81	2.12	14.4	-0.48	0.64	0.08	-0.5	0.73	15	-0.54	-0.91	-0.9	-0.55	-0.58	14.5
Child1043	yes	95	85	80	70	12	16	5.17	15.04	5.31	15.88	6.24	17.72	7.52	18.32	89	68	70	107	87	91	84	87	-1.21	0.46	-0.5	-1.11	-0.74	12	-0.96	0.53	-0.47	-1.05	0.44	15.4	-0.23	0.7	0.29	-0.25	0.58	15.4	-0.69	-0.98	-1.03	-0.69	-0.72	14.3
Child1044	yes	70	84	100	80	13	10	3.765	11.848	4.64	12.04	4.92	9.92	4.83	11.05	104	83	63	105	100	99	87	93	-3.7	3.3	0.25	-2.14	-1.59	11	0.81	0.66	0.91	0.73	1.36	18.1	0	0.77	0.49	0	0.44	15.7	-0.64	-0.96	-0.99	-0.64	-0.58	14.4
Child1045	yes	95	105	75	100	12	10	2.7	13.74	3.04	14.32	3.34	10.09	3.8	11.53	80	80	99	109	108	108	90	99	-1.27	-0.47	-1.18	-1.49	-1.15	11.7	-1.97	0.61	-1.15	-2.04	-0.3	14.7	-0.62	0.42	-0.19	-0.66	-0.48	15.2	-0.8	-1.42	-1.36	-0.7	-1.1	14.3
Child1046	yes	70	94	85	85	10	11	3.41	22.62	3.87	23.54	4.91	19.65	5.15	20.09	64	107	72	91	90	91	85	88	0.14	-1.42	-1.11	-0.51	-0.74	12.7	-0.51	1.41	0.31	-0.64	-0.18	16	-2.19	0.61	-1.14	-2.34	0.3	13	-1.18	-1.36	-1.61	-1.17	-0.65	13.7
Child1047	yes	95	95	80	90	18	11	4.71	19.08	4.97	19.46	5.59	21.24	6.45	24.2	63	64	78	93	99	79	88	83	-0.22	-1	-0.98	-0.7	-1.15	12.5	-1.44	0.61	-0.78	-1.51	-0.3	15.3	0.93	-0.21	0.59	1.02	-0.92	17.4	0.25	-0.88	-0.35	0.31	-0.83	15.6
Child1048	yes	105	105	95	90	12	16	4.84	19.66	4.85	20.28	5.51	16.6	5.91	17.92	85	90	73	57	61	72	78	75	-0.27	-1.42	-1.35	-0.91	-1.08	12.3	-0.35	-0.88	-0.86	-0.48	-0.18	16.2	-0.67	0.11	-0.35	-0.67	-0.06	14.8	-0.32	-1	-0.81	-0.34	-0.44	14.8
Child1049	yes	115	115	95	70	12	13	4.69	18.58	4.63	19.01	4.82	20.8	5.14	24.08	99	73	76	90	98	92	87	89	-1.02	-0.2	-0.84	-1.14	0.82	12	-1.59	-0.33	-1.4	-1.65	0.52	15.2	4.78	-0.73	3.09	4.94	-0.19	24	2.33	0	1.61	2.34	-0.36	18.9
Child1050	yes	105	105	105	80	16	14	5.49	24.37	5.77	25.86	6.95	17.63	7.43	18.22	101	85	86	107	98	96	102	99	-0.51	0.73	0.15	-0.33	-0.32	12.9	0.15	-1.1	-0.62	0.01	0.97	16.9	1.74	0.02	1.33	1.85	0.23	18.5	0.08	-0.52	-0.24	0.06	-0.58	15.4
Child1051	yes	115	95	95	100	11	15	insufficient sample	20.81	5.52	21.16	5.87	17.84	6.44	12.44	76	88	104	106	112	96	106	101	-2.69	3.14	0.78	-1.23	0.95	11.9	-0.86	0.88	-0.21	-0.96	0.59	15.5	-2.06	0.3	-1.22	-2.18	-1.64	13.2	-0.82	-1.13	-1.22	-0.82	-0.79	14.1
Child1052	yes	105	105	105	85	12	16	3.53	22.23	3.69	22.5	4.65	18.91	5.19	23.99	55	81	102	92	87	95	80	87	-1.17	0.33	-0.52	-1.04	-0.36	12.2	-0.76	-1.12	-1.28	-0.85	0.52	16.2	-0.11	0.15	0.03	-0.1	-2.1	15.9	-0.77	-1.14	-1.17	-0.69	-0.96	14.3
Child1053	yes	73	90	95	80	14	18	insufficient sample	24.23	7.86	25.79	6.55	18.02	7.06	21.59	92	109	90	97	101	103	99	101	0.09	-2.01	-1.6	-0.81	1.79	12.4	-0.89	0.53	-0.42	-0.98	0.28	15.5	1.81	0.86	1.82	1.87	-1.28	18.5	1.03	-0.05	0.68	1.03	-0.16	16.9
Child1054	yes	80	115	85	100	13	13	4.38	17.8845	4.59	18.45	4.96	17.97	5.21	21.49	84	65	68	102	74	79	80	79	-0.11	-0.47	-0.52	-0.4	-1.15	12.9	-0.7	-0.98	-1.15	-0.78	0.52	16.3	-0.79	-0.21	-0.64	-0.77	-2.1	15.1	-0.78	-1.21	-1.21	-0.7	-0.96	14.3
Child1055	yes	90	95	95	80	12	16	4.61	18.03	4.84	18.65	5.33	20.72	5.93	24.05	93	56	85	77	105	83	88	85	-0.54	1.26	0.57	-0.11	-0.74	13.2	-0.15	1.98	0.84	-0.33	0.59	16.4	-0.07	0.11	0.08	-0.03	-1.28	15.6	-0.19	-1.06	-0.77	-0.22	-0.51	15
Child1056	yes	75	65	60	90	13	16	4.37	17.88	4.41	18.33	4.75	14.7	5.22	19.3	75	104	85	107	110	104	97	100	-2.48	1.8	-0.18	-1.67	0.1	11.4	-0.97	0.09	-0.72	-1.06	-0.18	15.4	-2.43	-0.01	-1.66	-2.55	-1.28	12.8	-1	-1.31	-1.46	-0.99	-0.79	13.9
Child1057	yes	67	80	80	100	14	18	insufficient sample	25.16	10.88	25.7	10.66	21.68	11.63	24.26	55	90	70	98	100	81	88	84	-1.48	2.6	1.1	-0.36	0.1	12.9	-0.51	1.41	0.31	-0.64	1.36	16	3.93	-0.13	2.78	4.08	1.73	22.7	1.2	0.07	0.87	1.2	0.05	17.3
Child1058	yes	95	95	75	100	16	14	5.59	16.07	6.05	16.44	5.85	16.65	6.35	18.04	87	82	120	80	89	87	100	93	-0.62	0.06	-0.41	-0.66	-0.36	12.6	-1.79	0.61	-1.03	-1.86	-0.3	14.9	1.99	-1.68	0.59	2.28	0.84	19.3	-0.19	-0.99	-0.7	-0.12	-0.76	15
Child1059	yes	95	95	105	90	18	17	insufficient sample	20.34	7.72	20.74	8.13	17.74	family not found	family not found	family not found	family not found	family not found	family not found	family not found	family not found	family not found	family not found	-0.34	0.46	0.04	-0.28	-0.74	13	-2.42	2.11	-0.71	-2.57	1.51	13.5	-2.04	-0.32	-1.57	-2.1	1.44	13.2	family not found	family not found	family not found	family not found	family not found	family not found
Child1060	yes	75	115	95	106	13	16	insufficient sample	21.66	6.76	21.94	7.69	17.98	8.55	10.54	109	106	112	116	109	107	113	110	-1.24	1.12	0.07	-0.74	-1.15	12.5	0.47	-0.47	0.02	0.39	0.19	17.9	-2.03	-1.38	-2.16	-1.98	0.7	13.8	-1.77	-1.29	-1.88	-1.68	-1.16	13.2
Child1061	yes	115	115	85	90	16	10	5.51	16.04	5.91	16.51	6.79	18.03	7.12	21.74	80	103	67	74	90	90	79	84	0.48	0.33	0.47	0.48	-0.36	14	-1.59	0.75	-0.81	-1.67	0.52	15.1	1.33	1.1	1.54	1.25	0.99	17.7	1.29	-0.15	0.81	1.34	-0.63	17.2
Child1062	yes	105	105	95	106	16	12	4.44	25.3002	4.77	25.9	5.15	20.06	5.98	9.24	57	109	90	82	76	83	90	86	-0.94	1.32	0.36	-0.47	-0.74	12.8	0.89	1.28	1.29	0.78	1.13	18.2	-1.75	1.08	-0.57	-1.9	1.16	13.4	-1.29	-0.96	-1.41	-1.27	-0.58	13.5
Child1063	yes	55	105	80	70	13	14	4.24	20.03	4.3	19.51	4.51	21.43	5.68	24.23	68	103	102	97	90	100	93	96	-0.11	-0.47	-0.52	-0.4	0.42	12.9	-1.22	-0.79	-1.41	-1.29	-0.3	15.6	-1.58	0.81	-0.64	-1.73	0.11	14.1	-0.88	-1.19	-1.26	-0.8	-0.83	14.2
Child1064	yes	95	105	100	80	14	13	6.32	19.57	6.28	19.87	6.21	21.82	7.43	24.29	86	101	88	102	109	96	108	102	-0.88	0.91	0.11	-0.51	-1.15	12.8	0.03	0.38	0.17	-0.06	1.75	17.3	-1.29	0.87	-0.41	-1.43	-0.33	14.4	-0.17	-1.08	-0.75	-0.1	-0.96	15.1
Child1065	yes	75	85	85	106	15	12	insufficient sample	16.59	5.35	16.65	5.53	13.55	5.02	14.61	102	62	115	116	85	104	96	100	-1.39	0.99	-0.18	-1.04	-0.74	12.1	-0.62	0.09	-0.47	-0.71	0.59	15.9	-3.53	1.39	-1.66	-3.85	0.08	11.6	-1.41	-1.52	-1.87	-1.39	-0.93	13.4
Child1066	yes	95	95	100	95	16	13	6.642	18.84	6.96	19.18	6.45	21.05	7.9	24.17	69	71	101	92	100	91	85	88	-1.53	1.12	-0.1	-1	0.42	12.2	0.72	0.28	0.64	0.64	0.19	18.3	3.03	0.81	2.67	2.97	-0.55	20.6	2.11	-0.06	1.42	2.13	-0.43	18.5
Child1067	yes	100	95	60	80	18	14	4.2	20.23	4.76	21.33	5.97	23.02	6.8	24.41	70	102	87	68	102	91	86	88	-0.78	-1	-1.3	-1.24	-1.15	11.9	-1.88	0.61	-1.09	-1.95	-1.12	14.8	-4.11	3.2	-1.28	-4.83	-1.21	11.2	-1.17	-1.38	-1.56	-1.07	-1.03	13.9
Child1068	yes	105	105	86	90	13	16	5.678	24.7	5.84	27.93	5.97	29.64	6.89	9.95	70	72	68	93	65	73	74	73	-0.58	-1	-1.18	-1.04	-0.36	12.2	-1.2	-0.79	-1.4	-1.27	-0.3	15.6	1.95	-0.4	1.24	2.06	0.33	19	0.92	-0.39	0.41	0.97	-0.83	16.6
Child1069	yes	85	95	100	90	16	18	7.321	24.7	7.56	28.66	9.71	30.05	11.07	33.68	68	97	75	100	80	84	91	87	-0.81	0.06	-0.52	-0.83	-0.36	12.4	-1.65	0.42	-1.03	-1.72	1.34	15.1	2.44	-0.86	1.36	2.6	-0.63	19.9	0.75	-0.28	0.37	0.81	-0.9	16.3
Child1070	yes	75	95	95	80	16	12	insufficient sample	15.77	8.15	15.97	6.98	14.75	7.57	18.33	79	87	101	88	98	91	98	94	-1.17	-1.52	-1.9	-1.82	-1.15	11.3	-0.51	-2.19	-1.82	-0.7	-1.12	16.4	1.1	-1.06	0.25	1.28	-0.92	17.8	-0.07	-0.97	-0.61	-0.01	-0.56	15.2
Child1071	yes	58	85	80	106	18	14	7	20.48	7.3	20.95	8.29	22.66	9.8	24.48	62	85	69	65	90	79	70	74	-1.15	-0.08	-0.87	-1.26	0.95	11.9	-0.97	0.09	-0.72	-1.06	-0.18	15.4	0.6	-0.26	0.35	0.69	0.44	16.6	-0.81	-1	-1.13	-0.81	-0.86	14.1
Child1072	yes	90	105	75	106	14	12	3.985	15.89	4.13	16.58	5.21	26.84	6.77	29.61	93	90	97	96	120	99	106	102	-1.27	-0.47	-1.18	-1.49	-1.15	11.7	-1.88	0.61	-1.09	-1.95	-1.12	14.8	1.54	-1.68	0.25	1.83	-0.99	18.6	-0.21	-0.97	-0.7	-0.14	-0.49	15
Child1073	yes	81	105	70	100	17	12	6	22.83	6.05	23.58	6.41	20.39	7.78	5.12	72	89	81	76	112	84	91	87	-2.45	-0.08	-1.6	-2.47	0.95	10.6	0.04	-1.68	-1.1	-0.17	0.05	16.6	0.83	0.02	0.68	0.92	0.23	17	-0.77	-0.89	-1.03	-0.77	-0.65	14.2
Child1074	yes	80	95	100	106	15	13	insufficient sample	15.49	6.14	14.85	5.94	15.41	6.53	18.2	74	76	100	72	79	80	84	82	-1.34	0.59	-0.41	-1.08	-1.15	12.1	-2.05	1.08	-0.96	-2.13	-0.3	14.6	0.76	-1.68	-0.33	1.04	-0.11	17.4	-0.83	-1.31	-1.31	-0.74	-0.9	14.3
Child1075	yes	85	95	90	80	18	14	5.64	15.77	5.91	15.62	5.61	16.69	5.54	18.07	95	90	98	83	102	100	93	96	0.07	-0.47	-0.41	-0.23	0.03	13.1	-1.97	0.61	-1.15	-2.04	-1.12	14.7	-1.38	-1.38	-1.71	-1.27	-0.92	14.6	-0.95	-1.27	-1.36	-0.86	-1.16	14.1
Child1076	yes	95	95	85	106	16	16	2.75	15.79	2.837	16.32	2.89	18.78	4.1	9.94	84	70	102	73	45	80	73	76	-1.07	-0.47	-1.07	-1.3	-1.15	11.9	-0.68	-0.79	-1.03	-0.76	-1.12	16.3	1.43	-1.51	0.25	1.68	-1.66	18.4	-0.37	-1.1	-0.88	-0.29	-0.7	14.8
Child1077	yes	83	85	80	55	12	18	5.87	18.23	5.96	18.74	6.43	20.19	7.88	8.21	83	80	57	86	65	70	79	74	-1.22	0.73	-0.29	-1	0.1	12.2	-0.5	-0.88	-0.97	-0.64	-0.18	16	0.01	-1	-0.5	0.13	0.58	15.9	-0.95	-1	-1.22	-0.95	-0.09	14
Child1078	yes	80	100	60	90	14	13	6	18.3	6.25	18.83	6.12	19.66	7.34	20.14	109	121	132	126	120	120	130	125	0.14	-1.42	-1.11	-0.51	-0.74	12.7	-0.08	-0.8	-0.6	-0.2	0.59	16.6	1.59	-0.97	0.68	1.76	-0.99	18.3	-0.71	-0.96	-1.03	-0.71	-0.72	14.3
Child1079	yes	95	95	100	106	14	16	5.789	18.73	5.75	19.1	6.31	20.96	7.61	22.11	68	105	87	96	99	99	88	93	-0.25	-2.05	-1.78	-1.13	0.42	12.1	-1.87	-0.33	-1.6	-1.93	-0.71	14.8	1.52	-1.65	0.25	1.8	-0.55	18.5	0.11	-0.88	-0.44	0.18	-0.83	15.4
Child1080	yes	95	105	90	62	12	12	4.28	19.81	4.32	20.1	4.55	21.01	5.86	23.14	60	94	76	109	87	85	91	88	-0.95	0.91	0.07	-0.58	-1.15	12.7	0.44	-0.56	-0.06	0.36	-0.38	17.9	0.61	-1.06	-0.11	0.78	-1.14	17	-0.18	-1.14	-0.79	-0.11	-0.9	15.1
Child1081	yes	85	95	85	100	12	12	4.24	17.12	4.41	18.54	5.81	16.86	6.17	8.12	73	98	70	87	104	85	92	88	0.49	-0.08	0.15	0.32	0.95	13.7	0.93	1.01	1.19	0.84	0.82	18.2	-0.46	-0.54	-0.57	-0.41	0.58	15.2	-1.74	-0.98	-1.71	-1.71	-0.72	13
Child1082	yes	68	85	90	100	13	10	4.54	18	4.85	18.54	5.69	15.25	5.81	16.66	72	90	87	99	98	89	98	93	-1.52	-0.08	-1.08	-1.61	-0.32	11.5	-1.45	1.41	-0.36	-1.56	0.59	14.7	1.02	-0.23	0.68	1.13	-0.28	17.3	-0.12	-1	-0.68	-0.15	-0.23	15.1
Child1083	yes	55	79	100	80	12	12	insufficient sample	19.77	5.82	20.69	7.15	20.28	7.71	22.18	83	88	92	82	108	90	98	94	-1.47	1.91	0.6	-0.53	0.42	12.8	-1.81	0.14	-1.3	-1.87	0.52	14.9	0.62	-0.04	0.45	0.68	-0.33	16.9	0.73	-0.97	-0.1	0.76	-0.63	16.3
Child1084	yes	95	105	56	90	15	13	2.49	16.91	2.615	17.49	2.7	19.58	5.13	10.04	63	105	98	97	100	100	92	96	-4.34	4.48	0.67	-2.35	0.52	10.7	-0.6	0.97	0.03	-0.7	0.59	15.9	0.61	-1.12	-0.13	0.77	-0.13	16.8	-0.86	-1.02	-1.17	-0.86	-0.86	14.1
Child1085	yes	80	105	80	106	18	15	5.44	15.52	5.63	14.92	6.03	9.32	7.07	9.73	78	76	108	81	88	86	91	88	-0.99	1.53	0.51	-0.42	-0.32	12.8	0.26	-0.84	-0.37	0.14	1.05	17.1	1.68	-1.09	0.68	1.86	-0.28	18.5	0.14	-0.87	-0.44	0.1	-0.44	15.4
Child1086	yes	65	85	100	90	16	12	5.63	16.88	5.98	17.28	5.53	9.49	6.09	10.45	83	106	97	104	103	97	105	101	-2	0.06	-1.18	-1.93	-0.36	11.2	-0.93	0.61	-0.41	-1.02	-0.87	16	2.64	-1.65	1.11	2.92	-1.21	20.5	0.56	-0.56	0.06	0.61	-0.83	16
Child1087	yes	88	105	70	60	12	11	4.05	17.06	3.89	17.91	4.025	19.99	4.96	20.19	65	92	130	95	100	97	103	100	-2.53	2.77	0.57	-1.26	-0.32	11.9	-0.33	2.11	0.77	-0.52	0.59	16.1	1.19	-1.03	0.35	1.36	0.58	17.7	-0.69	-0.98	-1.03	-0.69	-0.72	14.3
Child1088	yes	84	115	90	70	14	15	2.83	21.32	3.04	21.42	3.15	25.2	4.55	26.54	57	75	85	69	64	80	85	82	-0.73	0.06	-0.47	-0.76	0.03	12.5	-1.17	-1.07	-1.55	-1.25	-0.3	15.7	0.21	0.12	0.25	0.24	-1.21	16.3	-0.67	-0.95	-0.98	-0.6	-0.9	14.4
Child1089	yes	80	105	90	90	16	12	4.55	25.51	4.74	25.98	5.58	25.27	6.36	14.56	74	75	92	92	80	83	90	86	-1.07	-0.47	-1.07	-1.3	0.42	11.9	-1.79	0.61	-1.03	-1.86	-0.3	14.9	1.49	-1.61	0.25	1.77	-1.14	18.5	-0.53	-1.01	-0.93	-0.45	-1.1	14.6
Child1090	yes	80	95	55	106	16	14	5.98	25.57	6.01	26.06	7.33	22.285	8.13	24.35	92	104	102	93	97	104	96	100	-0.48	0.06	-0.33	-0.52	-1.15	12.8	-1.7	0.61	-0.96	-1.77	-1.12	15	0.67	0.28	0.66	0.69	-0.92	16.9	0.51	-0.75	-0.1	0.56	-0.63	16
Child1091	yes	66	90	75	90	12	16	6.03	27.96	6.16	28.1	6	31.66	6.98	33.95	102	100	80	110	51	87	96	91	-0.05	-0.62	-0.61	-0.4	0.52	12.8	-1.45	1.41	-0.36	-1.56	0.59	14.7	0.8	-1.12	0.01	0.97	-0.13	17.1	-0.76	-0.98	-1.08	-0.76	-0.65	14.2
Child1092	yes	55	78	67	106	16	18	6.04	29.21	6.07	29.46	6.63	29.83	7.09	33.53	80	102	84	63	117	89	98	93	-1.94	2.07	0.36	-1.05	0.61	12.1	0.22	-0.93	-0.45	0.09	1.2	17.1	1.58	-0.85	0.74	1.74	-0.49	18.3	-0.38	-0.87	-0.77	-0.4	-0.79	14.7
Child1093	yes	58	76	85	70	13	12	6.3	30.1	6.13	30.82	8.03	31.22	9.11	33.83	73	66	63	72	101	75	80	77	-1.16	0.59	-0.3	-0.91	-1.94	12.3	-1.4	-0.33	-1.27	-1.47	-0.3	15.4	-0.31	0.84	0.25	-0.4	-1.07	15.5	-0.33	-0.99	-0.79	-0.26	-0.96	14.9
Child1094	yes	55	65	65	80	14	18	6.37	30.37	6.44	34.9	7.15	36.17	7.85	39.34	82	90	107	100	106	96	104	100	-1.96	0.73	-0.73	-1.69	-0.32	11.4	-1.83	1.85	-0.42	-1.97	0.59	14.2	0.73	-0.78	0.15	0.86	0.44	16.9	-0.71	-0.96	-1.03	-0.71	-0.93	14.3
Child1095	yes	72	95	105	106	15	15	6.37	32.43	6.58	32.98	6.93	32.61	7.29	34.53	63	82	86	100	100	81	100	90	-0.11	-0.47	-0.52	-0.4	-0.36	12.9	-0.47	-0.84	-0.9	-0.55	-1.12	16.6	2.2	0.28	1.78	2.23	-0.92	19.2	1.43	-0.13	0.92	1.48	-0.56	17.4
Child1096	yes	55	85	70	95	16	18	6.4	32.44	6.75	33.42	7.25	34	7.99	11.14	73	104	83	101	107	101	93	97	-0.92	0.06	-0.58	-0.93	1.68	12.3	-1.02	-0.79	-1.27	-1.09	-0.3	15.9	0.98	-1.29	0.03	1.19	-1.07	17.6	-0.74	-1.1	-1.12	-0.66	-0.9	14.4
Child1097	yes	95	95	90	80	18	16	insufficient sample	33.18	10.19	33.86	9.71	34.78	11.21	36.58	62	69	90	104	50	73	80	76	-0.2	-1.15	-1.11	-0.74	-2.01	12.4	-1.12	0.53	-0.59	-1.21	1.36	15.2	0.59	-0.72	0.08	0.71	0.23	16.7	0.12	-0.98	-0.52	0.07	-0.37	15.4
Child1098	yes	70	90	105	90	13	12	6.49	35.59	6.57	35.18	8.09	36.78	9.25	10.72	87	111	73	88	106	100	93	96	-0.12	2.7	2.14	1.07	-1.94	14.9	-0.17	-0.79	-0.65	-0.25	-0.3	17	-0.49	-1.29	-1.04	-0.34	-0.63	15.6	-0.95	-1.12	-1.26	-0.87	-0.7	14.1
Child1099	yes	79	86	95	90	16	16	3.11	15.875	3.46	16.65	3.37	14.8	4.76	15.36	65	97	93	63	100	91	84	87	-0.34	0.46	0.04	-0.28	0.1	13	-1.44	0.17	-1.01	-1.52	0.51	14.8	0.92	-1.16	0.08	1.09	-0.13	17.3	-1.07	-0.96	-1.27	-1.06	-0.58	13.8
Child1100	yes	65	95	95	80	16	12	4.33	10.45	4.23	10.89	4.3	13.42	4.94	15.37	100	102	103	105	100	100	110	105	-0.32	-0.62	-0.77	-0.66	-0.74	12.5	-1.77	1.41	-0.59	-1.88	0.59	14.3	1.57	-0.72	0.8	1.72	0.44	18.3	-0.4	-0.91	-0.81	-0.42	-0.58	14.7
Child1101	yes	85	95	75	80	18	16	2.89	5.32	3.16	5.62	3.18	6.3	4.39	5.43	60	104	65	74	78	80	73	76	-1.19	0.06	-0.73	-1.18	-0.05	12	-1.1	-1.26	-1.61	-1.19	-0.3	15.7	-0.09	-0.14	-0.11	-0.04	-0.99	16	-0.38	-1.23	-0.98	-0.3	-0.9	14.8
Child1102	yes	82	94	70	106	15	12	6.67	38.83	6.88	40.46	9.13	40.95	10.65	43.48	75	81	120	71	107	100	88	94	-2.48	1.8	-0.18	-1.67	0.1	11.4	-1.71	2.29	-0.13	-1.89	1.36	14.3	0.78	-0.85	0.15	0.92	1.3	17	-1.11	-1.36	-1.56	-1.1	-0.93	13.8
Child1103	yes	105	105	95	58	18	17	1.34	6.43	1.2	7.45	1.43	6.37	1.65	5.51	99	76	107	109	60	98	87	92	-1.9	1.12	-0.3	-1.33	-0.36	11.8	-0.78	-1.77	-1.72	-0.92	-1.36	16.1	2.29	-1.35	0.98	2.52	0.33	19.7	0.47	-0.84	-0.18	0.52	-0.9	15.9
Child1104	yes	105	105	100	90	16	12	2.78	5.95	2.96	5.93	3.58	5.64	3.64	4.75	75	54	102	67	97	83	78	80	0.07	0.06	0.01	-0.01	0.03	13.4	0.3	-0.93	-0.39	0.22	0.36	17.7	1.36	-1.02	0.45	1.54	-0.19	18.1	-0.46	-1.01	-0.88	-0.38	-0.9	14.7
Child1105	yes	55	80	80	106	12	15	6.85	45.42	7	46.43	8.87	48.29	10.23	55.38	73	88	98	80	115	100	86	93	-1.01	-0.35	-0.99	-1.23	1.37	11.9	-1.27	1.63	-0.13	-1.41	0.21	14.9	-0.17	-1.03	-0.65	-0.06	1.87	15.6	-0.88	-1.06	-1.22	-0.88	-0.72	14
Child1106	yes	70	95	90	68	14	12	5.37	15.34	5.45	14.84	5.84	10.55	6.26	12.37	66	78	97	97	68	85	78	81	0.9	-1	-0.3	0.37	-1.15	13.9	-1.02	-1.45	-1.68	-1.13	-0.79	15.8	-2.06	-1.02	-1.98	-2.06	-0.33	13.7	-1.99	-1.34	-2.04	-1.9	-1.16	13
Child1107	yes	55	95	105	80	16	12	8.77	41.1	8.85	41.75	7.41	42.34	8.27	44.86	66	79	93	78	81	90	77	83	-1.09	-0.62	-1.23	-1.4	0.1	11.7	-0.55	0.31	-0.29	-0.64	0.36	16	-0.26	-0.78	-0.57	-0.18	0.37	15.5	-0.91	-1.1	-1.27	-0.91	-0.51	14
Child1108	yes	85	85	95	90	12	16	3.52	7.9	3.63	8.25	3.95	8.7	4.04	9.05	109	102	119	115	108	118	108	113	-2.17	1.43	-0.2	-1.41	-0.76	11.7	0.17	-1.49	-0.84	0.06	-0.3	17.4	0.81	-1.19	-0.04	1	-1.07	17.4	-0.67	-1.1	-1.07	-0.59	-1.1	14.4
Child1109	yes	115	115	85	106	15	12	6.1	16.96	5.98	17.7	5.75	17.64	5.9	18.25	102	100	98	112	69	104	97	100	-0.87	-0.47	-0.96	-1.11	-1.15	12.1	-1.2	-0.79	-1.4	-1.27	-0.3	15.6	-3.59	0.84	-1.98	-3.89	-1.73	12.1	-0.84	-1.7	-1.56	-0.72	-1.23	14.3
Child1110	yes	95	95	85	90	14	17	2.26	6.28	2.435	5.92	2.43	5.67	2.71	4.87	106	121	117	108	112	110	122	116	-1.72	3.95	2.04	-0.02	0.1	13.3	1.5	-0.35	0.88	1.44	1.36	19.3	-1.16	0.73	-0.35	-1.24	-1.57	14.2	-0.55	-0.98	-0.94	-0.56	-0.44	14.5
Child1111	yes	95	105	105	60	15	18	3.62	8.68	3.81	8.76	3.89	9.34	4.32	9.85	87	80	76	68	81	78	89	83	-0.48	0.06	-0.33	-0.52	-1.15	12.8	-1.88	0.61	-1.09	-1.95	0.52	14.8	-1.31	-0.21	-0.99	-1.32	-1.51	14.5	-0.92	-1.08	-1.21	-0.84	-0.83	14.1
Child1112	yes	85	95	78	70	14	15	1	4.15	0.933	4.96	1.78	4.57	1.87	5.19	97	108	100	111	100	103	111	107	0.56	0.06	0.31	0.45	0.42	14	-0.79	1.26	0.03	-0.91	0.52	16.1	1.07	-0.63	0.45	1.2	-0.33	17.6	-0.02	-0.11	-0.02	0.05	-1.03	15.3
Child1113	yes	65	60	90	85	10	13	2.22	5.59	2.75	4.21	3.29	4.52	3.77	5.54	109	89	97	108	80	96	102	99	-0.53	0.19	-0.29	-0.57	0.1	12.7	-1.2	1.41	-0.19	-1.32	-0.18	15	2.73	-1.03	1.5	2.92	-0.28	20.5	-0.06	0.01	0.03	-0.01	0.05	15.3
Child1114	yes	105	100	80	65	18	16	2.64	5.92	3	5.13	3.59	5	3.75	4.79	63	95	95	99	81	91	85	88	-1.1	0.19	-0.63	-1.11	-0.74	12	-1.36	1.41	-0.3	-1.48	1.36	14.8	0.35	-0.54	0.01	0.45	0.44	16.3	-0.03	-0.41	-0.24	-0.03	0.4	15.2
Child1115	yes	105	100	90	100	14	13	1.91	4.76	2.19	3.96	3.08	4.28	3.06	4.68	68	75	83	64	90	75	80	77	-1.19	0.06	-0.73	-1.18	0.74	12	-1.79	-0.79	-1.82	-1.85	-0.3	14.9	0.31	-1.19	-0.41	0.48	-0.92	16.6	0.68	-0.86	-0.06	0.72	-1.03	16.2
Child1116	yes	95	100	100	58	19	14	1.33	3.91	2.04	3.54	2.39	3.8	2.03	3.73	95	104	102	103	73	101	97	99	-1.79	0.06	-1.07	-1.74	1.05	11.4	-2.16	0.61	-1.28	-2.22	-0.3	14.5	1.72	-1.55	0.45	1.99	-1.07	18.9	1.48	-0.71	0.56	1.48	-0.63	17.4
Child1117	yes	100	115	80	80	15	16	1.3	3.9	2	3.49	2.36	3.78	1.91	3.67	106	101	93	76	87	100	90	95	-0.84	0.46	-0.27	-0.75	0.95	12.4	-1.53	1.41	-0.42	-1.64	1.36	14.6	0.2	-0.23	0.08	0.27	0.23	16.1	-0.51	-0.62	-0.68	-0.51	0.19	14.5
Child1118	yes	100	115	100	80	11	15	1.55	4.33	1.93	3.8	2.9	4	2.86	4.21	57	97	67	105	107	91	85	88	-0.58	-1	-1.18	-1.04	0.42	12.2	-2.32	1.08	-1.15	-2.4	-0.3	14.3	0.42	-1.48	-0.48	0.64	-0.33	16.9	-0.05	-0.92	-0.56	0.02	-0.69	15.2
Child1119	yes	105	100	100	100	13	15	3.75	8.2	4.08	7.06	4.13	5.84	4.26	7.33	58	102	95	98	97	90	95	92	-0.34	0.33	-0.03	-0.28	-1.15	13.1	-1.97	0.61	-1.15	-2.04	-1.12	14.7	1.97	-1.65	0.59	2.25	-0.92	19.3	-0.41	-0.77	-0.7	-0.34	-0.16	14.8
Child1120	yes	100	100	100	100	13	16	2.93	6.17	3.22	5.34	3.65	5.12	3.71	8.61	61	72	93	105	110	88	93	90	-1.25	1.65	0.51	-0.47	-1.94	12.8	-2.05	1.08	-0.96	-2.13	-0.3	14.6	1.29	-1.19	0.31	1.49	-1.14	18.1	0.6	-0.6	0.06	0.65	-0.96	16.1
Child1121	no	105	100	90	80	10	12	1.33	2.92	2.06	3.56	2.42	3.82	2.15	2.76	68	68	89	76	92	79	81	80	-1.7	-0.47	-1.42	-1.89	-0.36	11.2	-1.5	-0.79	-1.61	-1.57	-2.75	15.3	-0.15	0.61	0.25	-0.19	-1.07	15.8	1.94	-0.28	1.16	1.95	-0.03	18.2
Child1122	yes	105	100	100	100	13	14	1.2	3.74	1.8	3.34	2.2	3.6	2.23	3.34	78	60	85	103	100	85	91	88	0.1	-0.62	-0.52	-0.26	0.95	13	-0.97	0.53	-0.48	-1.06	0.59	15.4	1.14	0.73	1.28	1.19	0.15	17.4	-0.73	-0.93	-1.03	-0.73	-0.16	14.2
Child1123	yes	105	100	100	100	11	15	0.98	3.49	1.26	2.984	1.75	3.32	1.79	2.83	68	64	109	97	110	88	97	92	-0.87	0.46	-0.29	-0.79	0.1	12.4	-1.58	1.85	-0.24	-1.73	0.59	14.5	-0.87	0.36	-0.35	-0.9	0.94	14.6	-0.32	-0.93	-0.77	-0.34	0.48	14.8
Child1124	yes	105	100	70	90	13	18	0.68	2.94	0.87	2.3	1.48	2.8	1.53	2.05	105	110	114	100	108	112	106	109	-1.52	0.85	-0.3	-1.12	-1.15	12.1	-2.32	1.08	-1.15	-2.4	0.52	14.3	-0.83	0.84	-0.11	-0.94	-0.55	14.9	0.16	-0.66	-0.26	0.22	0.11	15.5
Child1125	yes	100	105	60	100	13	24	1.29	3.87	1.94	3.44	2.32	3.7	1.83	3.55	91	72	106	71	90	84	91	87	-1.53	1.12	-0.1	-1	-1.15	12.2	-1.42	-0.33	-1.28	-1.48	0.52	15.4	-0.44	-0.37	-0.48	-0.39	-1.29	15.5	-0.21	-0.49	-0.39	-0.15	0.04	15
Child1126	yes	100	105	100	90	15	13	3.2	7.2	3.66	5.92	3.93	5.44	3.45	4.55	97	75	93	65	106	92	87	89	-2.5	1.53	-0.4	-1.82	0.95	11.3	-0.78	0.09	-0.59	-0.87	0.59	15.6	0.17	0.3	0.35	0.21	0.23	16	0.04	-0.6	-0.31	0.02	0.76	15.3
Child1127	yes	100	100	80	80	15	16	1.6	4.55	1.96	3.87	2.93	4.04	2.4	4.27	107	71	64	89	96	85	91	88	0.22	-0.08	-0.03	0.06	-0.74	13.4	-1.45	1.41	-0.36	-1.56	2.12	14.7	-2.73	1.29	-1.14	-3.01	-0.13	12.4	-1.14	-0.95	-1.31	-1.13	-0.3	13.7
Child1128	yes	100	105	100	60	21	12	3.12	7.29	3.7	6	3.86	5.32	3.93	8.3	109	85	110	99	104	109	101	105	-0.8	0.59	-0.1	-0.58	-0.36	12.7	-1.97	0.61	-1.15	-2.04	-1.12	14.7	0.19	0.28	0.31	0.2	-0.92	16.3	0.18	-0.69	-0.26	0.24	-0.9	15.5
Child1129	yes	115	115	100	58	24	13	2.37	5.8	2.94	4.66	3.47	4.87	3.01	5.03	103	84	87	66	79	91	82	86	-1.64	0.46	-0.75	-1.51	0.95	11.6	-0.7	-0.35	-0.78	-0.8	-0.94	15.7	0.94	1.01	1.28	0.96	0.15	17	-0.74	-0.47	-0.72	-0.71	0.83	14.3
Child1130	yes	115	115	80	80	15	16	3.27	7.02	3.5	5.66	4.49	6.2	4.68	7.22	60	65	63	98	65	65	74	69	-0.95	-0.08	-0.75	-1.07	0.1	12.1	-1.3	0.97	-0.48	-1.4	-0.94	14.9	-0.02	0.55	0.35	-0.01	1.3	15.7	0.78	-0.15	0.45	0.77	0.26	16.5
Child1131	yes	105	100	90	70	18	12	2.26	5.59	2.83	4.24	3.31	4.54	3.43	5.48	67	91	93	103	98	91	96	93	-1.19	0.06	-0.73	-1.18	-1.15	12	-1.97	0.61	-1.15	-2.04	-1.12	14.7	1.2	-1.19	0.25	1.4	-1.07	17.9	0.9	0.03	0.67	0.98	-0.96	16.6
Child1132	yes	105	100	100	100	10	16	1.44	4.21	1.98	3.79	4.53	6.4	4.54	6.98	65	58	89	108	57	80	71	75	-1.49	0.59	-0.5	-1.22	0.42	12	-1.61	-0.33	-1.41	-1.67	-1.93	15.1	1.81	-1.55	0.52	2.08	-0.33	19	-0.27	-1.05	-0.79	-0.19	-1.16	14.9
Child1133	yes	100	105	90	100	11	12	2.96	7.45	3.8	6.33	3.71	5.14	3.91	8.52	91	84	84	56	64	75	80	77	-0.04	0.99	0.67	0.25	-1.59	13.6	-1.28	1.41	-0.24	-1.4	0.59	14.9	2.6	-0.54	1.66	2.75	-0.13	20.1	1.66	0.22	1.26	1.65	1.11	18.1
Child1134	yes	100	105	100	100	13	17	3.51	8.46	4.24	7.2	4.01	5.6	4.52	9.27	97	72	73	77	102	89	83	86	-1.37	2.17	0.89	-0.3	0.42	13	-0.75	-3.13	-2.69	-1.12	-1.12	15.8	1.2	-1.19	0.25	1.4	-1.07	17.9	1.2	-0.06	0.82	1.27	-0.69	17
Child1135	yes	100	100	100	100	10	12	1.82	4.64	2.03	3.9	3.02	4.2	2.96	4.53	57	86	97	99	102	88	95	91	-3.24	4.29	1.57	-0.83	2.79	12.4	-1.42	-0.33	-1.28	-1.48	-0.3	15.4	0.93	-1.48	-0.11	1.17	-1.21	17.6	0.97	-0.21	0.56	1.03	-0.36	16.7
Child1136	yes	100	105	100	100	13	15	2.35	5.72	2.88	4.6	3.45	4.76	3.28	6.18	105	66	81	81	75	81	85	83	-1.59	1.65	0.31	-0.77	-0.36	12.5	-1.2	-0.79	-1.4	-1.27	-0.3	15.6	1.52	-1.65	0.25	1.8	-0.19	18.5	0.29	0	0.26	0.38	0.11	15.7
Child1137	yes	115	115	80	100	11	13	2.51	5.91	3	4.98	3.55	4.9	3.16	4.91	74	54	88	62	89	81	68	74	-3.05	3.76	1.26	-0.9	0.42	12.3	-1.97	0.61	-1.15	-2.04	0.52	14.7	1.75	-1.58	0.45	2.02	-1.14	18.9	-2.14	-1.01	-1.93	-2.08	-0.9	12.8
Child1138	no	115	115	100	80	12	15	0.5	1.65	3.32	5.49	3.8	5.22	4.02	4.31	86	77	86	69	68	77	82	79	-1.28	2.07	0.78	-0.43	0.1	12.8	-1.61	1.41	-0.48	-1.73	1.36	14.5	0.47	-0.69	0.01	0.58	-0.13	16.5	-0.72	-1.29	-1.26	-0.73	-0.44	14.2
Child1139	yes	115	115	100	100	12	14	1.4	4.08	2.02	3.73	2.63	3.92	2.71	4	70	55	78	100	92	79	82	80	-0.17	0.46	0.15	-0.11	0.95	13.2	-0.13	-0.35	-0.36	-0.23	1.36	16.6	1.59	-1.09	0.61	1.77	-0.13	18.4	-0.42	-0.58	-0.6	-0.42	0.05	14.7
Child1140	yes	115	115	100	100	11	15	2.76	6.06	3.12	5.27	3.6	5	2.85	8.73	100	101	91	93	71	90	98	94	-2.68	3.49	1.26	-0.71	-0.36	12.5	-1.98	0.14	-1.41	-2.04	-1.12	14.7	1.61	-1.12	0.59	1.81	-1.07	18.6	-0.88	-0.88	-1.07	-0.81	-1.16	14.2
Child1141	yes	95	72	100	100	11	15	3.79	10.7	4.72	7.97	4.16	5.88	4.12	10.47	112	104	65	91	108	104	96	100	-2.28	4.29	2.14	-0.02	-1.15	13.4	-1.7	0.61	-0.96	-1.77	-0.3	15	0.63	-1.48	-0.33	0.86	-0.33	17.1	0.33	0.03	0.3	0.41	-0.63	15.8
Child1142	yes	105	100	100	100	12	15	1	3.5	1.34	3.02	1.94	3.34	1.83	2.89	57	88	85	110	109	90	97	93	0.38	5.56	5.06	2.48	-0.74	16.8	-1.75	1.85	-0.36	-1.89	1.36	14.3	1.28	-0.23	0.86	1.39	0.15	17.7	-0.91	-0.83	-1.08	-0.9	-0.3	14
Child1143	yes	100	85	90	100	14	11	0.93	1.73	1.7	3.25	2.14	3.52	2.35	3.22	81	99	62	69	92	86	81	83	-1.99	3.23	1.44	-0.26	0.42	13.1	-0.68	-0.79	-1.03	-0.76	-1.12	16.3	-0.85	0.28	-0.41	-0.88	-0.92	15	-0.25	-0.79	-0.61	-0.18	-0.36	15
Child1144	yes	85	100	100	100	10	14	1.29	3.82	1.88	3.4	2.27	3.68	1.55	3.46	58	74	115	110	108	93	100	96	-0.27	-0.2	-0.41	-0.44	0.42	12.9	-1.98	0.14	-1.41	-2.04	-1.12	14.7	2.64	-1.65	1.11	2.92	-0.92	20.5	-1.71	-0.92	-1.61	-1.65	-0.83	13.2
Child1145	yes	100	85	100	100	15	14	3.86	8.72	4.28	7.32	4.19	6	4.38	10.05	97	96	95	101	108	99	106	102	-1.22	1.53	0.36	-0.64	0.52	12.6	-0.73	0.53	-0.3	-0.82	0.59	15.7	0.09	1.01	0.68	0.07	-0.28	15.8	-1.3	-1.63	-1.86	-1.28	-0.93	13.5
Child1146	yes	85	100	100	100	12	15	2.44	5.83	2.97	4.76	3.53	4.88	3.45	7.97	72	71	100	68	74	80	75	77	-1.76	4.22	2.22	0.04	1.79	13.4	-1.83	1.85	-0.42	-1.97	0.59	14.2	1.74	0.02	1.33	1.85	0.23	18.5	1.81	-0.28	1.02	1.72	0.12	18.2
Child1147	yes	100	85	85	90	11	12	2.27	5.64	2.65	4.28	4.5	6.32	4.61	7.6	65	87	61	99	106	84	91	87	-1.71	1.12	-0.2	-1.16	-0.05	12	-2.51	-0.98	-2.42	-2.56	0.52	14.1	1.86	-0.04	1.36	1.93	-1.73	18.8	3.1	0.03	2.15	3.06	0.11	20.4
Child1148	yes	105	95	80	85	22	16	2.15	5.42	2.63	4.13	3.23	4.48	2.66	5.66	99	79	89	69	100	93	87	90	-0.6	-0.52	-0.84	-0.88	-0.21	12.3	-0.75	-3.13	-2.69	-1.12	-1.12	15.8	-1.94	-0.86	-1.8	-1.94	-1.73	13.9	-1.19	-1.35	-1.56	-1.09	-1.03	13.9
Child1149	yes	100	105	70	85	18	18	0.87	3.42	1.1	2.94	1.71	3.212	1.82	2.95	106	87	84	70	77	91	85	88	-1.34	0.59	-0.41	-1.08	0.42	12.1	-1.42	-0.33	-1.28	-1.48	-0.3	15.4	-0.79	-0.21	-0.64	-0.77	-1.73	15.1	-1.06	-1.01	-1.26	-0.98	-0.63	14
Child1150	yes	105	100	100	58	20	18	2.33	5.66	2.7	4.47	3.39	4.66	3.06	5.3	94	75	96	68	106	86	95	90	-2.2	1.7	0.01	-1.29	0.27	11.9	-1.2	-0.79	-1.4	-1.27	-0.3	15.6	-2.86	0.22	-1.8	-3.04	-1.51	12.8	-0.12	-1.27	-0.83	-0.04	-1.1	15.1
Child1151	no	105	100	85	85	13	14	0.26	1.08	0.47	1	1.5	3.94	1.51	3.06	74	99	83	89	98	89	96	92	-0.37	2.07	1.37	0.43	0.61	13.9	-1.45	1.41	-0.36	-1.56	1.36	14.7	-1.35	-0.69	-1.31	-1.34	-0.92	14.1	-1.06	-1.25	-1.46	-1.06	-0.51	13.8
Child1152	yes	100	105	70	90	12	18	1.21	3.82	1.86	3.4	2.24	3.64	1.39	3.43	88	76	84	65	100	83	90	86	-1.25	0.46	-0.52	-1.14	1.12	12	-1.61	1.41	-0.48	-1.73	1.36	14.5	-1.24	0.7	-0.42	-1.32	-0.92	14.1	-0.85	-0.95	-1.12	-0.85	0.12	14.1
Child1153	yes	100	105	90	100	13	12	insufficient sample	12.12	4.88	8.46	5	6.7	4.87	12.03	77	72	60	90	90	71	88	79	-2.17	1.43	-0.2	-1.41	-0.76	11.7	-0.46	-1.26	-1.15	-0.56	0.52	16.6	-0.78	0.78	-0.11	-0.88	-1.73	15	-0.4	-0.92	-0.79	-0.33	-0.23	14.8
Child1154	yes	100	100	85	70	19	14	insufficient sample	14.68	4.4	11.14	5.58	7.16	5.85	11.45	93	96	93	84	104	94	100	97	-1.74	1.75	0.31	-0.86	-0.52	12.4	-1.04	-0.79	-1.28	-1.11	-1.12	15.8	-2.08	-0.7	-1.8	-2.11	-1.73	13.7	-1.88	-1.61	-2.15	-1.76	-0.9	13.1
Child1155	yes	100	105	100	100	10	15	0.96	3.46	1.22	2.984	1.73	3.28	1.55	7.8	93	75	104	79	92	89	96	92	-0.83	2.87	1.76	0.37	0.69	13.8	-1.13	0.97	-0.36	-1.23	1.36	15.1	2.4	0.24	1.92	2.5	-0.92	19.6	-0.93	-1.02	-1.22	-0.92	-0.65	14
Child1156	no	105	100	70	85	12	18	0.81	2.32	1.06	2.61	1.66	3.1	2.31	2.44	82	63	105	80	96	85	91	88	-1.92	0.99	-0.5	-1.54	0.95	11.6	-0.65	0.09	-0.49	-0.74	-0.18	15.8	-0.88	-1.12	-1.22	-0.79	-0.92	14.7	-1.65	-1.69	-2.13	-1.61	-0.79	13.1
Child1157	yes	85	100	80	70	18	16	2.31	5.64	2.7	4.42	3.36	4.64	2.75	5.36	71	66	61	90	71	79	70	74	-2.24	0.38	-1.07	-2	0.42	11.1	-2.32	1.08	-1.15	-2.4	-0.3	14.3	-2.64	-0.21	-1.89	-2.75	-1.73	13.1	-2.38	-1.31	-2.26	-2.3	-1.16	12.6
Child1158	yes	100	105	100	90	13	12	3.1	6.83	3.4	5.59	4.67	6.52	4.26	6.4	51	102	71	101	107	86	92	89	-2.59	0.17	-1.42	-2.43	0.42	10.7	-1	-0.19	-0.9	-1.07	0.52	15.9	-2.94	0.32	-1.8	-3.13	-1.73	12.8	-1.13	-1.1	-1.36	-1.05	-1.16	13.9
Child1159	no	100	100	85	90	13	10	0.25	1.46	0.55	1.67	1.47	3.76	1.5	3.14	86	79	103	87	96	100	87	93	-1.5	2.17	0.81	-0.41	0.42	12.9	-0.72	-0.33	-0.78	-0.79	-1.12	16.3	-0.57	-0.21	-0.48	-0.54	-1.73	15.4	0.57	-0.75	-0.06	0.62	-0.16	16
Child1160	no	100	100	90	70	18	15	0.6	2.92	0.73	2.19	1.43	2.56	1.46	1.04	92	93	78	78	105	90	97	93	-1.53	0.59	-0.52	-1.25	-0.36	11.9	-1.87	1.08	-0.84	-1.96	0.52	14.8	1.88	-1.38	0.66	2.12	-1.73	19.1	0.05	-0.69	-0.35	0.11	-0.36	15.3
Child1161	yes	100	115	90	85	12	14	insufficient sample	20.74	4	14.84	6.54	7.64	5.27	10.19	67	57	57	106	89	71	80	75	-2.48	1.38	-0.41	-1.71	-0.36	11.4	-0.69	-0.14	-0.65	-0.77	-0.3	16.3	2.2	-0.63	1.3	2.33	-1.73	19.4	-1.27	-0.06	-0.79	-1.22	-0.29	13.7
Child1162	yes	100	100	70	100	16	18	0.78	3.32	1	2.57	1.64	3.03	2.19	2.35	96	107	89	97	105	98	105	101	-3.47	2.17	-0.3	-2.16	-0.36	11	-2.37	0.14	-1.68	-2.41	-0.3	14.3	-1.94	-0.86	-1.8	-1.94	-1.73	13.9	-1.62	-0.77	-1.46	-1.56	-1.03	13.3
Child1163	yes	95	100	80	90	13	16	3.94	9.8	4.48	7.38	4.31	6.1	4.53	9.27	101	82	87	74	102	89	98	93	-0.34	0.46	0.04	-0.28	1.79	13	-1.96	0.09	-1.43	-2.02	-0.18	14.1	-1.48	1.01	-0.42	-1.61	-0.92	13.8	-0.82	-0.85	-1.03	-0.81	0.69	14.1
Child1164	yes	100	105	100	80	12	12	1.2	3.73	1.78	3.34	2.18	3.55	family not found	family not found	family not found	family not found	family not found	family not found	family not found	family not found	family not found	family not found	-0.17	0.46	0.15	-0.11	0.1	13.2	-1.47	0.97	-0.6	-1.56	-0.18	14.7	-0.88	-1.12	-1.22	-0.79	-0.92	14.7	family not found	family not found	family not found	family not found	family not found	family not found
Child1165	yes	95	95	85	90	12	15	2.09	5.15	2.39	4.08	3.17	4.4	3.52	6.79	100	105	87	69	91	90	96	93	-0.04	-1.26	-1.07	-0.63	-1.15	12.6	-2.16	0.61	-1.28	-2.22	-0.3	14.5	-2.61	-0.86	-2.25	-2.68	-0.92	13.2	-2.03	-1.83	-2.38	-1.88	-1.3	13
Child1166	yes	95	105	80	90	15	16	0.86	3.41	1.08	2.936	1.7	3.2	1.81	2.62	102	57	74	81	90	81	86	83	-0.77	0.06	-0.5	-0.79	-1.15	12.4	-2.06	0.61	-1.22	-2.13	0.52	14.6	1.63	-1.16	0.59	1.83	-0.55	18.6	-0.75	-1.31	-1.26	-0.66	-1.1	14.4
Child1167	yes	105	105	100	80	11	14	3.89	11.91	4.8	8.12	4.25	6.06	4.44	10.7	73	77	93	89	94	85	91	88	-0.87	-0.47	-0.96	-1.11	-0.36	12.1	-1.8	0.14	-1.28	-1.85	-1.93	14.9	1.05	-0.86	0.31	1.21	-0.92	17.6	-1.3	-1.83	-1.93	-1.16	-1.5	13.8
Child1168	yes	115	105	80	100	24	12	1.2	3.74	1.82	3.36	2.21	3.6	1.31	3.37	99	103	85	101	94	97	103	100	-1.19	0.06	-0.73	-1.18	-1.15	12	-1.97	0.61	-1.15	-2.04	-1.12	14.7	1.29	-1.19	0.31	1.49	-1.88	18.1	-0.51	-0.82	-0.79	-0.44	-0.49	14.6
Child1169	yes	95	95	90	70	20	14	1.29	3.87	1.96	3.44	2.33	3.74	1.87	3.58	93	105	93	93	75	90	99	94	-0.11	-0.47	-0.52	-0.4	-0.36	12.9	-2.14	1.08	-1.03	-2.22	-0.3	14.5	-1.9	-1.22	-1.98	-1.86	-0.92	13.9	-0.87	-1.83	-1.66	-0.74	-1.16	14.3
Child1170	yes	95	72	100	70	18	15	0.73	3.23	1	2.55	1.58	3	1.77	3.29	109	82	94	73	86	98	89	93	0.1	-0.62	-0.52	-0.26	-0.74	13	-0.97	0.53	-0.48	-1.06	0.59	15.4	0.54	-0.54	0.15	0.65	-0.13	16.6	-0.22	-1.29	-0.94	-0.26	-0.65	14.9
Child1171	yes	105	105	100	70	18	14	3.18	6.94	3.46	5.64	3.93	5.44	3.58	8.6	82	82	89	66	89	81	85	83	-0.44	0.06	-0.3	-0.49	-1.15	12.8	-2.32	1.08	-1.15	-2.4	0.52	14.3	0.26	0.06	0.25	0.3	-0.92	16.4	-0.74	-1.1	-1.12	-0.66	-0.76	14.4
Child1172	yes	105	92	100	90	15	13	0.5	2.51	0.77	1.82	2.28	2.23	1.99	1.58	72	79	75	63	100	78	87	82	-1.57	1.53	0.15	-0.96	-0.74	12.2	-0.97	0.53	-0.48	-1.06	1.36	15.4	-2.39	0.39	-1.39	-2.54	0.23	12.8	-0.12	-1.73	-1.17	-0.16	-0.79	15
Child1173	no	95	95	100	100	11	13	0.29	1.5	0.83	1.08	2.95	3.56	1.98	2.31	100	93	105	126	118	112	108	110	-2.48	1.12	-0.62	-1.86	-1.15	11.3	-1.2	-0.79	-1.4	-1.27	-0.3	15.6	-1.82	-0.7	-1.62	-1.83	-0.92	14	-0.7	-0.84	-0.93	-0.63	-0.36	14.4
Child1174	yes	115	95	100	100	10	14	0.59	2.85	0.7	2.14	1.4	2.5	1.47	1.22	94	85	109	72	97	100	87	93	0.22	-0.08	-0.03	0.06	-0.74	13.4	-1.45	1.41	-0.36	-1.56	2.12	14.7	-0.65	0.73	0.01	-0.69	-0.13	14.8	0.29	-0.49	-0.08	0.27	0.05	15.7
Child1175	yes	105	85	100	100	10	13	3.16	7.23	3.68	5.92	3.89	5.36	3.06	8.35	96	89	91	98	102	110	90	100	-1.59	1.65	0.31	-0.77	-0.36	12.5	-1.2	-0.79	-1.4	-1.27	-0.3	15.6	-0.73	-0.7	-0.87	-0.66	-1.07	15.2	-1.04	-0.88	-1.16	-0.97	-0.49	14
Child1176	yes	95	95	70	100	15	18	1.6	4.55	1.97	3.87	2.96	4.06	2.52	4.3	85	93	75	61	79	79	80	79	-0.8	0.59	-0.1	-0.58	-0.36	12.7	-1.97	0.61	-1.15	-2.04	-1.12	14.7	1.54	-1.68	0.25	1.83	-0.92	18.6	1.65	-0.19	1.03	1.68	-0.29	17.7
Child1177	no	115	85	100	100	13	13	0.56	2.6	0.7	2.11	1.36	2.44	1.43	1.34	98	80	87	95	98	87	100	93	-1.71	1.12	-0.2	-1.16	-0.05	12	-2.51	-0.98	-2.42	-2.56	0.52	14.1	1.42	-1.65	0.17	1.7	-0.92	18.4	-1.14	-1.16	-1.41	-1.06	-0.9	13.9
Child1178	yes	95	105	90	100	12	12	3.27	7.06	3.52	5.66	3.95	5.48	3.71	8.45	82	69	83	84	83	80	83	81	-1.59	0.06	-0.96	-1.55	-1.15	11.6	-1.1	-1.26	-1.61	-1.19	-1.93	15.7	0.34	0.61	0.59	0.31	-0.63	16.4	-0.18	-0.73	-0.52	-0.11	-0.09	15
Child1179	yes	95	105	100	105	12	15	3.08	7.32	3.72	6.06	4.6	6.52	4.33	6.38	78	96	101	97	87	92	99	95	-1.28	2.07	0.78	-0.43	-1.59	12.8	-1.5	1.85	-0.19	-1.65	0.59	14.6	0.12	0.36	0.35	0.15	-0.35	15.9	-0.71	-0.95	-1.03	-0.71	-0.51	14.3
Child1180	yes	95	95	100	100	14	15	3.34	7.14	3.56	5.7	3.99	5.59	4.06	7.3	102	67	67	80	100	83	87	85	-0.58	-1	-1.18	-1.04	-1.15	12.2	-2.32	1.08	-1.15	-2.4	-0.3	14.3	-0.54	-1.68	-1.28	-0.33	-0.92	15.6	-1.79	-1.7	-2.15	-1.66	-1.1	13.2
Child1181	yes	95	115	90	100	15	12	insufficient sample	14.35	4.48	10.6	5.5	7.08	5.76	8.9	101	69	99	71	87	85	91	88	-1.05	0.85	-0.03	-0.69	-1.15	12.6	-1.97	0.61	-1.15	-2.04	-1.12	14.7	-1.72	-1.35	-1.93	-1.65	-1.14	14.2	-1.83	-1.31	-1.93	-1.74	-1.16	13.2
Child1182	yes	95	95	80	115	13	16	2.94	6.16	3.18	5.32	3.68	5.12	3.2	8.58	76	60	82	64	92	73	80	76	-1.09	-0.62	-1.23	-1.4	-1.59	11.7	-1.05	0.09	-0.78	-1.14	-1.71	15.3	-0.15	-0.54	-0.35	-0.07	-0.28	15.6	-1.59	-1.27	-1.81	-1.56	-0.65	13.2
Child1183	yes	95	95	100	80	12	14	3.074	6.68	3.36	5.56	3.82	5.26	3.28	8.1	74	84	106	92	100	90	99	94	-1.25	0.46	-0.52	-1.14	1.12	12	-1.61	1.41	-0.48	-1.73	1.36	14.5	-0.95	-1.03	-1.22	-0.88	0.58	14.6	-0.96	-1.27	-1.41	-0.96	-0.65	13.9
Child1184	yes	115	105	100	90	13	12	2.9	6.07	3.16	5.31	3.63	5.04	3.95	8.67	103	97	99	83	106	104	96	100	-0.04	0.99	0.67	0.25	0.1	13.6	-1.28	1.41	-0.24	-1.4	0.59	14.9	-0.03	-0.69	-0.35	0.07	0.23	15.8	-1.08	-1.08	-1.36	-1.08	-0.65	13.8
Child1185	yes	95	105	80	100	13	12	1.83	4.67	2.11	3.91	3.05	4.2	3.08	4.59	55	97	74	81	92	80	85	82	-1.21	3.49	2.14	0.52	-1.15	14.1	-1.7	0.61	-0.96	-1.77	-0.3	15	-0.31	0.84	0.25	-0.4	-0.92	15.5	1.5	-0.15	0.96	1.55	-0.43	17.5
Child1186	yes	105	95	100	100	10	12	insufficient sample	14.07	4.52	10.53	5.5	7.08	5.79	9.01	95	104	102	103	110	110	102	106	-1.54	0.99	-0.27	-1.18	-0.74	12	-1.14	0.53	-0.6	-1.23	-0.94	15.1	1.14	0.73	1.28	1.19	0.15	17.4	-0.44	-1.42	-1.17	-0.47	-1	14.6
Child1187	no	95	105	60	100	11	20	0.69	2.984	0.9	2.36	1.49	2.88	1.47	2.11	105	101	77	109	99	104	98	101	-1.59	1.65	0.31	-0.77	-0.36	12.5	-1.2	-0.79	-1.4	-1.27	-0.3	15.6	-0.44	-0.37	-0.48	-0.39	-1.29	15.5	-1.22	-1.01	-1.36	-1.14	-1.16	13.8
Child1188	yes	95	95	90	100	13	14	0.84	3.34	1.07	2.8	1.67	3.12	1.79	3.53	107	85	99	77	95	100	92	96	-2.16	2.7	0.89	-0.69	-1.15	12.6	-0.75	-3.13	-2.69	-1.12	-1.12	15.8	1.36	-1.55	0.17	1.62	-0.55	18.3	-1.04	-0.88	-1.16	-0.97	-1.16	14
Child1189	yes	85	115	100	90	15	12	3.19	6.96	3.48	5.66	4.77	6.6	4.32	5.08	67	69	85	85	91	79	86	82	-1.55	3.07	1.57	0.03	2.79	13.4	-1.42	-0.33	-1.28	-1.48	-0.3	15.4	1.36	-1.55	0.17	1.62	-1.14	18.3	-1.01	-1.14	-1.31	-0.92	-1.3	14
Child1190	yes	105	95	80	90	13	16	1.61	4.55	1.99	3.87	2.98	4.06	2.6	4.33	109	68	81	64	98	84	91	87	-2.37	3.89	1.57	-0.64	-0.74	12.6	-1.45	1.41	-0.36	-1.56	1.36	14.7	2.95	-1.03	1.66	3.15	0.23	20.9	1.86	0.2	1.37	1.83	0.83	18.5
Child1191	yes	105	85	90	90	15	13	1.2	3.79	1.84	3.38	2.24	3.62	1.43	3.4	79	98	72	109	107	93	100	96	-1.45	3.14	1.57	-0.09	0.1	13.2	-1.47	0.97	-0.6	-1.56	-0.18	14.7	1.61	-0.44	0.98	1.74	0.23	18.3	-1.55	-0.93	-1.56	-1.52	-0.65	13.2
Child1192	no	95	92	100	80	13	15	0.54	2.51	0.81	2	1.35	3.26	1.39	2.77	83	97	103	83	104	94	101	97	-1.93	4.02	2.14	0.16	-1.15	13.6	-1.7	0.61	-0.96	-1.77	-0.3	15	1.54	-1.02	0.59	1.72	-0.92	18.4	-0.53	-0.79	-0.79	-0.46	-0.36	14.6
Child1193	yes	95	105	100	90	13	11	2.36	5.8	2.93	4.64	3.47	4.8	3.34	5.06	66	73	87	68	98	78	88	83	-1.28	2.07	0.78	-0.43	0.1	12.8	-1.61	1.41	-0.48	-1.73	1.36	14.5	0.17	0.3	0.35	0.21	0.23	16	-0.95	-1.5	-1.56	-0.95	-0.58	14
Child1194	yes	95	95	80	80	12	16	0.54	2.52	0.85	2.11	1.34	2.26	1.37	1.52	98	79	97	71	96	87	95	91	-1.22	1.53	0.36	-0.64	0.52	12.6	-0.73	0.53	-0.3	-0.82	0.59	15.7	-2.73	1.29	-1.14	-3.01	-0.13	12.4	-1.15	-1.31	-1.56	-1.14	-0.79	13.7
Child1195	yes	85	95	100	100	13	14	1.82	4.64	2.02	3.9	3.02	4.18	family not found	family not found	family not found	family not found	family not found	family not found	family not found	family not found	family not found	family not found	-0.09	0.06	-0.1	-0.16	-1.15	13.2	-0.46	-1.26	-1.15	-0.56	0.52	16.6	0.96	-0.37	0.52	1.06	-0.92	17.4	family not found	family not found	family not found	family not found	family not found	family not found
Child1196	yes	115	115	80	80	15	16	insufficient sample	12.73	4.8	8.96	5.01	6.8	4.62	12.56	64	99	62	69	98	78	87	82	-0.5	3.14	2.22	0.81	1.79	14.4	-1.83	1.85	-0.42	-1.97	0.59	14.2	-0.02	0.55	0.35	-0.01	1.3	15.7	-0.91	-1.04	-1.22	-0.9	-0.23	14
Child1197	yes	95	105	100	60	21	15	0.59	2.85	0.73	2.168	1.4	2.55	1.4	3.1	60	107	75	97	96	87	93	90	-1.71	1.12	-0.2	-1.16	-0.05	12	-2.51	-0.98	-2.42	-2.56	0.52	14.1	0.19	0.28	0.31	0.2	-0.92	16.3	-0.27	-0.77	-0.61	-0.2	-0.63	14.9
Child1198	yes	95	85	100	80	12	14	insufficient sample	15.14	4.32	12.168	5.6	7.18	5.88	10.67	72	77	81	65	98	83	76	79	-1.17	1.12	0.11	-0.68	0.03	12.6	-1.15	-0.33	-1.09	-1.22	-0.3	15.7	-2.39	0.61	-1.28	-2.58	-0.55	13.3	-1.43	-1.79	-1.98	-1.29	-1.5	13.6
Child1199	no	95	105	100	80	12	14	0.29	1.68	0.37	1.28	1.76	3.34	1.23	2.86	64	71	91	72	85	77	84	80	0.63	5.29	5.06	2.66	-0.74	17.1	-1.75	1.85	-0.36	-1.89	1.36	14.3	-0.75	-0.44	-0.73	-0.72	0.44	14.8	-0.43	-0.95	-0.85	-0.45	-0.02	14.6
Child1200	yes	85	95	100	100	16	12	insufficient sample	13.49	4.6	9.55	5.37	7.04	5.7	11.02	62	57	98	62	88	80	69	74	-2.74	3.76	1.44	-0.64	-1.15	12.6	-0.68	-0.79	-1.03	-0.76	-1.12	16.3	1.56	-1.58	0.31	1.83	-0.92	18.6	-0.04	-0.73	-0.43	0.02	-0.76	15.2
Child1201	yes	115	95	80	96	11	12	2.16	5.43	2.67	4.14	3.24	4.49	3.02	5.6	98	91	101	78	94	90	101	95	-0.27	-0.2	-0.41	-0.44	-1.15	12.9	-1.98	0.14	-1.41	-2.04	-1.12	14.7	2	-0.7	1.11	2.14	-0.92	19.1	-1.65	-0.9	-1.56	-1.59	-0.43	13.3
Child1202	no	95	105	100	100	12	11	1.34	4	2.1	3.64	2.48	3.88	2.23	2.85	86	90	60	56	76	81	70	75	-0.44	0.06	-0.3	-0.49	-1.15	12.8	-2.32	1.08	-1.15	-2.4	0.52	14.3	0.59	-1.02	-0.11	0.75	-0.92	17	0.29	-0.6	-0.14	0.35	0.04	15.7
Child1203	yes	55	115	100	100	13	12	1.52	4.28	1.92	3.8	2.87	4	3.2	6.15	70	55	109	108	95	95	86	90	-0.37	2.07	1.37	0.43	0.61	13.9	-1.45	1.41	-0.36	-1.56	1.36	14.7	-0.43	-0.85	-0.73	-0.34	0.94	15.2	-0.49	-0.83	-0.81	-0.5	-0.23	14.6
Child1204	yes	95	95	100	100	15	15	insufficient sample	12.47	4.86	8.46	5	6.7	4.79	11	97	89	108	97	98	103	99	101	-1.19	0.06	-0.73	-1.18	-0.99	12	-2.16	0.61	-1.28	-2.22	0.52	14.5	1.06	-1.68	-0.11	1.34	-1.07	17.8	1.17	-0.08	0.78	1.23	-0.49	17
Child1205	yes	105	95	80	85	22	16	1.29	3.82	1.9	3.4	2.28	3.7	1.93	3.49	110	61	85	59	95	85	80	82	-1.34	0.59	-0.41	-1.08	-1.15	12.1	-1.42	-0.33	-1.28	-1.48	-0.3	15.4	-2.08	-0.93	-1.93	-2.09	-1.07	13.7	-1.89	-1.79	-2.26	-1.74	-1.16	13.1
Child1206	yes	115	115	80	100	15	15	3.89	8.75	4.32	7.32	4.89	6.6	4.38	6.42	88	88	101	64	99	94	88	91	-0.69	-0.13	-0.63	-0.84	0.27	12.3	-0.44	-2.12	-1.79	-0.73	-0.18	15.8	0.28	-0.44	0.01	0.36	0.23	16.2	-0.31	-0.87	-0.72	-0.33	-0.44	14.8
Child1207	yes	95	85	100	90	12	12	2.76	6.07	3.14	5.31	3.62	5.02	2.9	4.7	106	83	86	92	103	94	100	97	-2.2	1.7	0.01	-1.29	0.27	11.9	-1.2	-0.79	-1.4	-1.27	-0.3	15.6	-0.52	-1.55	-1.2	-0.33	-0.55	15.6	-1.13	-0.94	-1.26	-1.05	-0.69	13.9
Child1208	yes	115	115	100	100	11	16	2.44	5.87	2.99	4.91	3.53	4.9	3.05	7.94	110	100	90	63	101	99	93	96	-1.53	0.59	-0.52	-1.25	-0.36	11.9	-1.87	1.08	-0.84	-1.96	0.52	14.8	1	-0.93	0.25	1.17	-1.29	17.6	2.14	0.54	1.86	2.24	-0.56	18.7
Child1209	yes	115	115	90	100	12	14	1.34	4.04	2.08	3.64	2.51	3.88	2.31	3.91	79	102	60	73	104	84	91	87	-1.5	2.17	0.81	-0.41	-1.15	12.9	-0.72	-0.33	-0.78	-0.79	-1.12	16.3	1.28	-0.93	0.45	1.45	-0.92	18	0.49	-0.92	-0.22	0.54	-0.49	15.9
Child1210	yes	115	95	100	95	16	12	2.31	5.64	2.69	4.33	3.35	4.62	3.09	7.39	93	85	101	75	107	98	92	95	-2.18	1.85	0.04	-1.37	-0.49	11.7	-0.13	-0.35	-0.36	-0.23	1.36	16.6	1.75	-0.85	0.86	1.91	0.23	18.6	-0.6	-1.06	-1.03	-0.61	-0.72	14.4
Child1211	yes	85	85	100	100	11	14	2.34	5.66	2.83	4.55	3.41	4.67	3.19	4.27	80	76	82	97	83	84	91	87	-1.75	2.18	0.57	-0.82	-0.07	12.4	-0.64	0.09	-0.48	-0.73	-0.18	15.8	-0.22	-0.44	-0.35	-0.16	-0.13	15.5	-0.87	-0.93	-1.12	-0.87	-0.09	14.1
Child1212	yes	85	85	90	80	14	14	3.84	11.39	4.76	8.01	4.19	5.96	4.21	11.23	73	77	55	93	94	76	86	81	-1.68	3.02	1.44	-0.11	0.19	13.3	-1.61	0.14	-1.15	-1.67	0.52	15.1	0.59	-1.58	-0.41	0.84	-1.07	17.1	0.29	-0.73	-0.22	0.35	-0.76	15.7
Child1213	yes	95	95	100	100	13	12	insufficient sample	12.48	4.84	8.7	5.01	6.8	4.95	10.34	86	59	102	63	87	77	86	81	-1.92	0.99	-0.5	-1.54	-0.74	11.6	-0.65	0.09	-0.49	-0.74	-0.18	15.8	0.05	-0.54	-0.2	0.14	-0.28	15.9	-2.1	-0.79	-1.81	-2.06	-0.51	12.6
Child1214	yes	105	105	100	80	10	15	insufficient sample	26.47	3.84	18.12	7.5	7.88	7.62	9.33	70	103	80	101	97	99	87	93	-1.07	-0.47	-1.07	-1.3	-1.15	11.9	-2.32	1.08	-1.15	-2.4	-0.3	14.3	-0.36	0.91	0.25	-0.46	-0.19	15.5	-0.51	-0.82	-0.79	-0.44	-0.69	14.6
Child1215	yes	105	95	90	58	22	16	1.16	3.73	1.74	3.32	2.15	3.53	2.39	3.25	55	67	69	53	78	65	71	68	-1.34	-0.73	-1.42	-1.66	-1.15	11.5	-1	-0.19	-0.9	-1.07	0.52	15.9	-1.89	0.28	-1.12	-1.99	-0.92	13.8	-1.14	-1.01	-1.31	-1.06	-0.9	13.9
Child1216	no	105	95	100	100	18	15	0.29	1.47	0.74	1.04	2.08	1.27	1.79	1.06	106	109	97	99	117	105	113	109	-2.48	1.38	-0.41	-1.71	-0.36	11.4	-0.69	-0.14	-0.65	-0.77	-0.3	16.3	0.43	-0.04	0.31	0.49	-0.92	16.6	-0.76	-0.86	-0.97	-0.69	-0.36	14.3
Child1217	yes	95	105	100	80	13	11	1.05	3.56	1.58	3.19	2.08	3.45	2.23	3.1	81	71	62	110	95	90	81	85	0.19	-1	-0.73	-0.31	0.42	13	-1.42	-0.33	-1.28	-1.48	-0.3	15.4	0.62	-1.61	-0.41	0.87	-1.07	17.2	-0.64	-1.12	-1.07	-0.56	-0.96	14.5
Child1218	yes	105	95	100	100	11	12	3.05	6.68	3.34	5.52	3.81	5.24	3.15	8.28	101	85	104	105	107	100	108	104	-1.64	0.46	-0.75	-1.51	0.95	11.6	-0.7	-0.35	-0.78	-0.8	-0.94	15.7	1.28	-0.23	0.86	1.39	0.15	17.7	-0.77	-1.1	-1.17	-0.77	-1.42	14.2
Child1219	yes	95	85	90	100	15	11	0.98	3.5	1.3	3.01	3.71	5.18	3.94	4.49	84	93	105	81	86	93	96	94	-1.9	1.12	-0.3	-1.33	-0.36	11.8	-2.37	0.14	-1.68	-2.41	-0.3	14.3	-0.85	0.28	-0.41	-0.88	-0.92	15	0.02	-0.92	-0.52	0.09	-0.56	15.3
Child1220	yes	95	105	70	85	17	18	insufficient sample	19.81	4.04	14.84	6.5	7.6	6.9	9.93	70	77	79	60	85	80	71	75	-0.27	0.06	-0.2	-0.32	1.21	13	-2.51	-0.79	-2.31	-2.55	-1.12	14.1	-1.61	-1.58	-1.98	-1.49	-0.55	14.3	-0.58	-1.87	-1.51	-0.45	-0.76	14.6
Child1221	yes	105	70	100	60	20	14	1.35	4.06	2.06	3.68	2.51	3.88	2.35	3.94	107	65	55	80	79	77	84	80	-2.11	3.68	1.57	-0.48	0.1	12.8	-1.47	0.97	-0.6	-1.56	-0.18	14.7	1.84	-0.97	0.86	2.01	-0.28	18.8	0.34	-0.53	-0.08	0.31	-0.09	15.8
Child1222	no	65	105	100	100	11	15	0.26	1.07	0.38	0.9	2.87	4	2.24	2.18	81	108	91	101	113	106	98	102	-0.17	0.46	0.15	-0.11	-0.74	13.2	-0.13	-0.35	-0.36	-0.23	-0.18	16.6	0.9	-1.12	0.08	1.07	0.44	17.2	-0.58	-0.81	-0.85	-0.59	-0.23	14.4
Child1223	yes	85	95	100	100	13	15	insufficient sample	18.3	4.12	13.87	6.1	7.4	6.16	9.92	55	97	84	68	89	78	81	79	-1.76	2.44	0.89	-0.49	-0.36	12.8	-0.89	-0.33	-0.9	-0.96	-0.3	16	2.64	-1.65	1.11	2.92	-0.92	20.5	-1.16	-1.23	-1.46	-1.07	-0.9	13.9
Child1224	yes	95	85	100	100	13	14	2.1	5.16	2.43	4.08	3.17	4.4	3.16	5.77	90	82	99	104	100	102	96	99	-1.15	-0.08	-0.87	-1.26	-0.74	11.9	0.03	-0.35	-0.24	-0.07	-0.18	16.8	0.09	1.01	0.68	0.07	-0.28	15.8	-1.2	-0.97	-1.36	-1.18	-0.65	13.7
Child1225	yes	115	115	100	100	11	12	3.92	8.8	4.36	7.32	4.29	6.08	4.5	9.08	100	68	100	99	103	94	100	97	-0.11	-0.47	-0.52	-0.4	-0.36	12.9	-2.14	1.08	-1.03	-2.22	-0.3	14.5	1.61	-1.12	0.59	1.81	-1.07	18.6	-1.2	-0.94	-1.31	-1.13	-1.1	13.8
Child1226	yes	85	95	100	100	12	11	insufficient sample	18.23	4.16	13.64	6.06	7.32	6.03	10.35	100	95	70	74	103	88	94	91	-0.69	0.46	-0.18	-0.61	0.95	12.6	-1.47	0.97	-0.6	-1.56	-0.18	14.7	1.74	0.02	1.33	1.85	0.23	18.5	-0.89	-1.42	-1.46	-0.89	-0.93	14
Child1227	yes	95	85	85	90	10	13	3.86	10.33	4.56	7.48	4.75	6.56	4.29	13.74	73	77	68	97	81	88	78	83	-0.09	0.06	-0.1	-0.16	-0.36	13.2	-1.98	0.14	-1.41	-2.04	-1.12	14.7	-0.41	-1.55	-1.12	-0.21	-0.92	15.8	-1.28	-1.03	-1.41	-1.2	-1.03	13.7
Child1228	yes	85	105	100	80	10	11	1.3	3.87	1.98	3.45	2.36	3.75	1.95	3.61	68	63	57	67	90	62	76	69	-1.25	1.8	0.57	-0.53	-0.74	12.7	-0.02	0.7	0.31	-0.12	1.36	16.7	2.68	-1.06	1.45	2.87	0.15	20.4	-1.9	-0.83	-1.71	-1.86	-0.09	12.8
Child1229	no	105	95	85	85	13	14	0.37	2.02	0.41	1.34	1.16	1.76	1.36	1.54	99	90	81	74	100	86	95	90	-1.28	-1.15	-1.73	-1.78	0.1	11.3	-1.28	1.41	-0.24	-1.4	-0.18	14.9	0.24	-1.03	-0.35	0.38	-0.13	16.2	-0.5	-1.02	-0.94	-0.52	0.12	14.5
Child1230	yes	55	80	100	100	16	15	3.82	10.34	4.6	7.52	4.17	5.92	4.35	11.54	87	81	68	87	83	88	81	84	-0.73	-1.52	-1.65	-1.39	-0.36	11.8	-1.88	0.84	-0.96	-1.95	-0.3	14.8	0.63	-1.48	-0.33	0.86	-0.33	17.1	-0.1	-1.07	-0.7	-0.03	-1.03	15.1
Child1231	yes	90	95	100	58	20	14	3.04	7.32	3.74	6.06	3.77	5.2	3.97	9.37	67	65	74	91	88	77	80	78	-1.76	1.28	-0.1	-1.12	-1.15	12.1	-1.48	-0.14	-1.22	-1.54	0.52	15.3	1.72	-1.55	0.45	1.99	-1.07	18.9	-0.41	-1.05	-0.88	-0.34	-0.56	14.8
Child1232	yes	65	95	100	100	14	11	1.04	3.55	1.5	3.11	2.04	3.4	2.07	3.01	110	116	63	77	92	87	100	93	-1.54	0.99	-0.27	-1.18	0.95	12	-1.14	0.53	-0.6	-1.23	-0.94	15.1	1.16	0.7	1.28	1.21	0.15	17.4	-0.69	-0.7	-0.85	-0.68	0.33	14.3
Child1233	yes	90	75	100	100	12	15	1.29	3.87	1.92	3.44	2.3	3.7	1.79	3.52	90	63	70	103	92	84	91	87	-1.17	1.12	0.11	-0.68	-1.15	12.6	0.15	0.61	0.39	0.06	1.34	17.4	0.2	-1.19	-0.48	0.37	-0.63	16.5	-1.9	-1.16	-1.88	-1.82	-1.63	13.1
Child1234	yes	95	105	70	100	12	16	3.04	6.52	3.3	5.49	3.77	5.2	3.45	8.34	73	106	102	99	99	92	104	98	-1.77	0.99	-0.4	-1.39	-1.59	11.7	-0.15	0.97	0.36	-0.26	-0.18	16.5	1.28	-0.23	0.86	1.39	0.58	17.7	-0.06	-0.74	-0.47	-0.08	-0.23	15.2
Child1235	yes	105	65	100	100	18	14	1.44	4.28	1.96	3.79	2.75	3.94	2.71	4.09	60	75	66	99	103	81	85	83	-1.7	2.39	0.78	-0.67	0.52	12.5	-0.37	-0.35	-0.54	-0.47	-1.71	16.2	1.38	-0.69	0.68	1.52	-0.13	17.9	0.93	0.1	0.71	0.95	-0.3	16.8
Child1236	yes	115	115	100	80	12	12	2.22	5.59	2.79	4.21	3.29	4.54	3.1	5.51	108	108	99	73	106	106	98	102	-0.83	-1.15	-1.47	-1.35	-0.74	11.8	-1.22	0.97	-0.42	-1.32	0.59	15	0.47	-0.69	0.01	0.58	-0.13	16.5	-0.81	-1	-1.12	-0.81	-0.09	14.1
Child1237	yes	105	95	100	100	13	15	3.24	7.87	3.96	6.92	3.95	5.46	3.84	8.48	109	95	98	98	107	109	100	104	0.28	-0.62	-0.4	-0.08	-0.74	13.2	-1.5	-0.35	-1.36	-1.59	0.97	14.7	-0.87	0.36	-0.35	-0.9	0.94	14.6	-0.14	-0.85	-0.6	-0.16	0.76	15
Child1238	yes	115	85	90	100	13	13	2.92	6.27	3.24	5.4	3.65	5.08	3.15	10.64	95	77	73	98	83	84	91	87	-0.28	-0.62	-0.75	-0.62	0.1	12.6	-1.66	1.85	-0.3	-1.81	-0.18	14.4	0.3	-0.23	0.15	0.37	1.3	16.2	-0.87	-1.29	-1.36	-0.87	-0.65	14.1
Child1239	yes	95	95	100	80	11	12	3.74	10.56	4.68	7.7	4.1	5.72	4.13	11.26	86	59	91	67	86	78	83	80	-1.93	1.53	-0.07	-1.29	-0.74	11.8	0.39	-0.8	-0.24	0.27	-0.18	17.3	1.26	-0.54	0.68	1.39	0.44	17.7	-1	-1.16	-1.36	-0.99	-0.65	13.9
Child1240	yes	105	115	100	100	13	14	3.11	6.9	3.42	5.6	3.83	5.32	3.67	8.2	90	79	87	93	96	96	89	92	-1.82	3.84	1.89	-0.15	3.48	13.2	-0.97	0.53	-0.48	-1.06	0.59	15.4	-2.61	1.29	-1.05	-2.87	0.15	12.5	-1.33	-0.85	-1.36	-1.31	-0.44	13.5
Child1241	yes	95	95	90	80	18	12	1.33	3.95	2.1	3.62	2.45	3.84	2.19	3.82	81	89	99	77	85	83	96	89	-1.59	0.06	-0.96	-1.55	-1.15	11.6	-0.9	1.08	-0.14	-1	-0.3	16	0.47	-1.55	-0.48	0.7	-0.33	16.9	-0.21	-0.97	-0.7	-0.14	-0.83	15
Child1242	yes	95	95	70	80	12	24	0.57	2.6	0.7	2.12	1.37	2.5	family not found	family not found	family not found	family not found	family not found	family not found	family not found	family not found	family not found	family not found	-1.09	-0.62	-1.23	-1.4	0.1	11.7	-1.22	0.97	-0.42	-1.32	-0.18	15	-0.5	0.55	0.01	-0.52	-0.13	15	family not found	family not found	family not found	family not found	family not found	family not found
Child1243	yes	115	95	60	60	21	18	1.7	4.57	2	3.89	2.99	4.16	2.68	4.45	61	92	64	102	96	83	90	86	-0.83	-0.2	-0.73	-0.96	-1.15	12.2	-1.96	1.08	-0.9	-2.05	-0.3	14.7	0.36	0.32	0.45	0.37	0.18	16.5	-0.94	-1.76	-1.66	-0.81	-1.5	14.2
Child1244	yes	95	105	100	70	18	12	0.82	3.34	1.06	2.65	1.66	3.11	2.05	2.5	81	95	87	85	94	88	94	91	-1.93	1.8	0.15	-1.17	-0.74	12	-1.96	-0.09	-1.54	-2.03	1.36	14.1	-0.14	0.7	0.35	-0.15	-1.06	15.5	-0.21	-0.72	-0.56	-0.22	0.48	15
Child1245	yes	105	105	100	80	10	18	3	7.4	3.76	6.07	3.71	5.2	3.97	8.46	97	78	93	65	100	91	86	88	-0.47	-2.05	-1.9	-1.35	-1.15	11.8	-0.75	-3.13	-2.69	-1.12	-1.12	15.8	1.54	-1.02	0.59	1.72	-0.33	18.4	-0.06	-0.71	-0.43	0	-0.23	15.2
Child1246	yes	85	85	80	60	20	16	3.28	7.06	3.54	5.67	3.98	5.49	3.97	8.42	74	102	69	90	111	89	98	93	-0.37	2.07	1.37	0.43	-1.59	13.9	-0.15	0.97	0.36	-0.26	-0.18	16.5	1.29	-0.69	0.61	1.43	-0.13	17.8	-0.19	-0.49	-0.39	-0.19	-0.65	15
Child1247	yes	85	65	90	100	13	12	3.36	7.14	3.58	5.83	4.01	5.6	4.75	8.24	104	88	104	81	92	93	100	96	-2.8	4.02	1.62	-0.57	0.03	12.7	-0.9	1.08	-0.14	-1	-0.3	16	0.52	-0.93	-0.11	0.67	-0.63	16.9	-0.55	-0.99	-0.93	-0.48	-0.36	14.6
Child1248	yes	85	85	100	80	14	12	1.03	3.54	1.42	3.1	1.96	3.36	1.87	2.95	101	98	92	69	104	100	93	96	-2.01	-1.26	-2.15	-2.51	-1.94	10.6	-1.79	-0.79	-1.82	-1.85	-0.3	14.9	0.2	-1.19	-0.48	0.37	-0.33	16.5	-0.46	-1.01	-0.88	-0.38	-1.23	14.7
Child1249	yes	85	95	100	100	12	15	1.36	4.06	2.04	3.72	2.57	3.91	2.47	3.97	77	90	71	83	96	83	91	87	-0.45	0.59	0.11	-0.27	-1.15	13.1	-1.22	-0.79	-1.41	-1.29	-0.3	15.6	2.29	-1.12	1.11	2.49	-1.21	19.7	-0.78	-0.84	-0.97	-0.71	-0.23	14.3
Child1250	yes	85	105	100	70	18	12	3.1	6.76	3.38	5.59	3.83	5.32	3.8	8.25	97	89	90	79	87	88	94	91	0.11	0.99	0.78	0.4	0.1	13.8	-1.13	0.97	-0.36	-1.23	-0.18	15.1	-0.26	0.36	0.08	-0.25	0.23	15.4	-0.56	-0.7	-0.77	-0.55	-0.02	14.5
Child1251	yes	75	75	100	100	13	15	0.76	3.3	1	2.56	1.61	3	2.11	2.32	80	66	77	75	69	73	77	75	0.23	-1.96	-1.47	-0.65	-0.74	12.6	-1.12	0.53	-0.59	-1.21	1.36	15.2	0.55	0.39	0.68	0.6	-0.35	16.5	-0.86	-1.23	-1.31	-0.86	-0.3	14.1
Child1252	yes	95	85	100	70	18	15	0.42	2.35	0.57	1.62	1.35	4.24	1.41	4.66	79	85	87	103	105	91	99	95	-2.53	2.77	0.57	-1.26	-0.74	11.9	-0.49	0.53	-0.13	-0.59	1.36	16	1.19	-1.03	0.35	1.36	-0.13	17.7	-0.76	-0.97	-1.08	-0.76	-0.09	14.2
Child1253	yes	105	95	100	100	12	12	0.9	3.42	1.14	2.9712	1.72	3.22	1.67	2.68	106	103	85	90	110	106	98	102	-3.86	1.38	-1.18	-3.03	-0.36	10.2	-1.26	0.38	-0.78	-1.33	0.52	15.6	1.81	-1.55	0.52	2.08	-0.33	19	0.62	-0.62	0.06	0.67	-0.29	16.1
Child1254	yes	65	70	90	85	10	12	2.64	6	3.1	5.16	4.65	6.52	4.23	8.06	102	107	81	105	112	109	99	104	-2.39	3.41	1.18	-0.84	0.1	12.3	-1.27	1.63	-0.13	-1.41	1.36	14.9	2.73	-1.03	1.5	2.92	-0.28	20.5	-0.56	-0.39	-0.56	-0.53	-0.16	14.5
Child1255	yes	105	95	100	80	11	14	0.64	2.9324	0.82	2.28	1.44	2.57	1.47	2.99	83	83	98	67	89	82	91	86	-1.98	1.91	0.31	-0.98	-1.15	12.2	-1.97	0.61	-1.15	-2.04	-0.3	14.7	0.57	0.28	0.59	0.59	-0.19	16.8	-0.78	-0.84	-0.97	-0.71	-0.76	14.3
Child1256	yes	95	105	100	100	11	12	3.63	8.38	4.16	7.17	4.07	5.7	4.27	8.12	90	87	107	107	106	106	98	102	-0.45	0.59	0.11	-0.27	-1.15	13.1	-1.41	-0.79	-1.55	-1.48	-1.12	15.4	1.4	-1.48	0.25	1.66	-0.19	18.3	-0.3	-0.53	-0.48	-0.24	-0.63	14.9
Child1257	yes	105	105	100	100	10	12	0.48	2.48	0.69	1.76	2.2	2.06	2.27	1.38	111	106	84	92	105	106	98	102	-1.17	3.14	1.76	0.17	0.1	13.6	-1.14	0.53	-0.6	-1.23	-0.18	15.1	0.75	-0.69	0.22	0.88	-0.28	16.9	-0.85	-1.16	-1.26	-0.85	-0.65	14.1
Child1258	yes	95	105	90	100	11	12	2.1	5.32	2.51	4.1	3.2	4.41	2.76	5.73	62	89	109	97	109	93	100	96	-1.53	1.12	-0.1	-1	-1.15	12.2	-1.79	0.61	-1.03	-1.86	-0.3	14.9	1.41	-1.35	0.31	1.64	-1.07	18.3	0.8	-0.56	0.22	0.85	-0.9	16.4
Child1259	yes	95	95	85	70	19	13	3.17	7.69	3.92	6.91	3.92	5.38	3.32	8.45	78	103	101	87	115	103	98	100	-0.31	-1.52	-1.42	-0.98	-0.13	12.2	-1.2	-0.79	-1.4	-1.27	-0.3	15.6	-0.17	-0.04	-0.11	-0.13	-0.63	15.9	-1.43	-1.61	-1.88	-1.31	-1.23	13.6
Child1260	yes	85	85	100	100	14	12	0.68	2.9324	0.86	2.28	2.99	4.12	2.72	4.42	100	99	74	107	86	91	102	96	0.08	-1.69	-1.35	-0.68	-0.74	12.5	0.22	-1.24	-0.66	0.06	1.36	17	0.69	-0.97	0.01	0.83	-0.35	16.9	-0.47	-0.91	-0.85	-0.49	-0.58	14.6
Child1261	yes	85	85	100	90	13	14	insufficient sample	18.73	4.08	14.55	6.47	7.52	6.53	11.62	103	103	103	69	107	96	104	100	-0.2	-1.96	-1.73	-1.07	0.1	12.1	-0.62	0.7	-0.13	-0.72	1.36	15.8	-1.14	0.7	-0.35	-1.21	0.94	14.2	-0.32	-0.93	-0.77	-0.34	-0.02	14.8
Child1262	yes	95	85	100	80	15	14	1.91	4.76	2.23	3.98	3.1	4.3	3.21	4.71	88	83	73	87	104	87	93	90	-1.53	0.59	-0.52	-1.25	-0.36	11.9	-1.52	0.61	-0.84	-1.6	-1.12	15.2	-3.43	0.61	-1.98	-3.68	-0.55	12.2	-1.32	-1.81	-1.93	-1.18	-0.9	13.8
Child1263	yes	115	115	60	90	15	22	0.7	3.1	0.98	2.509	4.96	6.69	4.44	5.23	88	77	93	102	99	92	99	95	-0.75	-0.08	-0.63	-0.89	-0.74	12.3	-1.28	1.41	-0.24	-1.4	2.12	14.9	0.37	-0.44	0.08	0.46	-1.06	16.3	0.31	-0.91	-0.35	0.25	-0.23	15.7
Child1264	yes	95	105	100	100	15	15	1.55	4.37	1.94	3.82	4.04	5.6	4.01	7.18	82	93	110	102	119	110	100	105	-0.34	0.46	0.04	-0.28	-0.74	13	0.11	-0.35	-0.19	0.01	0.59	16.9	-0.08	-1.16	-0.65	0.06	0.94	15.8	-0.6	-1.48	-1.31	-0.61	-0.3	14.4
Child1265	yes	105	95	70	85	12	18	3.69	8.36	4.12	7.17	4.07	5.7	4.4	8.19	100	93	105	90	98	96	106	101	-2.88	2.77	0.36	-1.58	-0.74	11.5	-0.81	1.19	-0.02	-0.93	1.36	15.6	-0.15	-0.54	-0.35	-0.07	0.23	15.6	-0.52	-1.42	-1.22	-0.54	-0.86	14.5
Child1266	yes	115	115	100	100	15	15	2.35	5.71	2.848	4.59	3.44	4.7	3.25	5.21	100	108	74	79	101	91	100	95	-0.55	1.38	0.7	0.01	-0.36	13.4	-1.22	-0.79	-1.41	-1.29	-0.3	15.6	-0.03	-0.89	-0.48	0.1	-1.07	16.1	-0.55	-1.51	-1.26	-0.45	-1.16	14.6
Child1267	yes	85	95	80	70	17	16	3.98	9.75	4.44	7.36	4.43	6.2	4.62	9.03	101	91	64	85	117	87	100	93	-2.2	1.7	0.01	-1.29	0.27	11.9	-1.2	-0.79	-1.4	-1.27	-0.3	15.6	0.15	-1.55	-0.72	0.37	-1.29	16.5	-0.92	-1.07	-1.21	-0.84	-0.09	14.1
Child1268	yes	95	105	100	90	10	10	0.39	2.11	0.45	1.35	1.64	3.04	2.23	2.38	73	105	93	85	101	100	89	94	-1.23	2.7	1.44	0.11	-1.15	13.6	-2.33	0.61	-1.4	-2.38	-1.12	14.3	1.28	-0.93	0.45	1.45	-0.55	18	-1.34	-1.05	-1.46	-1.26	-0.63	13.7
Child1269	yes	85	105	90	90	11	12	3.28	7.17	3.62	5.91	3.98	5.5	4.1	8.39	66	69	69	57	98	72	80	76	-1.35	-0.08	-0.99	-1.45	-1.59	11.7	-1.14	0.53	-0.6	-1.23	1.36	15.1	-1.56	0.55	-0.73	-1.65	-0.49	13.7	-1.32	-0.93	-1.41	-1.3	-0.09	13.5
Child1270	yes	95	95	100	100	13	14	insufficient sample	15.07	4.36	11.41	5.6	7.17	5.91	11.56	98	64	110	109	70	100	87	93	-0.47	-2.05	-1.9	-1.35	0.03	11.8	-1.79	0.61	-1.03	-1.86	0.11	14.9	1	-0.04	0.72	1.06	-1.07	17.4	-1.58	-1.14	-1.66	-1.5	-0.49	13.4
Child1271	yes	85	95	90	100	13	14	3.03	7.53	3.84	6.52	3.76	5.2	3.79	8.4	83	96	72	65	105	89	84	86	-0.87	0.46	-0.29	-0.79	-1.59	12.4	-1.43	1.41	-0.35	-1.55	-0.18	14.7	1.51	-0.54	0.86	1.65	-0.28	18.1	0.7	-0.66	0.06	0.64	-0.16	16.3
Child1272	yes	105	95	80	c	21	16	3.57	8.46	4.2	7.2	4.05	5.64	4.14	8.15	73	100	76	97	106	90	96	93	-1.39	1.53	0.25	-0.8	0.1	12.4	-0.94	0.7	-0.36	-1.04	1.36	15.4	0.35	-0.54	0.01	0.45	0.44	16.3	-0.38	-0.55	-0.56	-0.38	0.19	14.7
Child1273	yes	85	85	90	90	12	16	3.53	8.12	4.04	6.96	4.02	5.6	4.88	7.01	90	63	79	71	84	77	80	78	-1.9	1.12	-0.3	-1.33	-1.15	11.8	-1.79	0.61	-1.03	-1.86	-1.12	14.9	1.45	-1.55	0.25	1.71	-0.92	18.4	0.43	0.16	0.45	0.52	-0.36	15.9
Child1274	no	115	115	100	70	16	13	0.29	1.6	0.92	1.13	1.6	1.9	1.99	1.45	71	89	91	107	84	88	95	91	-0.64	-0.2	-0.62	-0.79	-1.15	12.4	-1.7	0.61	-0.96	-1.77	0.52	15	0.34	0.61	0.59	0.31	-1.21	16.4	-0.91	-0.86	-1.07	-0.84	-0.96	14.2
Child1275	no	105	95	70	90	13	18	0.28	1.08	0.56	0.8	2.83	3.43	1.12	2.07	63	65	63	62	73	67	76	71	-0.88	-0.62	-1.11	-1.2	-0.74	11.9	-1.31	0.09	-0.97	-1.4	0.59	14.9	1.19	-0.44	0.68	1.31	0.44	17.6	0.49	0.22	0.52	0.55	-0.02	16.1
Child1276	yes	105	95	90	60	19	12	insufficient sample	24.14	3.92	15.64	7.02	7.76	6.01	10.95	70	73	89	93	89	83	90	86	-2.26	2.44	0.6	-0.92	0.03	12.3	-1.97	0.61	-1.15	-2.04	-0.3	14.7	-2	0.91	-0.87	-2.2	-0.63	13.6	-0.19	-0.99	-0.7	-0.12	0.18	15
Child1277	yes	105	95	100	70	16	12	insufficient sample	12.8	4.76	9.06	5.08	6.91	4.98	9.12	62	57	85	57	75	59	79	69	-1.34	0.59	-0.41	-1.08	0.42	12.1	-1.42	-0.33	-1.28	-1.48	-0.3	15.4	1.31	-1.48	0.17	1.56	0.55	18.2	0.03	-0.53	-0.26	0.09	-0.29	15.3
Child1278	yes	115	115	90	60	19	12	0.7	3.1	0.97	2.45	1.58	2.98	1.91	2.23	110	69	97	77	115	103	90	96	-1.17	-1.52	-1.9	-1.82	-1.94	11.3	-1.7	0.14	-1.22	-1.76	-1.12	15	0.68	-0.37	0.31	0.78	-0.19	17	-0.88	-1.18	-1.26	-0.8	-1.23	14.2
Child1279	yes	85	85	100	100	12	16	2.12	5.4	2.55	4.1	3.23	4.42	2.96	6.71	90	91	78	102	104	93	100	96	-0.66	2.07	1.18	0.15	-0.74	13.5	-1.53	1.41	-0.42	-1.64	1.36	14.6	1.26	-1.12	0.35	1.44	-0.28	17.8	-0.61	-0.91	-0.94	-0.62	0.05	14.4
Child1280	no	105	95	90	100	12	14	0.17	0.95	0.29	1	1.16	1.72	1.35	1.23	64	59	77	88	85	73	78	75	-0.64	-0.2	-0.62	-0.79	-1.15	12.4	-2.16	0.61	-1.28	-2.22	-0.3	14.5	0.31	-1.19	-0.41	0.48	-0.92	16.6	0.87	-0.92	0.02	0.9	-1.16	16.5
Child1281	no	90	95	100	90	11	15	0.4	2.14	0.49	1.51	2.22	2	1.35	1.3	87	97	101	85	89	92	99	95	-0.73	-1.52	-1.65	-1.39	-1.15	11.8	-1.52	0.14	-1.09	-1.58	-0.3	15.2	1.36	-1.02	0.45	1.54	-0.92	18.1	-1.14	-1.01	-1.31	-1.06	-0.49	13.9
Child1282	yes	95	115	100	80	11	15	2.01	5.05	2.31	4.07	3.11	4.38	3.24	7.83	69	82	58	96	73	79	73	76	-0.66	-0.63	-0.96	-0.98	-1.15	12.2	-0.46	-1.26	-1.15	-0.56	-1.12	16.6	0.42	-1.48	-0.48	0.64	-0.33	16.9	-0.35	-0.62	-0.56	-0.29	-0.29	14.8
Child1283	yes	105	95	100	100	15	16	1.3	3.91	2.02	3.53	2.36	3.8	1.99	3.7	104	100	89	87	95	102	95	98	-0.1	-0.2	-0.3	-0.28	-1.15	13.1	-1.68	0.61	-0.95	-1.76	-1.12	15	1.97	-1.65	0.59	2.25	-0.92	19.3	-0.29	-0.75	-0.61	-0.22	0.04	14.9
Child1284	yes	115	115	100	80	10	11	3.78	10.48	4.64	7.63	4.13	5.86	4.29	10.4	77	105	71	77	88	84	91	87	-0.27	0.33	0.01	-0.21	-1.15	13.1	-0.69	-0.14	-0.65	-0.77	0.52	16.3	2.1	-1.58	0.72	2.37	-0.63	19.5	-1.09	-0.75	-1.12	-1.03	-0.63	13.9
Child1285	yes	105	95	100	58	24	13	0.64	2.92	0.76	2.26	4.55	6.44	4.47	6.17	103	73	93	67	93	91	86	88	0.56	0.06	0.31	0.45	-0.36	14	-1.61	0.14	-1.15	-1.67	-0.3	15.1	-0.54	-1.68	-1.28	-0.33	-0.33	15.6	-1.48	-1.4	-1.77	-1.38	-0.96	13.5
Child1286	yes	85	115	90	100	13	12	insufficient sample	14.42	4.44	10.98	5.53	7.1	5.82	9.12	69	73	75	61	76	81	70	75	-1.64	0.46	-0.75	-1.51	0.1	11.6	-0.96	0.53	-0.47	-1.05	0.59	15.4	1.51	-0.54	0.86	1.65	-0.13	18.1	-0.69	-1.25	-1.22	-0.7	0.19	14.3
Child1287	yes	105	95	100	80	14	11	3.32	7.17	3.6	5.88	3.99	5.56	4.09	3.33	91	81	98	101	110	104	97	100	-1.25	1.65	0.51	-0.47	-1.94	12.8	-2.05	1.08	-0.96	-2.13	-0.3	14.6	-0.25	0.61	0.17	-0.3	-1.14	15.7	-0.75	-0.79	-0.93	-0.68	-1.16	14.3
Child1288	yes	105	95	100	100	14	15	1.82	4.65	2.07	3.91	3.03	4.2	3.04	4.56	90	63	79	71	88	88	73	80	-1.53	2.7	1.26	-0.14	0.42	13.2	-1.97	0.61	-1.15	-2.04	0.52	14.7	-0.15	0.61	0.25	-0.19	-1.07	15.8	-0.12	-0.25	-0.18	-0.05	-0.56	15.1
Child1289	yes	95	105	90	100	16	14	3.14	6.92	3.44	5.63	3.89	5.36	3.19	8.4	98	62	77	78	100	83	90	86	-1.21	0.99	-0.07	-0.87	-1.59	12.3	-0.49	0.53	-0.13	-0.59	0.59	16	2.6	-0.54	1.66	2.75	-0.13	20.1	1.92	0.27	1.45	1.91	0.97	18.6
Child1290	yes	115	95	80	100	11	18	insufficient sample	15.49	4.28	12.49	5.6	7.2	5.94	11.78	56	79	89	96	83	85	79	82	-0.83	1.12	0.31	-0.37	-0.36	12.9	-0.28	-1.26	-1.03	-0.38	-1.12	16.8	1	-0.93	0.25	1.17	-1.07	17.6	0.03	0.03	0.1	0.11	-0.49	15.3
Child1291	yes	85	95	100	80	10	12	0.7	3.09	0.93	2.36	1.52	2.89	1.55	2.94	91	79	76	101	103	88	95	91	-1.16	0.59	-0.3	-0.91	-0.36	12.3	-0.33	1.08	0.28	-0.44	1.34	16.7	-1.67	-1.02	-1.71	-1.63	-1.07	14.2	-0.35	-0.97	-0.79	-0.28	-1.1	14.8
Child1292	yes	80	65	70	100	15	18	1.03	3.55	1.46	3.1	1.97	3.39	1.99	2.98	76	97	72	93	100	88	94	91	-0.44	0.06	-0.3	-0.49	-1.15	12.8	-0.5	0.14	-0.35	-0.58	-1.12	16.5	1.03	0.28	0.92	1.06	-0.92	17.4	-0.12	-0.99	-0.65	-0.05	-1.16	15.1
Child1293	yes	90	95	80	80	16	16	1.33	3.92	2.08	3.56	3.38	4.64	3.4	5.33	98	94	68	89	99	90	97	93	-2.18	1.85	0.04	-1.37	-0.32	11.7	-0.13	-0.35	-0.36	-0.23	1.36	16.6	2.52	-1.16	1.28	2.72	-0.28	20.1	-0.79	-0.74	-0.94	-0.78	0.62	14.2
Child1294	yes	83	95	100	100	10	12	3.24	7.17	3.64	5.91	4.61	6.52	4.2	9.72	99	92	75	86	98	90	95	92	-1.22	-0.2	-0.96	-1.33	-1.94	11.8	-0.73	-1.26	-1.35	-0.82	-2.75	16.2	-1.37	0.84	-0.48	-1.52	-1.29	14.3	-0.56	-1.05	-0.97	-0.48	-0.16	14.6
Child1295	yes	95	105	100	100	11	13	1.34	3.95	2.12	3.64	2.48	3.85	2.27	4.85	85	81	102	95	110	101	95	98	-1.55	1.38	0.11	-0.88	-1.15	12.3	-1.19	1.08	-0.35	-1.29	0.52	15.6	1.2	-1.19	0.25	1.4	-1.07	17.9	1.79	-0.23	1.09	1.82	-0.16	18
Child1296	yes	85	75	90	100	12	14	2.02	5.15	2.35	4.07	3.14	4.4	3.48	6.81	64	65	81	77	85	75	77	76	-0.82	-1.79	-1.9	-1.58	-1.15	11.6	-1.7	0.14	-1.22	-1.76	-0.3	15	-0.05	-1.58	-0.87	0.18	-0.19	16.2	0	-0.9	-0.52	0.06	0.44	15.3
Child1297	yes	85	95	100	80	11	11	0.7	3.1	0.93	2.4	1.55	2.94	1.67	2.17	85	96	75	82	101	88	95	91	-1.29	0.19	-0.75	-1.29	-0.74	11.8	-1.66	1.85	-0.3	-1.81	-0.18	14.4	0.7	0.55	0.86	0.74	-0.42	16.7	1.02	-0.49	0.38	0.96	-0.02	16.8
Child1298	yes	85	115	100	100	15	12	1.01	3.53	1.38	3.03	1.96	3.34	1.91	2.92	100	101	100	83	110	106	98	102	-0.45	0.59	0.11	-0.27	-0.36	13.1	0.13	-1.73	-1.03	-0.01	-1.12	17.3	-2.91	-0.04	-1.98	-3.07	-0.92	12.8	-1.93	-1.74	-2.26	-1.79	-0.96	13.1
Child1299	yes	80	80	80	58	20	16	insufficient sample	12.99	4.72	9.22	7.13	12.92	7.75	14.46	61	61	77	69	85	70	90	80	0.04	0.59	0.41	0.19	-0.36	13.6	-1.96	-1.26	-2.22	-2.04	-0.71	14.7	0.95	-0.86	0.25	1.11	-1.14	17.5	-1.67	-0.88	-1.56	-1.61	-0.76	13.3
Child1300	yes	85	85	100	80	16	12	insufficient sample	24.26	3.88	16.38	7.04	7.84	6.38	9.14	75	81	87	69	77	78	85	81	-0.34	0.46	0.04	-0.28	-0.74	13	-0.42	1.85	0.59	-0.59	0.59	16	-1.14	0.02	-0.73	-1.16	0.44	14.3	-1.32	-1.14	-1.56	-1.31	-0.65	13.5
Child1301	yes	95	115	80	80	15	16	2.94	6.17	3.2	5.32	4.6	6.46	4.17	5.7	105	89	69	103	79	96	89	92	-0.94	1.26	0.32	-0.49	-0.74	12.7	-1.3	0.97	-0.48	-1.4	-0.18	14.9	0.2	-0.23	0.08	0.27	0.23	16.1	-0.47	-0.53	-0.6	-0.46	0.4	14.6
Child1302	yes	56	115	100	100	13	16	1.84	4.67	2.15	3.96	3.05	4.21	3.11	4.62	110	100	100	90	113	110	102	106	-0.03	0.06	-0.05	-0.1	0.03	13.3	-2.32	1.08	-1.15	-2.4	-0.3	14.3	1.29	-1.19	0.31	1.49	-1.21	18.1	-0.79	-0.9	-1.02	-0.71	-0.69	14.3
Child1303	yes	95	85	90	100	10	14	0.58	2.67	0.7	2.14	1.46	2.68	1.41	2.02	73	109	99	91	93	92	101	96	-1.96	0.33	-0.96	-1.77	-1.15	11.4	-0.9	-2.19	-2.09	-1.09	-1.12	15.9	0	-0.93	-0.48	0.13	-0.92	16.2	0.11	-0.88	-0.43	0.18	-0.56	15.4
Child1304	yes	85	95	100	100	12	15	0.6	2.92	0.75	2.23	1.43	2.56	1.42	1.96	73	62	77	71	88	79	71	75	-1.26	-1.63	-2.02	-1.95	-1.94	11.2	-1.43	-1.96	-2.31	-1.58	-1.12	15.3	-1.04	-0.04	-0.72	-1.04	-1.14	14.8	-0.74	-1.1	-1.12	-0.66	-0.23	14.4
Child1305	yes	95	75	90	90	11	14	2.37	5.83	2.94	4.75	3.5	4.88	3.4	5	58	58	83	82	76	66	76	71	-1	0.06	-0.62	-1	-0.36	12.2	0.06	-2.66	-1.74	-0.2	-1.12	17.1	0.97	-1.55	-0.11	1.23	-1.07	17.7	-0.11	-0.79	-0.52	-0.04	0.04	15.1
Child1306	yes	95	95	90	100	13	12	insufficient sample	15.79	4.2	13.59	6	7.3	6.01	10.22	94	85	103	104	115	108	99	103	-0.62	0.06	-0.41	-0.66	-0.91	12.6	-2.32	1.08	-1.15	-2.4	-1.12	14.3	0.93	-1.48	-0.11	1.17	-1.21	17.6	0.41	-0.53	-0.02	0.47	-0.03	15.8
Child1307	yes	95	95	100	80	14	14	0.78	3.32	1.05	2.58	1.64	3.04	2.27	2.41	94	109	108	106	118	105	114	109	-1.11	0.06	-0.69	-1.11	-0.36	12.1	-1.1	-1.26	-1.61	-1.19	-0.3	15.7	-0.07	-1.55	-0.87	0.14	-0.63	16.2	-0.82	-1.25	-1.26	-0.73	-0.29	14.3
Child1308	yes	95	95	70	100	12	12	0.45	2.44	0.65	1.76	2.24	2.06	1.77	1.42	106	101	93	76	109	96	104	100	-2.32	1.28	-0.41	-1.63	1.21	11.5	-0.05	-2.19	-1.48	-0.24	0.52	17	1.29	-1.19	0.31	1.49	-1.14	18.1	0.4	-0.64	-0.1	0.45	-1.03	15.8
Child1309	yes	95	115	90	85	12	11	insufficient sample	15.77	4.24	12.8	5.72	7.28	5.97	10.37	58	71	79	102	88	79	85	82	-1.36	0.33	-0.62	-1.22	-1.15	12	-1.79	0.61	-1.03	-1.86	-1.12	14.9	-1.1	-1.58	-1.62	-0.94	-0.63	14.9	-0.84	-0.92	-1.07	-0.77	-0.76	14.2
Child1310	yes	85	86	90	80	15	14	1.59	4.55	1.95	3.82	2.93	4.02	2.44	4.24	99	61	71	84	96	86	83	84	-1.75	2.18	0.57	-0.82	-0.07	12.4	-0.64	0.09	-0.48	-0.73	-0.18	15.8	1.97	-1.16	0.86	2.17	-0.28	19	-1.11	-0.91	-1.26	-1.1	-0.23	13.8
Child1311	yes	105	95	90	80	10	24	1.16	3.64	1.66	3.25	2.12	3.49	2.31	3.19	78	78	95	70	91	82	88	85	-0.93	1.06	0.21	-0.48	-1.15	12.8	-0.51	-2.19	-1.82	-0.7	-1.12	16.4	-0.15	0.61	0.25	-0.19	-1.07	15.8	-0.58	-1.18	-1.07	-0.5	-1.3	14.6
Child1312	yes	95	95	100	100	10	13	0.72	3.22	1	2.53	1.56	2.94	1.79	2.2	74	54	105	59	66	70	75	72	-1.81	1.91	0.41	-0.82	-0.36	12.4	-1	-1.26	-1.55	-1.1	-0.3	15.9	-1.88	-0.93	-1.8	-1.87	-0.92	13.9	0.27	-0.97	-0.39	0.33	-0.96	15.6
Child1313	yes	105	95	60	100	15	21	3.94	11.95	4.84	8.46	4.37	6.1	4.56	9.46	73	63	72	69	80	68	77	72	-0.92	0.06	-0.58	-0.93	1.21	12.3	-1.33	-0.33	-1.22	-1.39	0.52	15.5	1.17	-1.55	0.03	1.42	-0.55	18	-1.41	-1.81	-1.98	-1.27	-1.36	13.7
Child1314	yes	95	85	90	90	11	13	3.9	10.19	4.52	7.47	4.26	6.08	4.47	9.89	99	75	70	95	95	87	92	89	-1.81	1.91	0.41	-0.82	-0.36	12.4	-0.23	-2.66	-1.96	-0.5	0.11	16.6	0.08	-1.02	-0.48	0.22	-0.63	16.3	0.27	-0.84	-0.31	0.33	-0.43	15.6
Child1315	no	105	95	80	100	16	16	0.28	1.15	0.65	0.95	1.63	1.82	1.95	1.51	95	78	90	62	90	83	90	86	-0.75	5.29	3.81	1.32	-2.43	15.1	-1.38	0.53	-0.77	-1.46	0.59	14.8	0.87	-0.85	0.22	1.01	-0.28	17.1	-0.83	-0.97	-1.12	-0.83	-0.79	14.1
Child1316	yes	85	95	100	60	20	15	2.1	5.16	2.47	4.09	3.17	4.4	3.06	4.75	105	75	84	69	80	83	90	86	-0.67	-0.62	-0.99	-1.01	-0.74	12.2	0.72	1.41	1.22	0.6	1.36	17.9	0.47	-0.69	0.01	0.58	0.58	16.5	0.67	-0.58	0.1	0.62	0.55	16.2
Child1317	no	95	95	70	100	15	18	0.5	2.48	0.73	1.76	2.28	2.11	1.67	1.46	105	63	59	77	98	81	84	82	-0.45	0.59	0.11	-0.27	0.42	13.1	-0.33	-2.66	-2.02	-0.59	-1.12	16.5	-0.47	-1.02	-0.87	-0.35	0.55	15.6	-0.29	-1.03	-0.79	-0.22	0.04	14.9
Child1318	yes	95	105	100	90	10	12	1.61	4.55	1.98	3.87	3.57	5	3.7	4.82	59	83	94	93	94	85	90	87	-1.21	1.38	0.31	-0.57	-1.15	12.7	-1.88	0.61	-1.09	-1.95	-1.12	14.8	1.93	-0.14	1.36	2.01	-1.07	18.9	2.7	0.29	2.07	2.73	0.31	19.7
Child1319	no	115	85	100	100	13	12	0.84	3.4	1.07	2.844	1.68	3.19	1.63	2.56	98	97	83	92	101	100	95	97	-0.94	3.95	2.58	0.72	0.52	14.3	-0.51	1.41	0.31	-0.64	-0.18	16	-2.89	1.01	-1.39	-3.14	-0.28	12.2	-1.74	-1.69	-2.19	-1.7	-0.93	13
Child1320	yes	95	105	100	100	11	15	2.95	6.3	3.26	5.4	3.69	5.14	3.75	8.55	89	78	102	64	71	79	86	82	-0.04	0.99	0.67	0.25	-1.59	13.6	-1.28	1.41	-0.24	-1.4	0.59	14.9	-0.29	0.39	0.08	-0.28	0.44	15.3	0.47	-0.66	-0.08	0.42	-0.37	15.9
Child1321	yes	105	95	90	100	15	14	1.4	4.19	2	3.74	2.69	3.92	2.67	4.03	73	69	65	90	86	80	77	78	-1.96	2.34	0.57	-0.94	-0.74	12.2	-1.45	1.41	-0.36	-1.56	0.59	14.7	0.27	-1.06	-0.35	0.41	-0.13	16.2	-1.4	-1	-1.51	-1.38	-0.23	13.4
Child1322	yes	105	105	86	56	20	18	2.35	5.75	2.934	4.6	3.47	4.78	3.07	6.12	90	72	83	72	98	83	91	87	-2.05	3.14	1.18	-0.65	-0.74	12.6	-1.27	1.63	-0.13	-1.41	1.36	14.9	1.29	-1.16	0.35	1.47	-0.28	17.8	-0.81	-1	-1.12	-0.81	-0.37	14.1
Child1323	yes	115	115	100	80	12	12	2.51	5.92	3	4.98	3.56	4.96	3.65	8.88	85	78	69	82	83	76	87	81	-0.2	0.99	0.57	0.1	1.79	13.5	-1.14	0.53	-0.6	-1.23	-0.18	15.1	0.94	1.01	1.28	0.96	0.15	17	-1.43	-1.5	-1.86	-1.41	-0.72	13.4
Child1324	yes	85	105	80	100	15	15	insufficient sample	22.43	3.96	15.16	6.6	7.7	5.64	10.38	73	105	88	105	101	95	102	98	-1.82	3.68	1.76	-0.21	0.95	13.1	-0.32	0.09	-0.24	-0.41	-0.18	16.3	1.92	-0.23	1.33	2.05	-0.35	18.8	-0.29	-1.35	-1.03	-0.33	-0.72	14.8
Child1325	yes	95	95	100	100	20	14	0.94	3.46	1.18	2.982	1.72	3.22	1.61	2.91	100	105	87	69	111	95	102	98	-1.41	3.68	2.04	0.17	0.1	13.6	-0.17	1.85	0.77	-0.33	1.36	16.4	1.14	0.73	1.28	1.19	0.58	17.4	-1.4	-1	-1.51	-1.38	-0.65	13.4
Child1326	yes	95	95	90	90	11	12	2.34	5.66	2.83	4.55	3.41	4.69	3.22	5.24	94	67	80	75	77	79	82	80	-1.41	0.91	-0.2	-1	-1.15	12.2	-0.4	1.08	0.23	-0.51	0.11	16.6	1.9	-1.68	0.52	2.19	-1.07	19.2	-1.22	-1.01	-1.36	-1.14	-0.43	13.8
Child1327	yes	85	95	80	90	12	16	3.31	7.87	4	6.96	3.98	5.5	4.23	8.36	83	83	85	107	86	89	95	92	-0.98	0.46	-0.36	-0.89	0.1	12.3	-0.45	-0.35	-0.6	-0.55	-0.18	16.1	-0.21	-0.85	-0.57	-0.12	-0.28	15.5	-1.02	-0.93	-1.22	-1.01	-0.44	13.9
Child1328	no	85	55	100	58	22	13	1.44	4.28	1.94	3.79	2.81	3.95	2.08	3.12	85	66	109	77	67	81	86	83	-3.03	3.14	0.57	-1.54	0.1	11.6	-0.08	-0.8	-0.6	-0.2	0.59	16.6	-0.65	-0.44	-0.65	-0.61	-0.42	14.9	-0.91	-0.76	-1.03	-0.89	0.12	14
Child1329	no	95	105	100	100	12	15	0.68	2.98	0.9	2.31	4.59	6.44	4.49	4.36	69	99	82	104	100	100	89	94	-1.6	2.07	0.57	-0.73	-0.74	12.5	-1.12	0.53	-0.59	-1.21	1.36	15.2	0.52	0.08	0.49	0.59	-0.42	16.5	-0.66	-0.93	-0.99	-0.66	-0.65	14.3
Child1330	yes	95	105	70	90	13	18	insufficient sample	13.42	4.64	9.43	5.25	6.94	4.64	8.68	94	90	98	109	89	102	98	100	-0.86	0.99	0.15	-0.54	-1.59	12.7	-0.97	0.09	-0.72	-1.06	-0.18	15.4	-1.44	-0.44	-1.22	-1.45	-0.35	13.9	-0.75	-0.91	-1.03	-0.75	-0.65	14.2
Child1331	yes	115	105	100	100	12	12	1.05	3.64	1.62	3.24	2.09	3.48	2.27	3.13	109	103	83	77	109	104	97	100	-0.7	2.77	1.76	0.45	-0.74	13.9	-1.28	1.41	-0.24	-1.4	0.59	14.9	-1.37	1.01	-0.35	-1.49	1.3	13.9	-1.29	-0.95	-1.41	-1.27	-0.37	13.5
Child1332	yes	95	115	90	100	15	12	3.1	7.53	3.88	6.56	4.92	6.68	4.41	7.5	101	85	104	105	104	107	99	103	-0.89	1.53	0.57	-0.32	-0.74	12.9	-0.62	0.09	-0.47	-0.71	0.59	15.9	2.06	-0.41	1.33	2.2	-0.42	19.1	-0.4	-0.66	-0.64	-0.4	-0.51	14.7
Child1333	yes	95	86	100	100	12	12	2.69	6	3.1	5.16	3.59	5	2.8	7.76	72	75	62	95	97	80	83	81	-0.83	-0.2	-0.73	-0.96	-0.36	12.2	-2.05	1.08	-0.96	-2.13	-0.3	14.6	-0.74	-1.12	-1.12	-0.62	-1.07	15.3	-1.13	-0.94	-1.26	-1.05	-0.83	13.9
Child1334	yes	85	70	80	100	18	16	1.99	4.98	2.27	4.06	3.11	4.33	3.28	6.47	93	93	104	61	92	89	96	92	-0.86	0.99	0.15	-0.54	0.1	12.7	-1.45	1.41	-0.36	-1.56	-0.18	14.7	-3.03	0.7	-1.66	-3.25	-0.13	12.1	-0.82	-1.71	-1.61	-0.81	-0.93	14.1
Child1335	no	64	86	100	100	15	15	0.41	2.26	0.53	1.62	1.6	1.9	2.03	1.42	63	53	71	83	83	71	92	81	-1.49	0.19	-0.87	-1.48	0.1	11.6	-0.62	0.7	-0.13	-0.72	1.36	15.8	0.82	-0.54	0.35	0.93	0.23	17	-1.83	-1.44	-2.08	-1.79	-0.65	12.9
Child1336	yes	95	105	80	80	11	12	1.76	4.57	2.01	3.89	3	4.16	2.76	4.48	79	65	68	87	82	76	81	78	-0.33	-0.73	-0.84	-0.71	0.03	12.5	-1.44	0.61	-0.78	-1.51	0.52	15.3	-0.18	-0.7	-0.48	-0.08	-0.92	15.9	0.85	-0.66	0.18	0.89	0.11	16.5
Child1337	yes	95	95	100	100	16	12	2.27	5.64	2.65	4.33	3.35	4.6	3.42	5.42	103	97	99	83	107	103	99	101	-0.32	-2.16	-1.9	-1.25	-1.15	11.9	-2.33	0.61	-1.4	-2.38	-0.3	14.3	1.53	-0.04	1.11	1.6	-0.55	18.2	2.6	0	1.8	2.6	-1.03	19.4
Child1338	yes	105	95	90	100	12	14	insufficient sample	13.2	4.68	9.36	5.24	6.92	4.61	7.9	109	85	110	99	112	111	102	106	ND	-2.84	-3.19	-3.04	0.03	10.2	-1.97	0.61	-1.15	-2.04	-1.12	14.7	1.97	-1.65	0.59	2.25	-1.07	19.3	-0.65	-0.82	-0.88	-0.58	-0.56	14.5
Child1339	yes	115	115	95	100	13	14	1.04	3.56	1.54	3.19	2.06	3.42	2.15	8.04	115	110	100	101	127	118	110	114	-0.53	0.19	-0.29	-0.57	0.1	12.7	-1.2	1.41	-0.19	-1.32	-0.18	15	1.59	-1.09	0.61	1.77	-0.13	18.4	-1.2	-0.83	-1.26	-1.18	-0.65	13.7
Child1340	yes	95	105	88	100	11	16	3.028	6.52	3.28	5.44	3.74	5.2	3.88	10.43	94	84	85	66	107	93	86	89	-1.02	-0.2	-0.84	-1.14	-1.15	12	-1.88	0.61	-1.09	-1.95	0.52	14.8	1.52	-1.65	0.25	1.8	-0.19	18.5	0.74	0.07	0.6	0.83	-0.76	16.4
Child1341	yes	115	115	80	100	10	12	insufficient sample	13.86	4.56	9.68	5.48	7.04	5.73	12.8	73	68	61	72	97	80	71	75	-1.19	0.06	-0.73	-1.18	-0.84	12	-1.79	-0.79	-1.82	-1.85	-0.3	14.9	1.75	-1.58	0.45	2.02	-1.14	18.9	-1.66	-1.83	-2.15	-1.51	-1.5	13.4
Child1342	no	85	85	100	90	11	15	2.26	5.62	2.87	4.28	3.32	4.55	3.76	3.45	102	107	98	105	110	112	103	107	0.03	0.33	0.19	0.06	-1.15	13.5	-0.69	0.61	-0.23	-0.77	-0.3	16.3	-0.29	0.12	-0.11	-0.28	-1.07	15.7	0.53	-0.47	0.1	0.59	-0.09	16
Child1343	yes	95	115	100	100	11	15	2.14	5.42	2.59	4.12	3.23	4.48	2.99	5.63	90	99	75	96	100	99	93	96	-0.68	-0.2	-0.65	-0.82	-0.36	12.4	-1.61	0.14	-1.15	-1.67	-1.12	15.1	2.46	-1.61	0.98	2.74	-0.92	20.1	0.03	-0.66	-0.35	0.09	-0.83	15.3
Child1344	yes	105	115	90	60	19	14	0.42	2.44	0.61	1.69	1.59	2	1.95	1.36	103	73	67	92	113	89	97	93	-0.38	-0.08	-0.4	-0.53	0.95	12.7	-0.78	0.09	-0.59	-0.87	0.59	15.6	-1.46	0.7	-0.57	-1.56	-0.13	13.8	-1.32	-0.93	-1.41	-1.3	-0.72	13.5
Child1345	yes	115	105	100	100	15	17	2.2	5.5	2.71	4.14	3.26	4.51	3.44	5.57	103	107	72	92	106	102	96	99	-1.45	0.85	-0.26	-1.05	-1.15	12.1	-1.97	0.61	-1.15	-2.04	1.34	14.7	-1.49	-1.65	-1.93	-1.35	-0.92	14.5	-1.14	-1.48	-1.61	-1.03	-0.96	13.9
Child1346	yes	115	115	90	80	13	14	3.95	8.84	4.4	7.35	4.41	6.19	4.59	8.84	78	99	72	86	95	84	91	87	-0.81	2.91	1.88	0.58	1.21	14.2	-2.42	1.08	-1.22	-2.49	-0.3	14.2	-1.4	-1.35	-1.71	-1.3	-0.92	14.5	-0.86	-0.9	-1.07	-0.79	-1.36	14.2
Child1347	yes	105	95	70	90	13	18	insufficient sample	4.76	4.44	3.5	7.98	8	7.79	9.52	67	78	89	99	96	91	87	89	-0.19	1.65	1.15	0.47	-0.91	14	-1.8	-0.33	-1.55	-1.85	-1.93	14.9	-0.83	0.84	-0.11	-0.94	-0.55	14.9	0.65	-0.41	0.22	0.7	-0.16	16.2
Child1348	yes	95	105	90	100	13	15	insufficient sample	4.32	4.32	3.35	8.84	8.04	9.93	7.71	99	72	96	68	110	96	89	92	-1.42	0.06	-0.87	-1.4	-0.13	11.8	-0.95	-0.14	-0.84	-1.02	1.34	16	0.67	-1.55	-0.33	0.92	-0.33	17.2	0.64	0.11	0.56	0.73	-0.49	16.2
Child1349	yes	55	115	90	90	13	15	insufficient sample	3.88	4.2	3.2	9.49	8.12	9.5	6.09	78	73	65	77	100	79	83	81	-0.03	-1	-0.87	-0.52	-1.15	12.8	-1.79	-0.79	-1.82	-1.85	-0.3	14.9	1.12	0.28	0.98	1.15	-0.92	17.6	0.47	-0.53	0.02	0.53	-0.63	15.9
Child1350	yes	115	115	100	100	12	12	insufficient sample	3.44	4.08	3.05	9.68	8.2	9.07	7.28	110	113	99	87	98	109	101	105	-1.16	0.59	-0.3	-0.91	-1.15	12.3	-2.32	1.08	-1.15	-2.4	0.52	14.3	1.72	-1.55	0.45	1.99	-0.55	18.9	1.74	0.54	1.58	1.85	-0.49	18
Child1351	yes	115	95	100	100	16	14	insufficient sample	3	3.96	2.9	10.2	8.5	10.64	6.47	96	88	105	75	94	87	100	93	-0.8	1.91	1	0.06	-1.15	13.5	-1.79	0.84	-0.9	-1.87	0.52	14.9	-2.56	-0.93	-2.25	-2.61	-0.33	13.2	-0.11	-1.79	-1.16	-0.01	-1.03	15.2
Child1352	yes	115	85	100	100	11	16	insufficient sample	2.56	3.84	2.75	10.68	8.52	10.21	9.66	107	98	79	89	101	95	101	98	0.14	-1.52	-1.16	-0.55	-1.15	12.7	-1.59	-0.33	-1.4	-1.65	0.52	15.2	-1.63	-1.55	-1.98	-1.52	-0.92	14.3	-0.5	-1.79	-1.41	-0.39	-1.56	14.7
Child1353	no	95	115	90	100	12	12	insufficient sample	2.12	3.72	2.6	10.92	8.56	5.35	6.85	108	67	89	63	105	86	92	89	0.23	0.59	0.53	0.36	-1.15	13.9	-1.41	-0.79	-1.55	-1.48	-1.12	15.4	-0.31	-1.68	-1.12	-0.09	-1.14	15.9	-1.11	-0.88	-1.21	-1.04	-1.1	13.9
Child1354	no	115	95	100	100	15	10	insufficient sample	1.68	3.6	2.45	11	8.7	7.92	4.04	100	94	97	81	98	94	100	97	-1	-0.73	-1.23	-1.34	2.79	11.8	-1.97	0.61	-1.15	-2.04	-0.3	14.7	-1.62	-0.93	-1.62	-1.6	-1.14	14.2	-1.53	-0.86	-1.46	-1.47	-1.16	13.4
Child1355	no	105	115	100	90	15	13	insufficient sample	1.24	3.48	2.3	12.56	8.89	13.49	6.61	109	95	98	98	106	110	100	105	-1.43	0.33	-0.67	-1.29	-1.15	11.9	-0.75	-3.13	-2.69	-1.12	-1.12	15.8	-2.83	-0.14	-1.98	-2.97	-1.07	12.9	-0.62	-1.83	-1.51	-0.5	-1.16	14.6
Child1356	no	55	95	60	100	13	20	insufficient sample	1.36	3.36	2.15	13.36	9.2	3.06	4.99	63	67	86	68	99	77	82	79	-1.02	0.91	0.03	-0.64	0.03	12.6	-1.97	0.61	-1.15	-2.04	0.52	14.7	0.83	-1.35	-0.11	1.05	-0.92	17.4	1.26	-0.02	0.89	1.33	-0.16	17.1
Child1357	no	115	105	100	80	10	14	insufficient sample	1.48	3.24	2	14.44	9.96	5.63	2.75	94	109	81	62	104	90	95	92	-1.38	0.59	-0.43	-1.11	-1.94	12.1	-1.2	-0.79	-1.4	-1.27	-0.3	15.6	-0.05	-1.58	-0.87	0.18	-1.07	16.2	-0.82	-0.94	-1.07	-0.74	-0.36	14.3
Child1358	no	115	105	90	100	16	15	insufficient sample	1.6	3.12	1.85	15.2	10.16	4.2	6.94	90	101	97	89	114	104	98	101	-2.74	2.6	0.32	-1.52	-0.74	11.6	-0.97	0.53	-0.48	-1.06	0.59	15.4	-0.46	-0.54	-0.57	-0.41	0.15	15.2	-1.31	-1.46	-1.76	-1.29	-0.79	13.5
Child1359	yes	79	95	100	60	20	14	insufficient sample	1.72	3	1.7	15.44	10.45	6.77	7.13	67	103	79	93	96	87	94	90	-0.95	-0.08	-0.75	-1.07	0.1	12.1	-1.3	0.97	-0.48	-1.4	-0.94	14.9	0.94	-1.06	0.15	1.11	0.44	17.3	0.18	-0.22	0.03	0.2	-0.23	15.6
Child1360	yes	105	95	90	70	18	16	insufficient sample	1.84	2.88	1.55	16	12.38	5.91	10.08	109	67	58	83	103	84	91	87	-0.31	1.65	1.08	0.36	0.11	13.9	-1.97	0.61	-1.15	-2.04	0.52	14.7	1.2	-1.19	0.25	1.4	-1.07	17.9	0.38	0.09	0.38	0.47	-0.43	15.8
Child1361	yes	65	70	90	100	15	15	insufficient sample	1.96	2.76	1.6	17.88	13.98	3.48	4.84	103	66	63	74	95	80	83	81	-0.83	1.12	0.31	-0.37	-1.15	12.9	-1.61	-0.33	-1.41	-1.67	-1.12	15.1	-1.53	-1.68	-1.98	-1.39	-1.07	14.4	-0.97	-1.1	-1.26	-0.89	-0.96	14.1
Child1362	yes	115	95	100	100	10	15	insufficient sample	2.08	2.64	1.65	15.72	28.08	1.34	5.03	102	97	93	84	105	104	98	101	-1.96	0.73	-0.73	-1.69	-0.74	11.4	-1.45	1.41	-0.36	-1.56	0.59	14.7	1.63	-0.69	0.86	1.78	-0.13	18.4	-1.25	-1.14	-1.51	-1.23	-0.65	13.6
Child1363	yes	70	95	90	80	14	13	insufficient sample	2.2	2.52	1.7	23.24	29.72	3.05	5.22	111	69	61	86	91	84	91	87	-1.55	1.38	0.11	-0.88	-0.36	12.3	-1.79	0.84	-0.9	-1.87	0.52	14.9	-2.29	-0.14	-1.62	-2.39	-0.33	13.4	-0.82	-0.79	-0.97	-0.75	-0.56	14.2
Child1364	yes	85	105	100	100	13	15	insufficient sample	2.32	2.4	1.75	8.08	11.57	6.36	8.7	65	102	85	109	75	93	86	89	0.8	0.59	0.89	0.89	0.42	14.6	-0.75	-3.13	-2.69	-1.12	-1.12	15.8	-2.14	0.61	-1.12	-2.31	-0.19	13.5	-1.39	-1.07	-1.51	-1.32	-1.16	13.6
Child1365	yes	65	75	70	80	12	20	3.01	6.96	3.19	5.25	3.36	2.15	2.08	1.64	73	63	72	69	86	75	70	72	-0.29	3.41	2.59	1.12	-0.74	14.8	-0.62	0.09	-0.47	-0.71	0.59	15.9	-0.26	0.24	0.01	-0.24	1.01	15.4	0.13	-0.45	-0.16	0.12	0.55	15.5
Child1366	yes	105	100	90	94	12	15	0.57	3.57	0.66	3	3.24	2	3.05	1.34	61	60	103	85	89	78	85	81	-0.89	0.99	0.13	-0.57	0.1	12.6	-0.62	0.7	-0.13	-0.72	1.36	15.8	0.12	0.36	0.35	0.15	0.87	15.9	0.69	-0.22	0.35	0.68	0.33	16.3
Child1367	yes	105	100	100	100	13	15	1.81	5.89	2.28	3.75	3.12	4.31	3.36	5.74	63	106	63	79	116	83	91	87	-1.25	-1	-1.56	-1.68	-1.15	11.5	-1.79	0.61	-1.03	-1.86	-0.3	14.9	-0.45	0.06	-0.26	-0.44	-0.04	15.5	-0.89	-0.73	-0.97	-0.82	-1.03	14.2
Child1368	yes	80	100	96	100	12	14	0.65	4.11	0.95	3.79	3	5.46	3.8	8.51	77	96	100	105	114	98	103	100	-0.09	0.06	-0.1	-0.16	-1.15	13.2	-1.42	-0.33	-1.28	-1.48	0.52	15.4	-0.26	-0.47	-0.41	-0.18	-0.19	15.8	1.06	-0.99	0.1	1.08	-0.96	16.7
Child1369	yes	100	115	100	100	14	13	1.69	5.57	2	3.15	3.36	3.82	3.41	4.79	86	96	101	98	112	97	106	101	-0.68	0.19	-0.38	-0.71	-1.59	12.5	-1.75	1.85	-0.36	-1.89	1.36	14.3	0.47	-0.81	-0.06	0.59	0.73	16.5	-0.41	-1.31	-1.08	-0.43	-0.86	14.6
Child1370	yes	100	115	100	100	13	13	2.73	6.4	3.05	4.95	3.24	7.76	3.78	10.76	100	105	114	126	128	119	116	117	-1.21	-1	-1.53	-1.64	0.03	11.5	-0.89	-0.33	-0.9	-0.96	0.52	16	-0.64	-0.53	-0.72	-0.58	0.11	15.3	-1.1	-1.05	-1.31	-1.02	0.04	13.9
Child1371	yes	105	100	100	100	11	14	3.25	7.03	3.4	5.4	3.12	8.91	4.4	10.8	89	96	94	97	106	98	103	100	-0.3	0.06	-0.22	-0.36	-1.15	13	0.44	0.61	0.61	0.35	0.52	17.9	-0.71	-0.73	-0.87	-0.63	0.25	15.3	-0.69	-0.92	-0.97	-0.62	-0.23	14.4
Child1372	yes	100	100	100	100	13	14	1.38	4.94	1.65	4.8	3	6.61	3.84	6.43	86	68	109	81	110	91	97	94	-1.8	-0.2	-1.28	-1.87	-1.15	11.3	-1.33	-0.33	-1.22	-1.39	0.52	15.5	-0.52	-1.25	-1.04	-0.37	0.4	15.6	-0.83	-1.55	-1.46	-0.72	-1.5	14.3
Child1373	yes	105	100	100	80	13	14	2.5	6.26	2.7	4.65	2.88	7.76	3.28	9.57	65	84	97	93	110	90	97	93	-2.68	1.38	-0.52	-1.89	-1.15	11.2	-0.33	-2.66	-2.02	-0.59	-1.12	16.5	-0.81	-0.47	-0.79	-0.76	0.25	15.1	-0.57	-0.9	-0.88	-0.49	-0.9	14.6
Child1374	yes	105	100	100	96	12	15	4.81	7.75	4.92	5.7	2.76	1.6	2.79	1.54	59	74	85	104	108	84	91	87	-3.03	3.41	0.78	-1.43	0.1	11.7	-1.61	1.41	-0.48	-1.73	1.36	14.5	-0.31	0.18	-0.06	-0.29	0.44	15.3	-0.33	-1.25	-0.99	-0.36	-0.72	14.7
Child1375	yes	105	100	100	100	15	15	0.92	4.66	1.12	4.1	2.64	1.65	2.55	1.69	73	62	104	102	99	98	88	93	-0.51	0.73	0.15	-0.33	0.95	12.9	-0.13	-0.35	-0.36	-0.23	1.36	16.6	-0.16	0.36	0.15	-0.15	0.73	15.5	0.08	-0.58	-0.28	0.06	-0.37	15.4
Child1376	yes	105	100	100	100	10	14	0.99	4.87	1.16	4.31	2.52	1.7	2.59	1.66	63	72	100	89	100	91	85	88	-1.08	-2.32	-2.43	-2.07	-1.15	11.1	-1.22	-0.79	-1.41	-1.29	-0.3	15.6	-0.54	0.45	-0.11	-0.58	-0.19	15.3	1.62	-0.21	0.99	1.65	-0.43	17.7
Child1377	yes	100	105	100	95	13	16	0.61	4.03	0.88	3.68	2.4	1.75	2.07	1.6	107	102	80	62	112	100	92	96	-0.12	0.59	0.31	0.04	-0.36	13.5	-1.79	0.61	-1.03	-1.86	1.34	14.9	0.61	-0.66	0.1	0.74	-0.33	17	0.46	-0.71	-0.1	0.51	-1.16	15.9
Child1378	yes	100	105	80	100	24	12	0.88	4.45	0.94	4.3	2.28	5.25	2.71	7.25	89	87	81	51	104	80	89	84	-0.42	1.53	0.88	0.13	-0.74	13.5	-0.19	-1.24	-0.97	-0.36	-0.18	16.4	0.03	0.61	0.42	0.03	-0.85	15.7	-0.49	-0.64	-0.68	-0.49	-0.02	14.6
Child1379	yes	100	100	95	100	18	12	1.09	5.08	1.37	4.52	2.16	2.15	1.51	1.85	66	100	101	93	106	93	100	96	-0.69	0.46	-0.18	-0.61	-0.74	12.6	-1.12	1.41	-0.13	-1.25	-0.18	15.1	0.41	-0.13	0.29	0.49	0.15	16.4	-1.4	-0.79	-1.36	-1.37	-0.65	13.4
Child1380	yes	100	105	100	100	10	18	0.73	4.24	1	4.1	2.04	2	2.11	1.93	101	69	69	93	104	93	86	89	-1.19	0.06	-0.73	-1.18	-1.15	12	-1.97	0.61	-1.15	-2.04	-1.12	14.7	-0.53	-1.38	-1.12	-0.37	-0.19	15.6	-1.1	-0.82	-1.16	-1.04	-0.69	13.9
Child1381	yes	115	115	100	90	15	15	1.17	5.22	1.51	4.66	1.92	1.85	1.79	1.48	98	74	100	82	100	97	88	92	0.38	5.56	5.06	2.48	-0.74	16.8	-1.75	1.85	-0.36	-1.89	1.36	14.3	-0.26	0.24	0.01	-0.24	-0.13	15.4	-0.57	-0.95	-0.94	-0.58	0.12	14.4
Child1382	yes	105	115	90	80	16	14	insufficient sample	3	1.54	2.85	1.8	4.78	1.87	5.15	67	106	84	94	101	91	96	93	-1.44	2.07	0.67	-0.58	-0.74	12.6	-0.61	-0.35	-0.72	-0.71	0.59	15.9	0.59	0.11	0.55	0.65	-0.06	16.6	-1.06	-1.25	-1.46	-1.06	-0.37	13.8
Child1383	yes	105	100	85	90	12	14	1.25	4.87	1.58	4.73	1.68	1.55	1.47	1.7	78	87	92	63	90	85	80	82	-1.23	0.06	-0.76	-1.22	0.03	12	-1.33	-0.33	-1.22	-1.39	0.52	15.5	2.1	-0.5	1.3	2.23	0.25	19.2	2.01	-0.15	1.29	2.03	-0.09	18.3
Child1384	yes	105	100	100	60	21	14	1.61	5.43	1.97	2.85	1.56	7.59	2.63	8.81	113	87	95	77	115	96	106	101	-0.1	-1.52	-1.3	-0.78	-1.94	12.4	-0.33	-2.66	-2.02	-0.59	-1.12	16.5	-0.87	-0.66	-0.95	-0.82	0.84	15.1	-0.88	-0.88	-1.07	-0.81	-0.03	14.2
Child1385	yes	100	105	85	100	14	12	0.77	4.31	0.98	4.2	2.64	2.85	2.59	2.08	67	103	96	89	102	100	87	93	-0.68	0.73	0.04	-0.49	-0.74	12.7	0.44	1.85	1.22	0.28	1.36	17.3	-0.19	0.15	0.01	-0.16	1.16	15.5	-0.26	-0.43	-0.39	-0.25	0.33	14.9
Child1386	yes	100	105	90	100	12	12	1.85	5.99	2.35	3.9	2.52	4.12	2.83	5.39	70	110	99	94	104	102	97	99	-0.52	2.7	1.88	0.73	-1.15	14.4	-1.42	-0.33	-1.28	-1.48	-0.3	15.4	0.36	-0.6	-0.04	0.48	-0.55	16.6	-0.43	-1.03	-0.88	-0.36	-0.96	14.7
Child1387	yes	100	100	100	100	11	12	1.41	5.8	3.72	4.1	2.4	1.75	2.11	1.57	75	102	105	87	90	92	99	95	-2.69	1.12	-0.73	-2.04	-0.36	11.1	-0.23	-2.66	-1.96	-0.5	0.11	16.6	-0.95	-0.86	-1.12	-0.87	0.55	15	-1.42	-1.05	-1.51	-1.34	-0.63	13.6
Child1388	yes	100	105	90	90	10	13	0.97	4.73	1.18	4.17	3.19	5.25	2.96	6.1	78	85	93	73	81	85	80	82	0.01	-1	-0.84	-0.48	-1.94	12.8	-0.93	0.61	-0.41	-1.02	-1.12	16	0.24	-0.17	0.1	0.3	-0.04	16.4	-0.07	-0.9	-0.56	0	-1.16	15.2
Child1389	yes	115	115	80	80	15	16	1.49	5.15	1.9	0.5	1.47	3	1.59	3.96	98	98	107	65	83	86	96	91	0.07	-0.47	-0.41	-0.23	0.03	13.1	-1.88	0.61	-1.09	-1.95	-1.12	14.8	0.15	-1.12	-0.48	0.31	-0.77	16.4	-2.11	-1.66	-2.32	-1.99	-1.36	12.9
Child1390	yes	115	115	85	70	21	12	2.01	6.05	2.49	4.2	3.7	5.94	3.83	8.98	75	108	82	81	88	87	92	89	-0.5	3.14	2.22	0.81	-0.74	14.4	-0.02	0.7	0.31	-0.12	1.36	16.7	-1.36	0.02	-0.89	-1.4	0.87	14	-2.07	-1.54	-2.3	-2.02	-0.65	12.7
Child1391	no	115	115	100	100	10	14	1.57	0.73	1.93	3.05	2.26	2.28	1.51	1.26	90	99	82	84	85	97	87	92	-2.13	0.19	-1.23	-2.07	0.1	11	-1.05	0.09	-0.78	-1.14	-1.71	15.3	-1.88	0.08	-1.22	-1.96	1.44	13.4	-1.84	-1.27	-1.97	-1.81	-0.65	12.9
Child1392	yes	105	115	90	80	16	12	1.65	5.5	2.15	3	3.53	2.52	3.15	4.16	67	105	66	94	82	83	90	86	-0.62	0.33	-0.2	-0.53	-1.15	12.7	-1.61	0.14	-1.15	-1.67	-0.3	15.1	-1.66	-0.73	-1.54	-1.66	0.11	14.2	-1.3	-1.83	-1.93	-1.16	-1.63	13.8
Child1393	yes	55	75	80	100	16	16	0.89	4.52	1	4.45	1.53	2.4	1.59	1.4	94	85	103	104	79	93	101	97	-0.97	0.59	-0.2	-0.74	-1.15	12.5	-1.79	-0.79	-1.82	-1.85	-0.3	14.9	-0.12	-0.24	-0.19	-0.06	0.99	15.9	-1.17	-1.79	-1.82	-1.03	-1.43	13.9
Child1394	yes	105	100	70	100	13	16	1.73	5.71	2.14	3.45	3.36	3.19	2.74	2.59	87	81	95	104	99	91	100	95	-0.6	-0.08	-0.54	-0.74	0.36	12.5	-1.61	1.41	-0.48	-1.73	0.59	14.5	0.63	0.52	0.8	0.68	1.16	16.6	0.42	-0.39	0.06	0.4	-0.3	15.9
Child1395	yes	100	85	100	70	18	12	1.57	5.36	2	2.7	3.24	4.99	3.11	8.85	85	73	88	93	102	95	88	91	-0.1	-1.52	-1.3	-0.78	-1.94	12.4	-2.06	0.61	-1.22	-2.13	0.52	14.6	-1.81	-0.11	-1.28	-1.87	0.7	13.9	-0.9	-1.4	-1.41	-0.8	-0.36	14.2
Child1396	yes	85	100	100	100	18	15	2.05	6.12	2.56	4.35	3.12	12.92	5.44	12.27	81	93	90	79	85	86	92	89	-0.69	0.59	-0.03	-0.49	-1.15	12.8	-1.97	0.61	-1.15	-2.04	-1.12	14.7	-1.43	0.61	-0.64	-1.54	0.55	14.3	-0.95	-0.97	-1.16	-0.87	-0.29	14.1
Child1397	yes	100	85	90	100	16	13	2.9	6.89	3.12	5.1	3	5.25	2.88	8.22	108	95	73	106	102	103	98	100	-1.66	0.19	-0.96	-1.64	-0.74	11.5	-1.2	1.41	-0.19	-1.32	0.59	15	-1.25	0.58	-0.5	-1.32	-0.85	14.1	-0.67	-1.27	-1.22	-0.68	-0.44	14.3
Child1398	yes	85	100	80	100	13	15	2.53	6.33	2.98	4.8	2.88	4.074	2.32	4.36	79	60	101	83	90	83	90	86	-1.28	-1.15	-1.73	-1.78	-0.74	11.3	0.39	-0.8	-0.24	0.27	-0.18	17.3	-1.5	1.32	-0.27	-1.66	1.01	13.7	-0.92	-1.61	-1.61	-0.92	-0.79	14
Child1399	yes	100	85	70	70	18	20	1.7	5.64	2.07	3.3	1.85	7.156	2.11	9.34	63	67	86	68	93	75	80	77	-1.53	0.59	-0.52	-1.25	-0.36	11.9	-0.95	1.08	-0.18	-1.05	-1.12	15.9	-1.74	-0.04	-1.2	-1.8	-1.51	14	-0.23	-0.88	-0.65	-0.16	-0.56	15
Child1400	yes	85	105	80	100	15	14	1.73	4.89	1.7	4.31	3.36	8.05	4.07	6.9	95	85	67	101	96	88	95	91	-1.14	0.99	-0.03	-0.8	0.1	12.4	-0.65	0.31	-0.36	-0.73	0.36	15.8	2.18	-0.26	1.5	2.3	0.58	19.3	-1.17	-0.79	-1.22	-1.15	-0.72	13.7
Child1401	yes	75	115	100	100	11	18	0.22	5.25	1.86	3.02	2.15	5.46	2.53	8.57	110	113	103	109	111	107	115	111	-0.11	0.46	0.19	-0.05	2.3	13.3	-1.21	0.62	-0.6	-1.29	0.13	15.1	0	0.77	0.49	0	0.44	15.7	-0.67	-0.79	-0.9	-0.67	-0.65	14.3
Child1402	no	65	105	100	90	14	12	0.24	1.79	3.75	3.47	3.82	5.43	3.91	4.5	77	73	79	61	102	87	72	79	-0.47	-2.05	-1.9	-1.35	-0.36	11.8	-1.58	0.1	-1.15	-1.64	-1.03	15.2	0.06	-0.47	-0.19	0.15	-1.8	16.2	-0.71	-1.05	-1.07	-0.63	-1.16	14.4
Child1403	no	115	95	100	60	20	13	0.46	1.67	2.07	4.12	1.89	7.11	2.75	4.23	63	67	74	105	77	77	86	81	-2.12	2.07	0.25	-1.21	0.95	11.9	-1.32	1.23	-0.36	-1.43	-0.33	14.9	-1.34	0.27	-0.73	-1.39	0.51	14	-0.65	-1.08	-1.08	-0.66	-0.44	14.3
Child1404	yes	115	115	100	100	13	14	0.11	5.29	3.81	5.42	1.7	9.79	5.15	12.37	103	107	101	92	105	100	110	105	-1.35	-0.08	-0.99	-1.45	0.1	11.7	-1.54	1.54	-0.36	-1.66	-0.56	14.6	-0.78	0.64	-0.13	-0.82	0.73	14.7	-0.67	-1.27	-1.22	-0.68	-0.44	14.3
Child1405	yes	115	115	100	70	16	12	0.47	2.01	4.17	6.287	1.55	7.43	2.71	4.77	88	91	91	81	103	97	88	92	-1.14	2.44	1.26	0.05	0.42	13.5	-0.62	1.08	0.07	-0.72	-1.77	16.3	-0.65	0.74	-0.04	-0.74	0.18	15.1	-0.49	-0.9	-0.83	-0.42	-0.76	14.7
Child1406	yes	105	95	90	70	18	16	0.73	3.11	0.15	5.6	1.6	3.11	2.07	3.47	100	81	90	62	101	92	86	89	-1.19	0.06	-0.73	-1.18	-0.05	12	-0.45	0.84	0.07	-0.55	-2.02	16.6	-1.51	-0.17	-1.12	-1.54	0.4	14.3	-1.34	-1.05	-1.46	-1.26	-1.1	13.7
Child1407	yes	115	115	80	70	18	16	0.52	3.48	0.52	4.91	1.53	5.264	1.83	8.15	88	77	93	102	105	93	101	97	-1.21	0.99	-0.07	-0.87	-1.59	12.3	0.06	1.41	0.73	-0.07	-1.25	16.8	-0.27	-0.38	-0.35	-0.22	1.3	15.4	-1.12	-0.97	-1.31	-1.11	-0.51	13.7
Child1408	yes	85	115	70	80	12	22	0.14	7.563	0.89	4.26	10.9	10.9	9.78	11.51	73	63	72	69	82	72	79	75	-0.35	-1.52	-1.44	-1.02	-0.76	12.2	-1.52	0.38	-0.96	-1.59	-2.51	15.2	1.67	0.35	1.42	1.69	0.11	18.4	-0.89	-0.94	-1.12	-0.82	-1.1	14.2
Child1409	no	75	115	100	90	10	14	0.32	0.92	1.26	3.59	2.96	6.944	3.56	3.24	58	64	73	61	78	65	72	68	-2.09	1.12	-0.41	-1.5	-1.15	11.6	0.08	0.14	0.08	0	-2.75	17.3	-0.1	-0.66	-0.41	0	-1.07	16	-1.2	-1.51	-1.66	-1.09	-1.16	13.9
Child1410	no	65	115	80	90	12	16	0.271	0.87	1.63	2.82	1.55	7.05	3.75	4.6	63	63	86	79	94	77	80	78	-3.33	3.23	0.66	-1.42	-1.15	11.7	1.63	-0.09	1.15	1.57	-1.12	19.8	3.68	-0.73	2.35	3.83	-0.77	22.1	-1.42	-0.82	-1.36	-1.35	-0.43	13.6
Child1411	no	115	105	60	80	18	20	0.18	1.52	2	2.15	0.95	7.26	2.39	3.89	53	61	91	87	93	77	80	78	-1.7	2.17	0.7	-0.58	-0.84	12.7	1.29	0.38	1.14	1.21	-0.71	19.2	-0.7	-0.04	-0.48	-0.69	0.11	15.2	-0.5	-0.75	-0.74	-0.43	-0.43	14.6
Child1412	yes	115	105	90	85	12	13	0.53	2.17	2.37	4.26	2	6.27	3.03	5.41	76	102	105	104	87	96	101	98	0.12	0.46	0.34	0.18	0.52	13.6	-0.08	1.63	0.73	-0.23	0.59	16.6	-0.52	0.83	0.15	-0.56	0.37	15	-0.86	-1.23	-1.31	-0.86	-0.65	14.1
Child1413	yes	67	115	80	100	14	15	0.21	2.82	2.74	3.63	1.7	5.97	2.68	3.67	53	61	60	102	94	74	75	74	-0.5	3.14	2.22	0.81	1.45	14.4	0.63	0.66	0.78	0.55	0.97	17.8	-1.06	-0.07	-0.73	-1.07	1.73	14.4	-1.28	-1.04	-1.46	-1.26	-0.79	13.6
Child1414	no	55	115	70	85	16	18	0.52	1.26	1.26	3.5	2.75	6.33	3.75	5.79	97	89	108	97	101	98	105	101	-0.81	0.06	-0.52	-0.83	-0.36	12.4	0.06	0.14	0.07	-0.01	-0.3	17.3	-1.4	0.87	-0.48	-1.55	0.84	14.3	-0.68	-1.01	-1.02	-0.6	-0.03	14.4
Child1415	no	115	115	60	90	15	22	0.2	1.63	0.76	7.267	2.15	6.61	2.67	4.76	69	69	99	93	100	84	91	87	0.55	0.85	0.95	0.77	-0.05	14.4	0.08	-1.87	-1.15	-0.06	-1.77	17.3	-1.22	-0.6	-1.16	-1.19	0.7	14.6	-2.3	-1.57	-2.38	-2.19	-1.43	12.7
Child1416	yes	95	115	100	70	16	14	1.9	4.77	1.09	8.27	2.98	4.8	2.64	5.09	58	105	70	77	99	81	85	83	-1.17	0.46	-0.47	-1.07	-0.24	12.1	0.09	-0.62	-0.36	-0.02	-0.64	16.9	-1.15	-0.94	-1.31	-1.1	1.3	14.3	-0.5	-1.29	-1.12	-0.52	-0.3	14.5
Child1417	yes	105	95	90	70	18	16	0.14	2	1.42	3.11	4.8	6.49	4.35	5.04	76	83	65	100	98	84	91	87	0.09	0.46	0.32	0.15	-1.59	13.5	-0.29	-0.31	-0.45	-0.39	-0.48	16.3	-0.67	0.11	-0.35	-0.67	1.16	14.8	-0.88	-1.35	-1.41	-0.88	-0.72	14
Child1418	no	95	95	80	70	18	16	0.21	2.37	0.79	3.48	1.96	8.85	2.95	4.42	90	99	87	79	97	90	97	93	-1.94	2.07	0.36	-1.05	0.95	12.1	-0.34	0	-0.31	-0.43	-0.33	16.3	-0.26	0.24	0.01	-0.24	0.3	15.4	0.41	-0.66	-0.12	0.37	0.26	15.8
Child1419	yes	95	115	70	80	12	21	0.57	5.25	0.166	3.82	1.46	6.169	2.8	6.65	63	67	86	68	99	76	81	78	-1.31	2.17	0.93	-0.24	-0.36	13.1	0.59	-0.56	0.06	0.51	-1.12	18.1	-0.14	-0.08	-0.11	-0.1	0.11	15.9	-0.23	-1.38	-0.97	-0.15	-1.16	15
Child1420	yes	115	115	100	90	12	16	0.93	4.657	1.26	2.137	3.11	9.96	4.32	10.56	93	81	87	59	97	83	91	87	-2.47	4.75	2.15	-0.43	1.79	12.8	-0.86	0.62	-0.35	-0.95	-0.02	15.5	-0.16	0.49	0.22	-0.16	0.73	15.5	-0.84	-0.76	-0.99	-0.82	-0.65	14.1
Child1421	no	115	115	80	90	12	16	0.52	1.89	1.68	4.064	3.014	3.48	2.92	3.06	76	81	97	86	95	87	93	90	0.09	0.46	0.32	0.15	0.95	13.5	-1.04	0.92	-0.31	-1.14	0.13	15.3	0.48	0.61	0.74	0.51	0.58	16.4	-0.76	-0.97	-1.08	-0.76	-0.65	14.2
Child1422	yes	115	115	60	80	12	20	0.89	3.471	1.65	5.991	3.64	4.31	3	4.77	97	93	85	107	93	102	94	98	-1.94	1.65	0.11	-1.09	0.11	12.1	-0.42	-1.54	-1.31	-0.54	-0.62	16.6	0.92	0.32	0.85	0.94	-0.04	17.3	-0.42	-0.62	-0.61	-0.36	-0.76	14.7
Child1423	yes	95	95	90	85	12	10	1.26	3.85	1.63	2.37	2.85	5.46	3.16	4.54	87	90	78	57	98	85	81	83	-1.31	2.17	0.93	-0.24	0.42	13.1	-0.5	-1.21	-1.15	-0.6	-0.46	16.5	-0.64	-0.53	-0.72	-0.58	0.11	15.3	-1.33	-1.55	-1.77	-1.21	-1.16	13.7
Child1424	no	115	75	80	100	13	16	1.63	1.498	2.74	4.02	2.16	3.23	2.15	2.74	66	70	74	57	101	75	72	73	-1.68	1.75	0.25	-0.96	-1.59	12.2	-0.31	0	-0.29	-0.4	0.59	16.3	-1.35	0.98	-0.35	-1.47	1.01	13.9	-0.05	-0.81	-0.52	-0.08	0.9	15.2
Child1425	yes	55	55	70	85	16	18	0.39	2	0.37	1.73	0.55	1.96	1.34	1.39	68	65	79	65	76	72	90	81	-1.68	1.22	-0.1	-1.08	0.03	12.1	-0.54	0.84	0	-0.64	-2.02	16.5	1.83	0.71	1.72	1.81	-1.8	18.6	1.27	0.87	1.49	1.44	0.18	17.3
Child1426	yes	95	95	60	90	15	24	0.93	2.37	1.76	4.89	3.82	5.25	3.54	5.16	77	101	105	91	114	104	96	100	-2.37	1.54	-0.22	-1.53	0.42	11.6	-0.3	0.61	0.06	-0.39	-2.26	16.8	-1.33	0.19	-0.79	-1.38	-1.21	14.4	-1.43	-1.12	-1.56	-1.35	-1.16	13.6
Child1427	yes	95	95	100	85	12	14	1.47	2.74	2.81	5.25	1.46	5.94	1.9	3.12	61	50	80	85	80	71	79	75	-2.32	1.38	-0.33	-1.57	-0.36	11.6	-1.74	0.38	-1.12	-1.8	-2.51	15	-0.37	-0.6	-0.56	-0.29	-1.36	15.7	-0.61	-1.53	-1.31	-0.51	-1.5	14.5
Child1428	yes	115	115	80	90	18	16	0.96	3.11	2.37	4.657	3.19	9.231	3.86	9.18	88	91	105	79	99	92	99	95	-2.4	1.33	-0.41	-1.67	-0.76	11.5	-1.88	0.84	-0.96	-1.95	-0.3	14.8	1.84	0.58	1.66	1.83	-0.04	18.6	-0.59	-0.88	-0.88	-0.52	-0.96	14.5
Child1429	yes	115	115	110	90	12	12	0.15	3.48	2.73	4.89	4.43	8.79	5.65	9.23	73	73	92	73	84	79	85	82	-0.57	-0.35	-0.73	-0.81	-0.32	12.4	-0.13	-0.35	-0.36	-0.23	-0.18	16.6	-0.25	0.86	0.35	-0.28	0.58	15.3	-0.49	-1.16	-1.03	-0.51	-0.72	14.5
Child1430	yes	100	100	100	85	10	10	1.53	7.85	3.09	5.33	2.29	6.944	2.75	7.46	88	69	103	74	88	84	91	87	-1.58	1.8	0.36	-0.84	0.95	12.3	-0.49	0.53	-0.13	-0.59	0.59	16	0.12	0.73	0.55	0.12	0.44	15.8	-1.05	-1.18	-1.41	-1.04	-0.86	13.8
Child1431	yes	115	83	105	90	13	15	1.65	4.89	1.98	12.19	2.68	13.83	4.63	14.65	53	75	84	99	86	79	88	83	-0.83	1.12	0.31	-0.37	-0.36	12.9	-0.28	-1.26	-1.03	-0.38	-1.12	16.8	-0.24	0.19	-0.04	-0.23	-0.48	15.7	-0.29	-1.25	-0.93	-0.21	-1.16	14.9
Child1432	yes	115	115	100	60	21	13	1.23	6.69	2.01	8.54	5.34	10.47	5.67	10.32	61	103	66	73	65	75	71	73	0.13	-2.05	-1.56	-0.76	-0.36	12.5	-1.48	-0.14	-1.22	-1.54	0.52	15.3	1.54	0.06	1.17	1.6	-0.63	18.2	-0.89	-1.1	-1.21	-0.81	-1.16	14.2
Child1433	yes	115	115	100	100	10	14	0.8	5.61	3.16	6.18	3.64	12.15	4.05	7.89	86	96	105	113	91	104	98	101	-0.02	-0.08	-0.18	-0.18	0.69	13.1	-1.26	1.85	-0.02	-1.42	2.12	14.9	0.75	0.36	0.8	0.81	0.01	16.8	0.19	-0.45	-0.12	0.18	-0.23	15.5
